# Supplementary material for: Dipolar pathways in multi-spin and multi-dimensional dipolar EPR spectroscopy
Source: Phys Chem Chem Phys. 2022 Sep 8;24(37):22645–60. doi: 10.1039/d2cp03048a (PMC9516884; doi:10.1039/d2cp03048a)
Supplement: CP-024-D2CP03048A-s003 [file CP-024-D2CP03048A-s003.py]

# %%
import warnings
import numpy as  np 
import deerlab as dl 
from multispin_analysis_module import *
from scipy.interpolate import interp1d
from scipy.special import factorial


# %% [markdown]
# ## Model (Three spins)

# %%
#------------------------------------------------------------------------------
def threespin_dipolarsignal(t,means,cholfactors,tau1,tau2,lamu,lam1,lam23,conc_decay,d,threespin=False,fractal=False):

    trefs,δs,λs= [],[],[]
    Npermutations = int(factorial(len(means)))

    ### Two-spin contributions
    tref = [ tau1, None, None]
    δ    = [    1,    0,    0]
    trefs = add_permutations(trefs,tref)
    δs = add_permutations(δs,δ)
    λs += [lam1*lamu*lamu]*Npermutations

    if lam23>0:
        tref = [ tau1+tau2, None, None]
        δ    = [         1,    0,    0]
        trefs = add_permutations(trefs,tref)
        δs = add_permutations(δs,δ)
        λs += [lam23*lamu*lamu]*Npermutations

        tref = [ 0, None, None]
        δ    = [ 1,    0,    0]
        trefs = add_permutations(trefs,tref)
        δs = add_permutations(δs,δ)
        λs += [lam23*lamu*lamu]*Npermutations

    ### Three-spin contributions
    if threespin:
        tref = [ tau1, tau1, None]
        δ    = [    1,    1,    0]
        trefs = add_permutations(trefs,tref)
        δs = add_permutations(δs,δ)
        λs += [2*lam1*lam1*lamu]*Npermutations

        lam = 2*lam23*lam23*lamu
        if lam>0.001:
            tref = [ tau1+tau2, tau1+tau2, None]
            δ    = [         1,         1, 0]
            trefs = add_permutations(trefs,tref)
            δs = add_permutations(δs,δ)
            λs += [lam]*Npermutations
        
            tref = [ 0,    0, None]
            δ    = [ 1,    1,    0]
            trefs = add_permutations(trefs,tref)
            δs = add_permutations(δs,δ)
            λs += [lam]*Npermutations

    # Monte-Carlo multivariate distance integration
    Nsamples = 500000
    np.random.seed(seed=1)
    rsamples = Pmultivar(means,cholfactors).rvs(Nsamples)
    rsamples = np.maximum(rsamples,1e-16) # Avoid values exactly at zero 

    # Triangle inequalities
    Ndistances = np.shape(rsamples)[1]
    idx = np.arange(Ndistances)
    triangle_condition = np.full_like(rsamples,False)
    for n in range(Ndistances):
        idx = np.roll(idx,-1,axis=0)
        triangle_condition[:,n] = np.sum(rsamples[:,idx[:-1]],axis=1) > rsamples[:,idx[-1]]
    triangle_condition = np.all(triangle_condition,axis=1)
    # Discard samples that do not satisfy triangle inequalities
    rsamples = rsamples[triangle_condition,:]

    # Construct the dipolar signal 
    λ0 = np.maximum(1 - np.sum(λs),0)
    Vintra,Vinter = λ0,1
    twospin_contributions,threespin_contributions = [],[]
    # Loop over all dipolar pathways
    for δ,tref,λ in zip(δs,trefs,λs):

        # Set trefs defined as None to an arbitrary numerical value
        tref = [tref[n] if δn!=0 else 0 for n,δn in enumerate(δ)]

        # Number of spins participating in the pathway
        Nspin = np.sum(abs(δ))+1 

        if Nspin==2:
            n = int(np.where(δ==1)[0])

            # Estimate the 1D-marginal distance distribution
            Pmarginal,bins = np.histogram(rsamples[:,n], bins=300)
            rgrid = (bins[:-1] + bins[1:])/2
            Pmarginal = Pmarginal/np.trapz(Pmarginal,rgrid)

            # Two-spin intramolecular contribution
            Vintra_contr = dl.dipolarkernel(δ[n]*(t-tref[n]),rgrid)@Pmarginal
            twospin_contributions.append(λ*Vintra_contr)

        if Nspin==3:
            # Non-uniformly subsample the time-domain (speedup)
            n = int(np.where(δ==1)[0][0])
            np.random.seed(0)
            subsampling = np.exp(-6*abs(t-tref[n])/max(t))*np.random.rand(len(t))>0.05
            subsampling[-1] = 1
            tsub = t[subsampling]
            # Average three-spin contribution over all distances
            Nsamples = 150
            Vintra_contr = 0
            for rs in rsamples[:Nsamples,:]: 
                r1,r2,r3 = rs
                # Three-spin intramolecular contribution
                Vintra_contr += threespin_dipolarkernel(tsub,r1,r2,r3,δ,tref) 
            Vintra_contr /= Nsamples
            Vintra_contr = interp1d(tsub,Vintra_contr, fill_value='extrapolate')(t)

            threespin_contributions.append(λ*Vintra_contr)

        Vintra += λ*Vintra_contr

        # Intermolecular contribution
        Vinter *= Bbasis(t,λ,conc_decay,d,δ,tref,fractal=fractal) 

    Vinter /= np.max(Vinter)
    V = Vintra*Vinter

    return V,λ0,Vinter,Vintra,twospin_contributions,threespin_contributions
#------------------------------------------------------------------------------

#------------------------------------------------------------------------------
def construct_threespin_dipolarmodel(t,tau1_exp,tau2_exp,threespin=False,fractal=False):

    def _threespin_dipolarsignal(mean1,mean2,mean3,chol11,chol22,chol33,chol21,chol31,chol32,tau1,tau2,lamu,lam1,lam23,conc_decay,d):
            Vfit = threespin_dipolarsignal(t,[mean1,mean2,mean3],[chol11,chol22,chol33,chol21,chol31,chol32],tau1,tau2,lamu,lam1,lam23,conc_decay,d,threespin=threespin, fractal=fractal)[0]
            return Vfit 
    # Construct model 
    Vmultispin = dl.Model(_threespin_dipolarsignal)
    Vmultispin.description = 'Three-spin dipolar signal arising from a 4-pulse DEER experiment'
    # Set parameter properties
    Vmultispin.addlinear('scale',lb=0, description='Echo amplitude in the abscense of dipolar modulations')
    Vmultispin.mean1.set(lb=1.0, ub=8.0, par0=3.0, unit='nm', description='Average inter-spin distance  #1')
    Vmultispin.mean2.set(lb=1.0, ub=8.0, par0=3.0, unit='nm', description='Average inter-spin distance  #2')
    Vmultispin.mean3.set(lb=1.0, ub=8.0, par0=3.0, unit='nm', description='Average inter-spin distance  #3')
    Vmultispin.chol11.set(lb=0.0, ub=0.8, par0=0.40, unit='nm', description='Cholesky factor ℓ11' )
    Vmultispin.chol22.set(lb=0.0, ub=0.8, par0=0.40, unit='nm', description='Cholesky factor ℓ22' )
    Vmultispin.chol33.set(lb=0.0, ub=0.8, par0=0.40, unit='nm', description='Cholesky factor ℓ33' )
    Vmultispin.chol21.set(lb=-1.0, ub=1.0, par0=0.0, unit='nm', description='Cholesky factor ℓ21' )
    Vmultispin.chol31.set(lb=-1.0, ub=1.0, par0=0.0, unit='nm', description='Cholesky factor ℓ31' )
    Vmultispin.chol32.set(lb=-1.0, ub=1.0, par0=0.0, unit='nm', description='Cholesky factor ℓ32' )
    Vmultispin.tau1.set(lb=tau1_exp-0.10, ub=tau1_exp+0.10, par0=tau1_exp, unit='μs', description='First inter-pulse delay' )
    Vmultispin.tau2.set(lb=tau2_exp-0.10, ub=tau2_exp+0.10, par0=tau2_exp, unit='μs', description='Second inter-pulse delay' )
    Vmultispin.lamu.set(lb=0.0, ub=2.00, par0=1, unit=None, description='Amplitude of unmodulated pairwise pathway' )
    Vmultispin.lam1.set(lb=0.0, ub=1.00, par0=0.020, unit=None, description='Amplitude of pairwise pathway #1' )
    Vmultispin.lam23.set(lb=0.0, ub=1.00, par0=0.002, unit=None, description='Amplitude of pairwise pathways #2 and #3' )
    Vmultispin.conc_decay.set(lb=0, ub=500, par0=40, unit='μM', description='Spin concentration / Decay rate' )
    Vmultispin.d.set(lb=0, ub=6, par0=1, unit='μM', description='Fractal dimension' )
    if not fractal:
        Vmultispin.d.freeze(1)
        Vmultispin.conc_decay.set(lb=0, ub=500, par0=40, unit='μM', description='Spin concentration / Decay rate' )
    else:
        Vmultispin.conc_decay.set(lb=0, ub=5, par0=0.05, unit='μM', description='Spin concentration / Decay rate' )

    return Vmultispin
#------------------------------------------------------------------------------


# %% [markdown]
# -------------------------
# ## Triradical T111
# --------------------------

# %%

threespin=True
fractal=True

# Load experimental data
dBs = [7,5,4,3,2,0]
HSCfile=r'.\\HSC_simulations\\HSCsim_T111_100000samples.txt'
files = [f'.\\data\\triradical_T111_DEER_{dB}dB.DTA' for dB in dBs]
Vmodels,Vexps,ts,Vexps_sub,ts_sub = [],[],[],[],[]
for n,file in enumerate(files):
    with warnings.catch_warnings():
        warnings.simplefilter("ignore")
        t,Vexp, descriptor = dl.deerload(file,full_output=True)
        t0, tau1_exp, tau2_exp = get_experimental_taus(descriptor)
    t += t0

    # Pre-processing
    Vexp = Vexp[:-10]
    t = t[:-10]
    Vexp = dl.correctphase(Vexp)
    Vexp /= np.max(Vexp) 
    Vexps.append(Vexp)
    ts.append(t) 

    # Subsampling
    sampling = np.arange(0,len(t),2)
    t_sub = t[sampling]
    Vexp_sub = Vexp[sampling]
    Vexps_sub.append(Vexp_sub)
    ts_sub.append(t_sub) 

    # Construct the dipolar multispin model
    Vmodels.append(construct_threespin_dipolarmodel(t_sub,tau1_exp,tau2_exp, threespin=threespin, fractal=fractal))

Vglobal = dl.merge(*Vmodels)
Vglobal = dl.link(Vglobal,
        mean1=[f'mean1_{n+1}' for n in range(len(Vmodels))],
        mean2=[f'mean2_{n+1}' for n in range(len(Vmodels))],
        mean3=[f'mean3_{n+1}' for n in range(len(Vmodels))],
        chol11=[f'chol11_{n+1}' for n in range(len(Vmodels))],
        chol22=[f'chol22_{n+1}' for n in range(len(Vmodels))],    
        chol33=[f'chol33_{n+1}' for n in range(len(Vmodels))],    
        chol21=[f'chol21_{n+1}' for n in range(len(Vmodels))],    
        chol31=[f'chol31_{n+1}' for n in range(len(Vmodels))],    
        chol32=[f'chol32_{n+1}' for n in range(len(Vmodels))],    
        tau1=[f'tau1_{n+1}' for n in range(len(Vmodels))],    
        tau2=[f'tau2_{n+1}' for n in range(len(Vmodels))],    
        conc_decay=[f'conc_decay_{n+1}' for n in range(len(Vmodels))],  
        d=[f'd_{n+1}' for n in range(len(Vmodels))],    
        lam23=[f'lam23_{n+1}' for n in range(len(Vmodels))],      
)

# Use the HSC simulation to get a good starting point
HSCdata = np.loadtxt(HSCfile)
for n in range(HSCdata.shape[1]):
    hist,bins = np.histogram(HSCdata[:,n],bins=200)
    bins = bins[:-1] + (bins[1]-bins[0])/2 
    fit = dl.fit(dl.dd_gauss,hist,bins)
    getattr(Vglobal,f'mean{n+1}').par0 = fit.mean
    getattr(Vglobal,f'chol{n+1}{n+1}').par0 = fit.std
corrs = get_corrs(HSCfile)
Vglobal.chol21.par0 = corrs[0]
Vglobal.chol31.par0 = corrs[1]
Vglobal.chol32.par0 = corrs[2]

# No 2+1 contributions
Vglobal.lam23.freeze(0)

# Fit the model to the data 
results = dl.fit(Vglobal, Vexps_sub, reg=False, ftol=1e-5, max_nfev=100) 

# Print the fit summary 
print(results)
 
# Plot the multivariate distance distribution
means = [results.mean1, results.mean2, results.mean3]
cholesky_factors = [results.chol11,results.chol22,results.chol33,results.chol21, results.chol31, results.chol32] 

plot_multivariate(means,cholesky_factors,xlim=[0,8], saveas='DEER_global_T111_Pfit.svg', HSCfile=HSCfile)

lamus = [getattr(results,f'lamu_{n+1}') for n in range(len(Vmodels))]
lam1s = [getattr(results,f'lam1_{n+1}') for n in range(len(Vmodels))]
lam23s = [results.lam23]*len(Vmodels)
params = [[ts[n],means,cholesky_factors,results.tau1,results.tau2,lamus[n],lam1s[n],lam23s[n],results.conc_decay,results.d,threespin,fractal] for n in range(len(Vmodels))]
scales = [getattr(results,f'scale_{n+1}') for n in range(len(Vmodels))]

plot_dataset_fit(ts,Vexps,threespin_dipolarsignal,params,scales,saveas='DEER_global_T111_Vfit.svg')


# %% [markdown]
# ----------------
# ## Triradial T011
# ---------------

# %%

threespin=True
fractal=True

# Load experimental data
dBs = [11,9,8,7,5,3,0]
HSCfile=r'.\\HSC_simulations\\HSCsim_triradical_T011_100000samples.txt'
files = [f'.\\data\\triradical_T011_DEER_{dB}dB.DTA' for dB in dBs]
Vmodels,Vexps,ts,Vexps_sub,ts_sub = [],[],[],[],[]
for n,file in enumerate(files):
    with warnings.catch_warnings():
        warnings.simplefilter("ignore")
        t,Vexp, descriptor = dl.deerload(file,full_output=True)
        t0, tau1_exp, tau2_exp = get_experimental_taus(descriptor)
    t += t0

    # Pre-processing
    Vexp = Vexp[:-10]
    t = t[:-10]
    Vexp = dl.correctphase(Vexp)
    Vexp /= np.max(Vexp) 
    Vexps.append(Vexp)
    ts.append(t) 

    # Subsampling
    sampling = np.arange(0,len(t),2)
    t_sub = t[sampling]
    Vexp_sub = Vexp[sampling]
    Vexps_sub.append(Vexp_sub)
    ts_sub.append(t_sub) 

    # Construct the dipolar multispin model
    Vmodels.append(construct_threespin_dipolarmodel(t_sub,tau1_exp,tau2_exp, threespin=threespin, fractal=fractal))

Vglobal = dl.merge(*Vmodels)
Vglobal = dl.link(Vglobal,
        mean1=[f'mean1_{n+1}' for n in range(len(Vmodels))],
        mean2=[f'mean2_{n+1}' for n in range(len(Vmodels))],
        mean3=[f'mean3_{n+1}' for n in range(len(Vmodels))],
        chol11=[f'chol11_{n+1}' for n in range(len(Vmodels))],
        chol22=[f'chol22_{n+1}' for n in range(len(Vmodels))],    
        chol33=[f'chol33_{n+1}' for n in range(len(Vmodels))],    
        chol21=[f'chol21_{n+1}' for n in range(len(Vmodels))],    
        chol31=[f'chol31_{n+1}' for n in range(len(Vmodels))],    
        chol32=[f'chol32_{n+1}' for n in range(len(Vmodels))],    
        tau1=[f'tau1_{n+1}' for n in range(len(Vmodels))],    
        tau2=[f'tau2_{n+1}' for n in range(len(Vmodels))],    
        conc_decay=[f'conc_decay_{n+1}' for n in range(len(Vmodels))],  
        d=[f'd_{n+1}' for n in range(len(Vmodels))],    
        lam23=[f'lam23_{n+1}' for n in range(len(Vmodels))],      
)

# Use the HSC simulation to get a good starting point
HSCdata = np.loadtxt(HSCfile)
for n in range(HSCdata.shape[1]):
    hist,bins = np.histogram(HSCdata[:,n],bins=200)
    bins = bins[:-1] + (bins[1]-bins[0])/2 
    fit = dl.fit(dl.dd_gauss,hist,bins)
    getattr(Vglobal,f'mean{n+1}').par0 = fit.mean
    getattr(Vglobal,f'chol{n+1}{n+1}').par0 = fit.std

corrs = get_corrs(HSCfile)
Vglobal.chol21.par0 = corrs[0]
Vglobal.chol31.par0 = corrs[1]
Vglobal.chol32.par0 = corrs[2]

Vglobal.lam23.freeze(0)

# Fit the model to the data 
results = dl.fit(Vglobal, Vexps_sub, reg=False, ftol=1e-5, max_nfev=100) 

# Print the fit summary 
print(results)
 
# Plot the multivariate distance distribution
means = [results.mean1, results.mean2, results.mean3]
cholesky_factors = [results.chol11,results.chol22,results.chol33,results.chol21, results.chol31, results.chol32] 

plot_multivariate(means,cholesky_factors,xlim=[0,8], saveas='DEER_global_T011_Pfit.svg', HSCfile=HSCfile)

lamus = [getattr(results,f'lamu_{n+1}') for n in range(len(Vmodels))]
lam1s = [getattr(results,f'lam1_{n+1}') for n in range(len(Vmodels))]
lam23s = [results.lam23]*len(Vmodels)
params = [[ts[n],means,cholesky_factors,results.tau1,results.tau2,lamus[n],lam1s[n],lam23s[n],results.conc_decay,results.d,threespin,fractal] for n in range(len(Vmodels))]
scales = [getattr(results,f'scale_{n+1}') for n in range(len(Vmodels))]

plot_dataset_fit(ts,Vexps,threespin_dipolarsignal,params,scales,saveas='DEER_global_T011_Vfit.svg')


# %% [markdown]
# ----------------
# ## Rpo47 (global)
# ---------------

# %%
threespin = True
fractal = False

# Load experimental data
dBs = [0,6,9]
files = [f'.\\data\\triradical_rpo47_DEER_{dB}dB.DTA' for dB in dBs]
MMMfile = r".\\MMMx_simulations\\MMMx_Rpo47_triple_labelled_sampled.mat"
Vmodels,Vexps,ts,Vexps_sub,ts_sub = [],[],[],[],[]
for n,file in enumerate(files):
    with warnings.catch_warnings():
        warnings.simplefilter("ignore")
        t,Vexp, descriptor = dl.deerload(file,full_output=True)
        t0, tau1_exp, tau2_exp = get_experimental_taus(descriptor)
    t += t0

    # Pre-processing
    Vexp = dl.correctphase(Vexp)
    Vexp /= np.max(Vexp) 
    Vexps.append(Vexp)
    ts.append(t) 

    # Subsampling
    sampling = np.arange(0,len(t),1)
    t_sub = t[sampling]
    Vexp_sub = Vexp[sampling]
    Vexps_sub.append(Vexp_sub)
    ts_sub.append(t_sub) 

    # Construct the dipolar multispin model
    Vmodels.append(construct_threespin_dipolarmodel(t_sub,tau1_exp,tau2_exp, threespin=threespin, fractal=fractal))

Vglobal = dl.merge(*Vmodels)
Vglobal = dl.link(Vglobal,
        mean1=[f'mean1_{n+1}' for n in range(len(Vmodels))],
        mean2=[f'mean2_{n+1}' for n in range(len(Vmodels))],
        mean3=[f'mean3_{n+1}' for n in range(len(Vmodels))],
        chol11=[f'chol11_{n+1}' for n in range(len(Vmodels))],
        chol22=[f'chol22_{n+1}' for n in range(len(Vmodels))],    
        chol33=[f'chol33_{n+1}' for n in range(len(Vmodels))],    
        chol21=[f'chol21_{n+1}' for n in range(len(Vmodels))],    
        chol31=[f'chol31_{n+1}' for n in range(len(Vmodels))],    
        chol32=[f'chol32_{n+1}' for n in range(len(Vmodels))],    
        tau1=[f'tau1_{n+1}' for n in range(len(Vmodels))],    
        tau2=[f'tau2_{n+1}' for n in range(len(Vmodels))],    
        conc_decay=[f'conc_decay_{n+1}' for n in range(len(Vmodels))],  
        d=[f'd_{n+1}' for n in range(len(Vmodels))],    
)

# Use the HSC simulation to get a good starting point
from scipy.io import loadmat
MMMdata = loadmat(MMMfile)['rlist']
for n in range(MMMdata.shape[1]):
    hist,bins = np.histogram(MMMdata[:,n],bins=200)
    bins = bins[:-1] + (bins[1]-bins[0])/2 
    fit = dl.fit(dl.dd_gauss,hist,bins)
    getattr(Vglobal,f'mean{n+1}').par0 = fit.mean
    getattr(Vglobal,f'chol{n+1}{n+1}').par0 = fit.std
corrs = get_corrs(MMMfile)
Vglobal.chol21.par0 = corrs[0]
Vglobal.chol31.par0 = corrs[1]
Vglobal.chol32.par0 = corrs[2]

Vglobal.conc_decay.par0 = 100

# Fit the model to the data 
results = dl.fit(Vglobal, Vexps_sub, reg=False, ftol=1e-5, max_nfev=100) 

# Print the fit summary 
print(results)
 
# Plot the multivariate distance distribution
means = [results.mean1, results.mean2, results.mean3]
cholesky_factors = [results.chol11,results.chol22,results.chol33,results.chol21, results.chol31, results.chol32] 

plot_multivariate(means,cholesky_factors,xlim=[0,8], saveas='DEER_global_Rpo47_Pfit.svg', MMMfile=MMMfile)

lamus = [getattr(results,f'lamu_{n+1}') for n in range(len(Vmodels))]
lam1s = [getattr(results,f'lam1_{n+1}') for n in range(len(Vmodels))]
lam23s = [getattr(results,f'lam23_{n+1}') for n in range(len(Vmodels))]
params = [[ts[n],means,cholesky_factors,results.tau1,results.tau2,lamus[n],lam1s[n],lam23s[n],results.conc_decay,results.d,threespin,fractal] for n in range(len(Vmodels))]
scales = [getattr(results,f'scale_{n+1}') for n in range(len(Vmodels))]

plot_dataset_fit(ts,Vexps,threespin_dipolarsignal,params,scales,saveas='DEER_global_Rpo47_Vfit.svg')


# %% [markdown]
# ## Model (Four spins)

# %%
#------------------------------------------------------------------------------
def fourspin_dipolarsignal(t,means,cholfactors,tau1,tau2,lamu,lam1,lam23,conc_decay,d,threespin=False,fractal=False):

    trefs,δs,λs= [],[],[]
    Npermutations = 720
    ### Two-spin contributions
    tref = [ tau1, None, None, None, None, None]
    δ    = [    1,    0,    0,    0,    0,    0]
    trefs = add_circlularpermutations(trefs,tref)
    δs = add_circlularpermutations(δs,δ)
    λs += [Npermutations/6*lam1*lamu**5]*6

    if lam23>0:
        tref = [ tau1+tau2, None, None, None, None, None]
        δ    = [         1,    0,    0,    0,    0,    0]
        trefs = add_circlularpermutations(trefs,tref)
        δs = add_circlularpermutations(δs,δ)
        λs += [Npermutations/6*lam23*lamu**5]*6

        tref = [ 0, None, None, None, None, None]
        δ    = [ 1,    0,    0,    0,    0,    0]
        trefs = add_circlularpermutations(trefs,tref)
        δs = add_circlularpermutations(δs,δ)
        λs += [Npermutations/6*lam23*lamu**5]*6

    ### Three-spin pathways
    if threespin:
        # Pathways (4)
        tref = [ tau1, tau1, None, None, None, None]
        δ    = [    1,    1,    0,    0,    0,    0]
        trefs = add_permutations(trefs,tref)
        δs = add_permutations(δs,δ)
        _,idx = np.unique(np.array(δs), axis=0, return_index=True)
        trefs = [trefs[i] for i in idx]
        δs = [δs[i] for i in idx]
        λs += [Npermutations/len(δs)*2*lam1*lam1*lamu**4]*len(δs)


    # Monte-Carlo multivariate distance integration
    Nsamples = 10000
    np.random.seed(seed=1)
    rsamples = Pmultivar(means,cholfactors).rvs(Nsamples)
    rsamples = np.maximum(rsamples,1e-16) # Avoid values exactly at zero 

    # Triangle inequalities
    Ndistances = np.shape(rsamples)[1]
    triangles = [[0,1,5],[0,3,4],[1,2,4],[2,3,5]]
    for triangle in triangles: # Loop over all triangle combinations
        idx = triangle
        triangle_condition = np.full_like(rsamples,False)
        for n in range(Ndistances): # Evaluate all triangle inequalities
            idx = np.roll(idx,-1,axis=0)
            triangle_condition[:,n] = np.sum(rsamples[:,idx[:-1]],axis=1) > rsamples[:,idx[-1]]
        triangle_condition = np.all(triangle_condition,axis=1)
        # Discard samples that do not satisfy triangle inequalities
        rsamples = rsamples[triangle_condition,:]

    # Construct the dipolar signal 
    λ0 = np.maximum(1 - np.sum(λs),0)
    Vintra,Vinter = λ0,1
    twospin_contributions,threespin_contributions = [],[]
    # Loop over all dipolar pathways
    for δ,tref,λ in zip(δs,trefs,λs):

        # Set trefs defined as None to an arbitrary numerical value
        tref = [tref[n] if δn!=0 else 0 for n,δn in enumerate(δ)]

        # Number of spins participating in the pathway
        Nspin = np.sum(δ)+1 

        if Nspin==2:
            n = int(np.where(δ==1)[0])
            # Estimate the 1D-marginal distance distribution
            Pmarginal,bins = np.histogram(rsamples[:,n], bins=100)
            rgrid = (bins[:-1] + bins[1:])/2
            Pmarginal = Pmarginal/np.trapz(Pmarginal,rgrid)

            # Two-spin intramolecular contribution
            Vintra_contr = dl.dipolarkernel(δ[n]*(t-tref[n]),rgrid)@Pmarginal
            twospin_contributions.append(λ*Vintra_contr)

        if Nspin==3:
            # Non-uniformly subsample the time-domain (speedup)
            n = int(np.where(δ==1)[0][0])
            np.random.seed(0)
            subsampling = np.exp(-6*abs(t-tref[n])/max(t))*np.random.rand(len(t))>0.15
            subsampling[-1] = 1
            tsub = t[subsampling]
            # Average three-spin contribution over all distances
            Nsamples = 80
            n1,n2 = np.where(δ==1)[0].astype(int)

            if (n1 in [4,5] and n2 in [4,5]) or (n1 in [0,2] and n2 in [0,2]) or (n1 in [1,3] and n2 in [1,3]):
                continue
            idx = np.where([n1 in triangle and n2 in triangle for triangle in triangles])[0][0]
            triangle = triangles[idx].copy()
            triangle.remove(n1)
            triangle.remove(n2)
            n3 = triangle
            Vintra_contr = 0
            for rs in rsamples[:Nsamples,:]: 
                # Three-spin intramolecular contribution
                Vintra_contr += threespin_dipolarkernel(tsub,rs[n1],rs[n2],rs[n3],[δ[n1],δ[n2],0],[tref[n1],tref[n2],0]) 
            Vintra_contr /= Nsamples
            Vintra_contr = interp1d(tsub,Vintra_contr, fill_value='extrapolate')(t)
            threespin_contributions.append(λ*Vintra_contr)

        Vintra += λ*Vintra_contr

        # Intermolecular contribution
        Vinter *= Bbasis(t,λ,conc_decay,d,δ,tref,fractal=fractal) 

    Vinter /= np.max(Vinter)
    V = Vintra*Vinter

    return V,λ0,Vinter,Vintra,twospin_contributions,threespin_contributions
#------------------------------------------------------------------------------

#------------------------------------------------------------------------------
def construct_fourspin_dipolarmodel(t,tau1_exp,tau2_exp,threespin=False,fractal=False):

    def _fourspin_dipolarsignal(mean1,mean2,mean3,mean4,mean5,mean6,chol11,chol22,chol33,chol44,chol55,chol66,
                                chol21,chol31,chol41,chol51,chol61,chol32,chol42,chol52,chol62,chol43,chol53,
                                chol63,chol54,chol64,chol65,
                                tau1,tau2,lamu,lam1,lam23,conc_decay,d):
        means  = [mean1,mean2,mean3,mean4,mean5,mean6]
        cholfactors = [chol11,chol22,chol33,chol44,chol55,chol66,chol21,chol31,chol41,chol51,chol61,chol32,chol42,chol52,chol62,chol43,chol53,chol63,chol54,chol64,chol65]
        Vfit = fourspin_dipolarsignal(t,means,cholfactors,tau1,tau2,lamu,lam1,lam23,conc_decay,d,threespin=threespin, fractal=fractal)[0]
        return Vfit 
    # Construct model 
    Vmultispin = dl.Model(_fourspin_dipolarsignal)
    Vmultispin.description = 'Multi-spin dipolar signal arising from a DEER experiment'
    # Set parameter properties
    Vmultispin.addlinear('scale',lb=0, description='Echo amplitude in the abscense of dipolar modulations')
    Vmultispin.mean1.set(lb=1.0, ub=8.0, par0=4.0, unit='nm', description='Average inter-spin distance  #1')
    Vmultispin.mean2.set(lb=1.0, ub=8.0, par0=4.0, unit='nm', description='Average inter-spin distance  #2')
    Vmultispin.mean3.set(lb=1.0, ub=8.0, par0=3.0, unit='nm', description='Average inter-spin distance  #3')
    Vmultispin.mean4.set(lb=1.0, ub=8.0, par0=3.0, unit='nm', description='Average inter-spin distance  #4')
    Vmultispin.mean5.set(lb=1.0, ub=8.0, par0=2.0, unit='nm', description='Average inter-spin distance  #5')
    Vmultispin.mean6.set(lb=1.0, ub=8.0, par0=2.0, unit='nm', description='Average inter-spin distance  #6')
    Vmultispin.chol11.set(lb=0.1, ub=0.8, par0=0.40, unit='nm', description='Cholesky factor ℓ11' )
    Vmultispin.chol22.set(lb=0.1, ub=0.8, par0=0.40, unit='nm', description='Cholesky factor ℓ22' )
    Vmultispin.chol33.set(lb=0.1, ub=0.8, par0=0.40, unit='nm', description='Cholesky factor ℓ33' )
    Vmultispin.chol44.set(lb=0.1, ub=0.8, par0=0.40, unit='nm', description='Cholesky factor ℓ44' )
    Vmultispin.chol55.set(lb=0.1, ub=0.8, par0=0.40, unit='nm', description='Cholesky factor ℓ55' )
    Vmultispin.chol66.set(lb=0.1, ub=0.8, par0=0.40, unit='nm', description='Cholesky factor ℓ66' )
    Vmultispin.chol21.set(lb=-1.0, ub=1.0, par0=0.0, unit='nm', description='Cholesky factor ℓ21' )
    Vmultispin.chol31.set(lb=-1.0, ub=1.0, par0=0.0, unit='nm', description='Cholesky factor ℓ31' )
    Vmultispin.chol41.set(lb=-1.0, ub=1.0, par0=0.0, unit='nm', description='Cholesky factor ℓ41' )
    Vmultispin.chol51.set(lb=-1.0, ub=1.0, par0=0.0, unit='nm', description='Cholesky factor ℓ51' )
    Vmultispin.chol61.set(lb=-1.0, ub=1.0, par0=0.0, unit='nm', description='Cholesky factor ℓ61' )
    Vmultispin.chol32.set(lb=-1.0, ub=1.0, par0=0.0, unit='nm', description='Cholesky factor ℓ32' )
    Vmultispin.chol42.set(lb=-1.0, ub=1.0, par0=0.0, unit='nm', description='Cholesky factor ℓ42' )
    Vmultispin.chol52.set(lb=-1.0, ub=1.0, par0=0.0, unit='nm', description='Cholesky factor ℓ52' )
    Vmultispin.chol62.set(lb=-1.0, ub=1.0, par0=0.0, unit='nm', description='Cholesky factor ℓ62' )
    Vmultispin.chol43.set(lb=-1.0, ub=1.0, par0=0.0, unit='nm', description='Cholesky factor ℓ43' )
    Vmultispin.chol53.set(lb=-1.0, ub=1.0, par0=0.0, unit='nm', description='Cholesky factor ℓ53' )
    Vmultispin.chol63.set(lb=-1.0, ub=1.0, par0=0.0, unit='nm', description='Cholesky factor ℓ63' )
    Vmultispin.chol54.set(lb=-1.0, ub=1.0, par0=0.0, unit='nm', description='Cholesky factor ℓ54' )
    Vmultispin.chol65.set(lb=-1.0, ub=1.0, par0=0.0, unit='nm', description='Cholesky factor ℓ65' )
    Vmultispin.tau1.set(lb=tau1_exp-0.10, ub=tau1_exp+0.10, par0=tau1_exp, unit='μs', description='First inter-pulse delay' )
    Vmultispin.tau2.set(lb=tau2_exp-0.10, ub=tau2_exp+0.10, par0=tau2_exp, unit='μs', description='Second inter-pulse delay' )
    Vmultispin.lamu.set(lb=0.0, ub=10.00, par0=1, unit=None, description='Amplitude of unmodulated pairwise pathway')
    Vmultispin.lam1.set(lb=0.0, ub=1.00, par0=0.0005, unit=None, description='Amplitude of pairwise pathway #1' )
    Vmultispin.lam23.set(lb=0.0, ub=1.00, par0=0.0002, unit=None, description='Amplitude of pairwise pathways #2 and #3' )
    Vmultispin.conc_decay.set(lb=0, ub=500, par0=40, unit='μM', description='Spin concentration / Decay rate' )
    Vmultispin.d.set(lb=0, ub=6, par0=1.4, unit='μM', description='Fractal dimension' )
    if not fractal:
        Vmultispin.d.freeze(1)
        Vmultispin.conc_decay.set(lb=0, ub=500, par0=40, unit='μM', description='Spin concentration / Decay rate' )
    else:
        Vmultispin.conc_decay.set(lb=0, ub=1, par0=0.5, unit='μM', description='Spin concentration / Decay rate' )

    return Vmultispin
#------------------------------------------------------------------------------


# %% [markdown]
# ------------------
# ## Q5
# ------------------

# %%
threespin = True
fractal = True

# Load experimental data
dBs = [11,13,15,17]
files = [f'.\\data\\tetraradical_DEER_{dB}dB.DSC' for dB in dBs]
HSCfile=r'.\\HSC_simulations\HSCsim_tetraradical_100000samples.txt'
Vmodels,Vexps,ts,Vexps_sub,ts_sub = [],[],[],[],[]
for file in files:
    t,Vexp, descriptor = dl.deerload(file,full_output=True)
    t0, tau1_exp, tau2_exp = get_experimental_taus(descriptor)
    t += t0

    # Pre-processing
    Vexp = dl.correctphase(Vexp)
    Vexp /= np.max(Vexp) 
    Vexps.append(Vexp)
    ts.append(t) 

    # Subsampling
    sampling = np.arange(0,len(t),3)
    t_sub = t[sampling]
    Vexp_sub = Vexp[sampling]
    Vexps_sub.append(Vexp_sub)
    ts_sub.append(t_sub) 

    # Construct the dipolar multispin model
    Vmodels.append(construct_fourspin_dipolarmodel(t_sub,tau1_exp,tau2_exp, threespin=threespin, fractal=fractal))

Vglobal = dl.merge(*Vmodels)
Vglobal = dl.link(Vglobal,
        mean1=[f'mean1_{n+1}' for n in range(len(Vmodels))],
        mean2=[f'mean2_{n+1}' for n in range(len(Vmodels))],
        mean3=[f'mean3_{n+1}' for n in range(len(Vmodels))],
        mean4=[f'mean4_{n+1}' for n in range(len(Vmodels))],
        mean5=[f'mean5_{n+1}' for n in range(len(Vmodels))],
        mean6=[f'mean6_{n+1}' for n in range(len(Vmodels))],    
        chol11=[f'chol11_{n+1}' for n in range(len(Vmodels))],  
        chol22=[f'chol22_{n+1}' for n in range(len(Vmodels))],    
        chol33=[f'chol33_{n+1}' for n in range(len(Vmodels))],    
        chol44=[f'chol44_{n+1}' for n in range(len(Vmodels))],    
        chol55=[f'chol55_{n+1}' for n in range(len(Vmodels))],    
        chol66=[f'chol66_{n+1}' for n in range(len(Vmodels))],    
        chol21=[f'chol21_{n+1}' for n in range(len(Vmodels))],    
        chol31=[f'chol31_{n+1}' for n in range(len(Vmodels))],    
        chol41=[f'chol41_{n+1}' for n in range(len(Vmodels))],    
        chol51=[f'chol51_{n+1}' for n in range(len(Vmodels))],    
        chol61=[f'chol61_{n+1}' for n in range(len(Vmodels))],    
        chol32=[f'chol32_{n+1}' for n in range(len(Vmodels))],    
        chol42=[f'chol42_{n+1}' for n in range(len(Vmodels))],    
        chol52=[f'chol52_{n+1}' for n in range(len(Vmodels))],    
        chol62=[f'chol62_{n+1}' for n in range(len(Vmodels))],    
        chol43=[f'chol43_{n+1}' for n in range(len(Vmodels))],    
        chol53=[f'chol53_{n+1}' for n in range(len(Vmodels))],    
        chol63=[f'chol63_{n+1}' for n in range(len(Vmodels))],    
        chol54=[f'chol54_{n+1}' for n in range(len(Vmodels))],    
        chol64=[f'chol64_{n+1}' for n in range(len(Vmodels))],    
        chol65=[f'chol65_{n+1}' for n in range(len(Vmodels))],    
        tau1=[f'tau1_{n+1}' for n in range(len(Vmodels))],    
        tau2=[f'tau2_{n+1}' for n in range(len(Vmodels))],    
        conc_decay=[f'conc_decay_{n+1}' for n in range(len(Vmodels))],    
        lam23=[f'lam23_{n+1}' for n in range(len(Vmodels))],     
        d=[f'd_{n+1}' for n in range(len(Vmodels))],    
)


# No 2+1 contributions
Vglobal.lam23.freeze(0)
#Vglobal.tau1.freeze(tau1_exp)
Vglobal.tau2.freeze(tau2_exp)


# Use the HSC simulation to get a good starting point
from scipy.io import loadmat
data = np.loadtxt(HSCfile)
for n in range(data.shape[1]):
    hist,bins = np.histogram(data[:,n],bins=200)
    bins = bins[:-1] + (bins[1]-bins[0])/2 
    fit = dl.fit(dl.dd_gauss,hist,bins)
    getattr(Vglobal,f'mean{n+1}').par0 = fit.mean
    getattr(Vglobal,f'chol{n+1}{n+1}').par0 = np.maximum(fit.std,getattr(Vglobal,f'chol{n+1}{n+1}').lb)
corrs = get_corrs_4spin(HSCfile)
Vglobal.chol21.par0 = corrs[0]
Vglobal.chol31.par0 = corrs[1]
Vglobal.chol41.par0 = corrs[2]
Vglobal.chol51.par0 = corrs[3]
Vglobal.chol61.par0 = corrs[4]
Vglobal.chol32.par0 = corrs[5]
Vglobal.chol42.par0 = corrs[6]
Vglobal.chol52.par0 = corrs[7]
Vglobal.chol62.par0 = corrs[8]
Vglobal.chol43.par0 = corrs[9]
Vglobal.chol53.par0 = corrs[10]
Vglobal.chol63.par0 = corrs[11]
Vglobal.chol54.par0 = corrs[12]
Vglobal.chol64.par0 = corrs[13]
Vglobal.chol65.par0 = corrs[14]

Vglobal.chol21.freeze(Vglobal.chol21.par0)
Vglobal.chol31.freeze(Vglobal.chol31.par0)
Vglobal.chol41.freeze(Vglobal.chol41.par0)
Vglobal.chol51.freeze(Vglobal.chol51.par0)
Vglobal.chol61.freeze(Vglobal.chol61.par0)
Vglobal.chol32.freeze(Vglobal.chol32.par0)
Vglobal.chol42.freeze(Vglobal.chol42.par0)
Vglobal.chol52.freeze(Vglobal.chol52.par0)
Vglobal.chol62.freeze(Vglobal.chol62.par0)
Vglobal.chol43.freeze(Vglobal.chol43.par0)
Vglobal.chol53.freeze(Vglobal.chol53.par0)
Vglobal.chol63.freeze(Vglobal.chol63.par0)
Vglobal.chol54.freeze(Vglobal.chol54.par0)
Vglobal.chol64.freeze(Vglobal.chol64.par0)
Vglobal.chol65.freeze(Vglobal.chol65.par0)

Vglobal.chol21.freeze(0)
Vglobal.chol31.freeze(0)
Vglobal.chol41.freeze(0)
Vglobal.chol51.freeze(0)
Vglobal.chol61.freeze(0)
Vglobal.chol32.freeze(0)
Vglobal.chol42.freeze(0)
Vglobal.chol52.freeze(0)
Vglobal.chol62.freeze(0)
Vglobal.chol43.freeze(0)
Vglobal.chol53.freeze(0)
Vglobal.chol63.freeze(0)
Vglobal.chol54.freeze(0)
Vglobal.chol64.freeze(0)
Vglobal.chol65.freeze(0)

# Fit the model to the data 
results = dl.fit(Vglobal, Vexps_sub, reg=False, ftol=1e-2, max_nfev=300, verbose=2) 

# Print the fit summary 
print(results) 
 
# Plot the multivariate distance distribution 
means  = [results.mean1, results.mean2, results.mean3, results.mean4, results.mean5, results.mean6] 
cholesky_factors = [results.chol11, results.chol22, results.chol33, results.chol44, results.chol55, results.chol66, 
                    results.chol21, results.chol31, results.chol41, results.chol51, results.chol61, 
                    results.chol32, results.chol42, results.chol52, results.chol62, 
                    results.chol43, results.chol53, results.chol63, 
                    results.chol54, results.chol64, 
                    results.chol65] 

plot_multivariate(means,cholesky_factors,xlim=[0,8], saveas='DEER_global_Q5_Pfit.svg',HSCfile=HSCfile)

lamus = [getattr(results,f'lamu_{n+1}') for n in range(len(Vmodels))]
lam1s = [getattr(results,f'lam1_{n+1}') for n in range(len(Vmodels))]
lam23s = [results.lam23]*len(Vmodels)
params = [[ts[n],means,cholesky_factors,results.tau1,results.tau2,lamus[n],lam1s[n],lam23s[n],results.conc_decay,results.d,threespin,fractal] for n in range(len(Vmodels))]
scales = [getattr(results,f'scale_{n+1}') for n in range(len(Vmodels))]


plot_dataset_fit(ts,Vexps,fourspin_dipolarsignal,params,scales,saveas='DEER_global_Q5_Vfit.svg')
 

# %%
