# Supplementary material for: Dipolar pathways in multi-spin and multi-dimensional dipolar EPR spectroscopy
Source: Phys Chem Chem Phys. 2022 Sep 8;24(37):22645–60. doi: 10.1039/d2cp03048a (PMC9516884; doi:10.1039/d2cp03048a)
Supplement: CP-024-D2CP03048A-s008 [file CP-024-D2CP03048A-s008.ipynb]

# %% [code]
import numpy as  np 
import deerlab as dl 
import warnings
from multispin_analysis_module import *
import matplotlib.pyplot as plt

# %% [markdown]
Analysis of the 4-pulse DEER datasets using two-spin models with non-parametric distance distributions. 

The results show the effects of the incorrect modelling of multi-spin systems as two-spin systems. 

# %% [markdown]
-------------------------
## Triradical T111
--------------------------

# %% [markdown]
### Global fit

# %% [code]
# Load experimental data
dBs = [7,5,4,3,2,0]
files = [f'.\\data\\triradical_T111_DEER_{dB}dB.DTA' for dB in dBs]
Vmodels,Vexps,ts = [],[],[]
for n,file in enumerate(files):
    with warnings.catch_warnings():
        warnings.simplefilter("ignore")
        t,Vexp, descriptor = dl.deerload(file,full_output=True)
        t0, tau1_exp, tau2_exp = get_experimental_taus(descriptor)
    t += t0

    # Pre-processing
    Vexp = Vexp[:-10]
    t = t[:-10]
    Vexp = dl.correctphase(Vexp)
    Vexp /= np.max(Vexp) 

    # Construct the model
    r = np.linspace(2,5,80)
    experimentInfo = dl.ex_4pdeer(tau1_exp,tau2_exp,pathways=[1])
    Vmodel = dl.dipolarmodel(t,r,experiment=experimentInfo)

    Vexps.append(Vexp)
    ts.append(t) 
    Vmodels.append(Vmodel) 

Vglobal = dl.merge(*Vmodels,addweights=True)
Vglobal = dl.link(Vglobal,
        P=[f'P_{n+1}' for n in range(len(Vmodels))],
        reftime=[f'reftime_{n+1}' for n in range(len(Vmodels))],
        )       

# Fit the model to the data
results = dl.fit(Vglobal,Vexps,ftol=1e-4)

# Plot the results
plt.figure(figsize=[4,12])
for n in range(len(Vexps)):
    plt.plot(t,Vexps[n] + n*0.5,'.',color='grey')
    plt.plot(t,results.model[n] + n*0.5,'b')
plt.xlabel('t (μs)')
plt.ylabel('V(t) (arb.u.)')

plt.figure(figsize=[4,3])
plt.plot(r,results.P,'b')
plt.fill_between(r,*results.PUncert.ci(95).T,color='b',alpha=0.4)
plt.xlabel('r (nm)')
plt.ylabel('P(r) (nm$^{-1}$)')
plt.tight_layout()
plt.show() 

# %% [markdown]
### Local fits

# %% [code]
# Load experimental data
dBs = [7,5,4,3,2,0]
files = [f'.\\data\\triradical_T111_DEER_{dB}dB.DTA' for dB in dBs]
for n,file in enumerate(files):
    with warnings.catch_warnings():
        warnings.simplefilter("ignore")
        t,Vexp, descriptor = dl.deerload(file,full_output=True)
        t0, tau1_exp, tau2_exp = get_experimental_taus(descriptor)
    t += t0

    # Pre-processing
    Vexp = Vexp[:-10]
    t = t[:-10]
    Vexp = dl.correctphase(Vexp)
    Vexp /= np.max(Vexp) 

    # Construct the model
    r = np.linspace(2,5,80)
    experimentInfo = dl.ex_4pdeer(tau1_exp,tau2_exp,pathways=[1])
    Vmodel = dl.dipolarmodel(t,r,Bmodel=dl.bg_strexp,experiment=experimentInfo)

    # Fit the model to the data
    results = dl.fit(Vmodel,Vexp,ftol=1e-4)

    # Plot the results
    plt.figure(figsize=[8,3])
    plt.subplot(121)
    plt.plot(t,Vexp,'.',color='grey')
    plt.plot(t,results.model,'b')
    plt.xlabel('t (μs)')
    plt.ylabel('V(t) (arb.u.)')
    plt.subplot(122)
    plt.plot(r,results.P,'b')
    plt.fill_between(r,*results.PUncert.ci(95).T,color='b',alpha=0.4)
    plt.xlabel('r (nm)')
    plt.ylabel('P(r) (nm$^{-1}$)')
    plt.suptitle(f'Microwave power attenuation: {dBs[n]} dB')
    plt.tight_layout()
    plt.show() 

# %% [markdown]
----------------
## Triradial T011
---------------

# %% [markdown]
### Global fit

# %% [code]
# Load experimental data
dBs = [11,9,8,7,5,3,0]
files = [f'.\\data\\triradical_T011_DEER_{dB}dB.DTA' for dB in dBs]
Vmodels,Vexps,ts = [],[],[]
for n,file in enumerate(files):
    with warnings.catch_warnings():
        warnings.simplefilter("ignore")
        t,Vexp, descriptor = dl.deerload(file,full_output=True)
        t0, tau1_exp, tau2_exp = get_experimental_taus(descriptor)
    t += t0

    # Pre-processing
    Vexp = Vexp[:-10]
    t = t[:-10]
    Vexp = dl.correctphase(Vexp)
    Vexp /= np.max(Vexp) 

    # Construct the model
    r = np.linspace(2,5,80)
    experimentInfo = dl.ex_4pdeer(tau1_exp,tau2_exp,pathways=[1])
    Vmodel = dl.dipolarmodel(t,r,experiment=experimentInfo)

    Vexps.append(Vexp)
    ts.append(t) 
    Vmodels.append(Vmodel) 

Vglobal = dl.merge(*Vmodels)
Vglobal = dl.link(Vglobal,
        P=[f'P_{n+1}' for n in range(len(Vmodels))],
        reftime=[f'reftime_{n+1}' for n in range(len(Vmodels))],
        )       

# Fit the model to the data
results = dl.fit(Vglobal,Vexps,ftol=1e-4)

# Plot the results
plt.figure(figsize=[4,12])
for n in range(len(Vexps)):
    plt.plot(t,Vexps[n] + n*0.5,'.',color='grey')
    plt.plot(t,results.model[n] + n*0.5,'b')
plt.xlabel('t (μs)')
plt.ylabel('V(t) (arb.u.)')

plt.figure(figsize=[4,3])
plt.plot(r,results.P,'b')
plt.fill_between(r,*results.PUncert.ci(95).T,color='b',alpha=0.4)
plt.xlabel('r (nm)')
plt.ylabel('P(r) (nm$^{-1}$)')
plt.tight_layout()
plt.show() 

# %% [markdown]
### Local fits

# %% [code]
# Load experimental data
dBs = [11,9,8,7,5,3,0]
files = [f'.\\data\\triradical_T011_DEER_{dB}dB.DTA' for dB in dBs]
for n,file in enumerate(files):
    with warnings.catch_warnings():
        warnings.simplefilter("ignore")
        t,Vexp, descriptor = dl.deerload(file,full_output=True)
        t0, tau1_exp, tau2_exp = get_experimental_taus(descriptor)
    t += t0

    # Pre-processing
    Vexp = Vexp[:-10]
    t = t[:-10]
    Vexp = dl.correctphase(Vexp)
    Vexp /= np.max(Vexp) 

    # Construct the model
    r = np.linspace(2,5,80)
    experimentInfo = dl.ex_4pdeer(tau1_exp,tau2_exp,pathways=[1])
    Vmodel = dl.dipolarmodel(t,r,Bmodel=dl.bg_strexp,experiment=experimentInfo)

    # Fit the model to the data
    results = dl.fit(Vmodel,Vexp,ftol=1e-4)

    # Plot the results
    plt.figure(figsize=[8,3])
    plt.subplot(121)
    plt.plot(t,Vexp,'.',color='grey')
    plt.plot(t,results.model,'b')
    plt.xlabel('t (μs)')
    plt.ylabel('V(t) (arb.u.)')
    plt.subplot(122)
    plt.plot(r,results.P,'b')
    plt.fill_between(r,*results.PUncert.ci(95).T,color='b',alpha=0.4)
    plt.xlabel('r (nm)')
    plt.ylabel('P(r) (nm$^{-1}$)')
    plt.suptitle(f'Microwave power attenuation: {dBs[n]} dB')
    plt.tight_layout()
    plt.show() 

# %% [markdown]
----------------
## Triple MTSL-labeled Rpo47 protein complex
---------------

# %% [markdown]
### Global fit

# %% [code]
# Load the experimental data
dBs = [0,6,9]
files = [f'.\\data\\triradical_rpo47_DEER_{dB}dB.DTA' for dB in dBs]
Vmodels,Vexps,ts = [],[],[]
for n,file in enumerate(files):
    with warnings.catch_warnings():
        warnings.simplefilter("ignore")
        t,Vexp, descriptor = dl.deerload(file,full_output=True)
        t0, tau1_exp, tau2_exp = get_experimental_taus(descriptor)
    t += t0

    # Pre-processing
    Vexp = dl.correctphase(Vexp)
    Vexp /= np.max(Vexp) 

    # Construct the model
    r = np.linspace(1,8,120)
    experimentInfo = dl.ex_4pdeer(tau1_exp,tau2_exp,pathways=[1])
    Vmodel = dl.dipolarmodel(t,r,experiment=experimentInfo)

    Vexps.append(Vexp)
    ts.append(t) 
    Vmodels.append(Vmodel) 

Vglobal = dl.merge(*Vmodels,addweights=True)
Vglobal = dl.link(Vglobal,
        P=[f'P_{n+1}' for n in range(len(Vmodels))],
        reftime=[f'reftime_{n+1}' for n in range(len(Vmodels))],
        )       

# Fit the model to the data
results = dl.fit(Vglobal,Vexps,ftol=1e-4)

# Plot the results
plt.figure(figsize=[4,12])
for n in range(len(Vexps)):
    plt.plot(t,Vexps[n] + n*0.5,'.',color='grey')
    plt.plot(t,results.model[n] + n*0.5,'b')
plt.xlabel('t (μs)')
plt.ylabel('V(t) (arb.u.)')

plt.figure(figsize=[4,3])
plt.plot(r,results.P,'b')
plt.fill_between(r,*results.PUncert.ci(95).T,color='b',alpha=0.4)
plt.xlabel('r (nm)')
plt.ylabel('P(r) (nm$^{-1}$)')
plt.tight_layout()
plt.show() 

# %% [markdown]
### Local fits

# %% [code]
# Load the experimental data
dBs = [0,6,9]
files = [f'.\\data\\triradical_rpo47_DEER_{dB}dB.DTA' for dB in dBs]
for n,file in enumerate(files):
    with warnings.catch_warnings():
        warnings.simplefilter("ignore")
        t,Vexp, descriptor = dl.deerload(file,full_output=True)
        t0, tau1_exp, tau2_exp = get_experimental_taus(descriptor)
    t += t0

    # Pre-processing
    Vexp = Vexp[:-10]
    t = t[:-10]
    Vexp = dl.correctphase(Vexp)
    Vexp /= np.max(Vexp) 

    # Construct the model
    r = np.linspace(1,8,120)
    experimentInfo = dl.ex_4pdeer(tau1_exp,tau2_exp,pathways=[1])
    Vmodel = dl.dipolarmodel(t,r,experiment=experimentInfo)

    # Fit the model to the data
    results = dl.fit(Vmodel,Vexp,ftol=1e-4)

    # Plot the results
    plt.figure(figsize=[8,3])
    plt.subplot(121)
    plt.plot(t,Vexp,'.',color='grey')
    plt.plot(t,results.model,'b')
    plt.xlabel('t (μs)')
    plt.ylabel('V(t) (arb.u.)')
    plt.subplot(122)
    plt.plot(r,results.P,'b')
    plt.fill_between(r,*results.PUncert.ci(95).T,color='b',alpha=0.4)
    plt.xlabel('r (nm)')
    plt.ylabel('P(r) (nm$^{-1}$)')
    plt.suptitle(f'Microwave power attenuation: {dBs[n]} dB')
    plt.tight_layout()
    plt.show() 

# %% [markdown]
------------------
## Q5
------------------

# %% [markdown]
### Global fit

# %% [code]
# Load experimental data
dBs = [0,2,4,6]
files = [f'.\\data\\tetraradical_DEER_{dB}dB.DSC' for dB in dBs]
Vmodels,Vexps,ts = [],[],[]
for n,file in enumerate(files):
    with warnings.catch_warnings():
        warnings.simplefilter("ignore")
        t,Vexp, descriptor = dl.deerload(file,full_output=True)
        t0, tau1_exp, tau2_exp = get_experimental_taus(descriptor)
    t += t0

    # Pre-processing
    Vexp = dl.correctphase(Vexp)
    Vexp /= np.max(Vexp) 

    # Construct the model
    r = np.linspace(1,5,80)
    experimentInfo = dl.ex_4pdeer(tau1_exp,tau2_exp,pathways=[1])
    Vmodel = dl.dipolarmodel(t,r,experiment=experimentInfo)

    Vexps.append(Vexp)
    ts.append(t) 
    Vmodels.append(Vmodel) 

Vglobal = dl.merge(*Vmodels,addweights=True)
Vglobal = dl.link(Vglobal,
        P=[f'P_{n+1}' for n in range(len(Vmodels))],
        reftime=[f'reftime_{n+1}' for n in range(len(Vmodels))],
        )       

# Fit the model to the data
results = dl.fit(Vglobal,Vexps,ftol=1e-4)

# Plot the results
plt.figure(figsize=[4,12])
for n in range(len(Vexps)):
    plt.plot(t,Vexps[n] + n*0.5,'.',color='grey')
    plt.plot(t,results.model[n] + n*0.5,'b')
plt.xlabel('t (μs)')
plt.ylabel('V(t) (arb.u.)')

plt.figure(figsize=[4,3])
plt.plot(r,results.P,'b')
plt.fill_between(r,*results.PUncert.ci(95).T,color='b',alpha=0.4)
plt.xlabel('r (nm)')
plt.ylabel('P(r) (nm$^{-1}$)')
plt.tight_layout()
plt.show() 

# %% [markdown]
### Local fits

# %% [code]
# Load experimental data
dBs = [0,2,4,6]
files = [f'.\\data\\tetraradical_DEER_{dB}dB.DSC' for dB in dBs]
for n,file in enumerate(files):
    with warnings.catch_warnings():
        warnings.simplefilter("ignore")
        t,Vexp, descriptor = dl.deerload(file,full_output=True)
        t0, tau1_exp, tau2_exp = get_experimental_taus(descriptor)
    t += t0

    # Pre-processing
    Vexp = dl.correctphase(Vexp)
    Vexp /= np.max(Vexp) 

    # Construct the model
    r = np.linspace(1,5,80)
    experimentInfo = dl.ex_4pdeer(tau1_exp,tau2_exp,pathways=[1])
    Vmodel = dl.dipolarmodel(t,r,experiment=experimentInfo)

    # Fit the model to the data
    results = dl.fit(Vmodel,Vexp,ftol=1e-4)

    # Plot the results
    plt.figure(figsize=[8,3])
    plt.subplot(121)
    plt.plot(t,Vexp,'.',color='grey')
    plt.plot(t,results.model,'b')
    plt.xlabel('t (μs)')
    plt.ylabel('V(t) (arb.u.)')
    plt.subplot(122)
    plt.plot(r,results.P,'b')
    plt.fill_between(r,*results.PUncert.ci(95).T,color='b',alpha=0.4)
    plt.xlabel('r (nm)')
    plt.ylabel('P(r) (nm$^{-1}$)')
    plt.suptitle(f'Microwave power attenuation: {dBs[n]} dB')
    plt.tight_layout()
    plt.show() 

# %% [code]
