# Supplementary material for: Dipolar pathways in multi-spin and multi-dimensional dipolar EPR spectroscopy
Source: Phys Chem Chem Phys. 2022 Sep 8;24(37):22645–60. doi: 10.1039/d2cp03048a (PMC9516884; doi:10.1039/d2cp03048a)
Supplement: CP-024-D2CP03048A-s054 [file CP-024-D2CP03048A-s054.txt]

3.212331630490488532e+00 3.636466466083401627e+00 1.827222389569222116e+00 1.592800683928210503e+00 3.705594572810873899e+00 3.550549454315953035e+00
3.250002274900865018e+00 3.345465635479226929e+00 2.366934109588199497e+00 1.046324082897235330e+00 3.609286241877174728e+00 3.338569074272155213e+00
3.635446352301465289e+00 3.739724039005654976e+00 2.114501931956687120e+00 6.954935195462880193e-01 3.586899823758087358e+00 3.300393732567903360e+00
3.200170749531685122e+00 3.815330724722658218e+00 1.718139117572350827e+00 1.876672414167830150e+00 3.751116210859204880e+00 3.465034877444641115e+00
3.608881075919072146e+00 3.836853767890029410e+00 1.986144364436982723e+00 1.379588423280885046e+00 3.759171407056751235e+00 3.249984668372149610e+00
3.479391706722798627e+00 3.760067855007179105e+00 1.836870090230409591e+00 1.148309414284119923e+00 3.787385437021544288e+00 3.489405274915597488e+00
3.510329032435607122e+00 3.783747063019915924e+00 1.724343091063254008e+00 2.003067086607509317e+00 3.719911419893582316e+00 3.098208046843071717e+00
3.115597105555706126e+00 3.674345886935083350e+00 2.004146572442679020e+00 2.669296297541649210e+00 3.771927965299489038e+00 2.836477205810657320e+00
3.380197939580256605e+00 3.554254226503273273e+00 1.627188006671080434e+00 1.534774328607332095e+00 3.831195811411864938e+00 3.523797960079430247e+00
2.930366738509961877e+00 3.761927681378138377e+00 2.140432003270459571e+00 2.352893092699911204e+00 3.795901283838813534e+00 3.155187493264297149e+00
3.115879771377937146e+00 3.618480835582835287e+00 1.523915046802484019e+00 1.423403552795961202e+00 3.711739634254596965e+00 3.618737885829523826e+00
3.252482736815797359e+00 3.622253826819711975e+00 1.350234990241077293e+00 2.436356347989690807e+00 3.705535850309462198e+00 3.267883243506519708e+00
3.303614906190702083e+00 3.658043735097355142e+00 1.220626376074879227e+00 2.260067002391693780e+00 3.741406390931070636e+00 3.313009773389914425e+00
3.313229416664056348e+00 3.753903618375909357e+00 2.010341491531102420e+00 1.350523677275807577e+00 3.688865970809874995e+00 3.365877418706668678e+00
2.834910993284906144e+00 3.682500275713679994e+00 2.520643713921538520e+00 2.149716954337483887e+00 3.743889746635555404e+00 3.008618026682508440e+00
2.487187504311841657e+00 3.575195958333311719e+00 1.945703145076228768e+00 2.179701282687220409e+00 3.647471709447457133e+00 3.665979666274393090e+00
3.493555763985421780e+00 3.794137457163030192e+00 2.246982921500936037e+00 1.432079147964780086e+00 3.663633992784675719e+00 3.129968888351494893e+00
2.938206634109189697e+00 3.582319543608474710e+00 2.416041051028782416e+00 1.496304921214131500e+00 3.751937921089897987e+00 3.361778271249807215e+00
3.558686820785580185e+00 3.443063155783815610e+00 1.523791576430631789e+00 2.146479492264539157e+00 3.605832245580646411e+00 3.538200883948301012e+00
2.852467523696395002e+00 3.665340593122163426e+00 2.346665300799919418e+00 2.008765832057784806e+00 3.429562198813314033e+00 2.817380039818343729e+00
3.394980608601009031e+00 3.776600474751383718e+00 1.714781899788276442e+00 8.808805947107036793e-01 3.511881703239222219e+00 3.500363021241237771e+00
3.556244214470617671e+00 3.770498315549230650e+00 1.551479591954534554e+00 1.251995508561376313e+00 3.780718854684682828e+00 3.488962875089113513e+00
2.550841242605151660e+00 3.681858502685731338e+00 2.221612605977054233e+00 2.105023604113224867e+00 3.583496229115628928e+00 3.534717421370761947e+00
2.877581798411353642e+00 3.678517261837634500e+00 1.573117180731767872e+00 2.647843800844818851e+00 3.492121682009028394e+00 3.074168171898873148e+00
3.207095578780720935e+00 3.717382663248357755e+00 2.220087282163987208e+00 1.415099778034594413e+00 3.789420522487992660e+00 3.431634080169532197e+00
2.777216507783396793e+00 3.570475959492478868e+00 2.058339252191412339e+00 2.036644565203206358e+00 3.678543455398085804e+00 3.247115903245421986e+00
3.242787106918390005e+00 3.848520523405442706e+00 2.681718134372945261e+00 2.042862003884350575e+00 3.394510809983421584e+00 2.600429564011176975e+00
3.043859546933005422e+00 3.802433207317466479e+00 2.449896305075838221e+00 2.021510722153751161e+00 3.770074171232114413e+00 3.151008574155840236e+00
3.447393609042595397e+00 3.690279637105463362e+00 1.603230394060066288e+00 2.441986979691427528e+00 3.815120565412377207e+00 2.972729502148252489e+00
2.846864779696095749e+00 3.685957716185211730e+00 2.301659597851308803e+00 1.828876616601424976e+00 3.761506537719874643e+00 3.393551722512300639e+00
3.092143542070866502e+00 3.787563900077691503e+00 2.110394853357072886e+00 2.136096697460069027e+00 3.519655906050111138e+00 3.300071332782042344e+00
3.323784752769672668e+00 3.797918197508586502e+00 2.554422479296984516e+00 1.602964601526794874e+00 3.709593528927406236e+00 3.054960044790932194e+00
3.130955580228635515e+00 3.791502448724410446e+00 2.201710549896808367e+00 1.770219559157524047e+00 3.473725277013300250e+00 3.271846888941628340e+00
3.226815816999998088e+00 3.730182569872365406e+00 2.391893634353020826e+00 2.066195442708717689e+00 3.760719069827931360e+00 2.921270144911916944e+00
3.419549351479017396e+00 3.835161357809376170e+00 1.769766879233253931e+00 2.095062306624335680e+00 3.826023589311616568e+00 3.242748521354337221e+00
3.497104193783724835e+00 3.858584990370989232e+00 2.674805513172775484e+00 1.395696200129501019e+00 3.479555586655656452e+00 2.778079835244896323e+00
3.530664663683144244e+00 3.781267518079808987e+00 1.201522009148258574e+00 1.743171381151801702e+00 3.770977471216849342e+00 3.458117923783992076e+00
3.183473500977334059e+00 3.613832893518586165e+00 1.960984524852696920e+00 1.125145709959118889e+00 3.823842682416882077e+00 3.649509553564451725e+00
3.399496141778984182e+00 3.741370410442784955e+00 1.376544241182497075e+00 2.338590139110305888e+00 3.580095176932251100e+00 3.507501863537400677e+00
3.167891668065963895e+00 3.101112183294241209e+00 1.081444687718927877e+00 1.727283391814211200e+00 3.713702286901923166e+00 3.436845712441924938e+00
3.027378986593872057e+00 3.717210108191223661e+00 2.055667633543450723e+00 1.817211814454826602e+00 3.806626807083889563e+00 3.518393544267026218e+00
3.392181472578922108e+00 3.699662302322898721e+00 1.282309481514975369e+00 1.099102749668156020e+00 3.657685173954072333e+00 3.758559214865029752e+00
3.417445079489276338e+00 3.799794703923614403e+00 1.191174788843198495e+00 2.001603021369406932e+00 3.711123876648421582e+00 3.477889123457373888e+00
3.234234530106252059e+00 3.714575642370105069e+00 2.016259168563793391e+00 1.873241238183562807e+00 3.801755537763711335e+00 3.214544394780597614e+00
3.427553922135174513e+00 3.730005077339936026e+00 2.160007375997074153e+00 2.323501610833213160e+00 3.642578103739722462e+00 2.801819812570289336e+00
3.442675749551491915e+00 3.593866989039455895e+00 1.262916230933892159e+00 2.019994625178405556e+00 3.833608362183550611e+00 3.368940412636042048e+00
3.445464057751531417e+00 3.735226752886372292e+00 1.570925356634933712e+00 2.216541924455294410e+00 3.730932478424924259e+00 3.038431140278253562e+00
3.628538015486891588e+00 3.841119779123443490e+00 2.191462034533916192e+00 1.139300137109085620e+00 3.619604631868510669e+00 3.174236189877852166e+00
3.198341889577295483e+00 3.598043203126158662e+00 2.537760248497868965e+00 1.901254671362513360e+00 3.768054898766419747e+00 2.962992140377469497e+00
2.858591118489212768e+00 3.776897487654107710e+00 2.476157144663775345e+00 2.512137218456746091e+00 3.755607161141853112e+00 2.838263643858257801e+00
3.406512408842495176e+00 3.418200156496880027e+00 1.624590636121159726e+00 1.543674132550255651e+00 3.787838220673107159e+00 3.469983993440598713e+00
3.397463465969106089e+00 3.575496605310904741e+00 2.174021691041266191e+00 1.328843355041976482e+00 3.704923655164928054e+00 3.386413446805164984e+00
2.994654167523330024e+00 3.716384757043454279e+00 1.683173820273434984e+00 2.079166731262889645e+00 3.560806228264812301e+00 3.398380772127504112e+00
3.152744082864209041e+00 3.819995830949712623e+00 1.941970366212573351e+00 2.233780007065814921e+00 3.827802437675976499e+00 3.271927228174495106e+00
3.424710170432970990e+00 3.623239504923683185e+00 2.129781998374737029e+00 1.831472458394414415e+00 3.451076550798362508e+00 2.531069884108380297e+00
3.109491202994238535e+00 3.655569906856678486e+00 1.776809749117624015e+00 2.462865106381582514e+00 3.755229913846089840e+00 3.008477837326535731e+00
3.252473059971957348e+00 3.817017475832234386e+00 1.866657165739089352e+00 2.053299767627444261e+00 3.806969818234891001e+00 3.289661012152481412e+00
3.344974031120216296e+00 3.758997871923844158e+00 2.302160846249809989e+00 1.908792687350947981e+00 3.426158871466641109e+00 2.769526027710176752e+00
3.191359807974134988e+00 3.730884433551123536e+00 2.040361781000045394e+00 2.757220303795101746e+00 3.824188636365874139e+00 2.723744186780002963e+00
3.244631772062234631e+00 3.615607995423284926e+00 1.583023572268606571e+00 1.132136590420488975e+00 3.586458489938946670e+00 3.446671567563806438e+00
3.125673794736703925e+00 3.733837897999687350e+00 2.523489587648723997e+00 1.870946307818649901e+00 3.703255699888848174e+00 2.915396240898623148e+00
2.961115217547149125e+00 3.648986594783287352e+00 2.151422428877217907e+00 2.143704248297601200e+00 3.770106032669576113e+00 3.093833502405586522e+00
3.347374333534463009e+00 3.767562048452437473e+00 1.732345672600328346e+00 2.199458565657383069e+00 3.801884713748586275e+00 3.178274807202859265e+00
3.304553383016016088e+00 3.699929861016945321e+00 1.905496486717864979e+00 2.266095818068806000e+00 3.790936689822003824e+00 3.027441356253101734e+00
2.861768905914592320e+00 3.651570112350359221e+00 2.360681798097550743e+00 2.303110480352448697e+00 3.747718691515399492e+00 3.078552157639909304e+00
3.210356299009563319e+00 3.656528889177527830e+00 1.623679652545539920e+00 2.537544396671111535e+00 3.557203522608670454e+00 3.466418194721232471e+00
3.463478028966345601e+00 3.786030433709615117e+00 2.417627356618523127e+00 1.771153809713172933e+00 3.278990890408768788e+00 2.937259295038296081e+00
2.655202425752606565e+00 3.787254424519727714e+00 2.565474496967550255e+00 2.456862296373389931e+00 3.701074859083322455e+00 2.960402683796860668e+00
3.033443787083249354e+00 3.716902183925040237e+00 1.910087254890632913e+00 2.765750627285668450e+00 3.781323276921300991e+00 2.943510869918828821e+00
2.965804392991501004e+00 3.552601176422488294e+00 2.262675427228934222e+00 1.610378619614220019e+00 3.519674347326957609e+00 3.579122661135300199e+00
2.504823718036317981e+00 3.495582462239179566e+00 2.728507368616054141e+00 1.822901495332375665e+00 3.826528808926840330e+00 3.427244269058437709e+00
3.213915299961157324e+00 3.729610011790765345e+00 2.214093280625369697e+00 1.461904624797267793e+00 3.796853559101224906e+00 3.450222380754658591e+00
3.245484546359279854e+00 3.744430930364097243e+00 1.281578333861314256e+00 1.531301859695186396e+00 3.624909042404224735e+00 3.587311450603002605e+00
3.378582431459681068e+00 3.785970384264782052e+00 1.577678973152376152e+00 2.152858700065750419e+00 3.785228065636484285e+00 3.263309750005136678e+00
3.219239165095065580e+00 3.823289417756200681e+00 1.973771974517141592e+00 1.923070728163476462e+00 3.753513198673061879e+00 3.280410393540473812e+00
3.545040188416829885e+00 3.635599299653962113e+00 1.546970021026183195e+00 2.161863225905218844e+00 3.807273045473990258e+00 2.963387813059925158e+00
3.550049943752039194e+00 3.797198172634099755e+00 2.014341709555426796e+00 1.304389360076937399e+00 3.634941460072191433e+00 3.155770184853251337e+00
3.135054539990663969e+00 3.743527876390506659e+00 1.993542534189091109e+00 2.076819154797347800e+00 3.675673855359311126e+00 3.074846331741686978e+00
3.466876262185658586e+00 3.823337030054599239e+00 1.378765362827525598e+00 2.096416652762771893e+00 3.726618941576721689e+00 3.406067256887371553e+00
3.227443874652663247e+00 3.858319016360076681e+00 1.923178120884977194e+00 1.833679316551761529e+00 3.562297846185846328e+00 3.179630646703370367e+00
3.495245762241995902e+00 3.768855650338362562e+00 1.941972696211829774e+00 9.781979134588332236e-01 3.764318647772797899e+00 3.515795289309390892e+00
3.217715367708751106e+00 3.797124459867919910e+00 2.366708605753201411e+00 1.453213358455119897e+00 3.606465491558940251e+00 3.196442130402081361e+00
3.468166396809503116e+00 3.799824690883178757e+00 1.321859774242826635e+00 1.573393523545980388e+00 3.724732912611032898e+00 3.493567037729213620e+00
3.532897931369327615e+00 3.822644132023521379e+00 1.544981143608966878e+00 1.843817927196335305e+00 3.824944264712136111e+00 3.333551765193307759e+00
3.128685097475290000e+00 3.761983246742326426e+00 2.161750587023171910e+00 1.649807121743351646e+00 3.836028351571962425e+00 3.492534643589317866e+00
3.015161438747227862e+00 3.825051258097133644e+00 2.491471930901151044e+00 2.152490408850643355e+00 3.665722801106096718e+00 2.942315869398946404e+00
3.445540025026049502e+00 3.740061739235802207e+00 1.316397252053239209e+00 2.128679802785812925e+00 3.817070296061507939e+00 3.339139028228630401e+00
2.783892219727055473e+00 3.725379171888826502e+00 1.614571597445946916e+00 2.302304526678855989e+00 3.429866166857124199e+00 3.597142762591864162e+00
3.507387994896966621e+00 3.795044107293396252e+00 1.138102263162932060e+00 1.569679651336374437e+00 3.823596745206489622e+00 3.632461052932338230e+00
3.253459797606368831e+00 3.710852556088009457e+00 1.265760414239887055e+00 1.773271045515835365e+00 3.646334304208127097e+00 3.578624048271251912e+00
3.284405443794049528e+00 3.725446798340439791e+00 2.600819559966843553e+00 1.712884897891765457e+00 3.772936047532684078e+00 2.939320019031592679e+00
3.571283767402916975e+00 3.771516426067107464e+00 2.449887975457414768e+00 1.367761480803833640e+00 3.556726694126116417e+00 2.848159823847345340e+00
2.998637612376217731e+00 3.613379861319168107e+00 2.813250708753358253e+00 1.588382703976550125e+00 3.652823145467355204e+00 2.995148631615401236e+00
3.405382448775069015e+00 3.736347739758436592e+00 2.229434375572770133e+00 2.264834635025681386e+00 3.846246750256370195e+00 2.778179328648290536e+00
3.719008195918398929e+00 3.418992331823027531e+00 7.537296259549207678e-01 1.876384073629645766e+00 3.745854289690809580e+00 3.451189051660715990e+00
3.282549216704073292e+00 3.729821169341208886e+00 2.051797194921432865e+00 2.266689483747171163e+00 3.707107897515414141e+00 2.968490559676680629e+00
3.044311130236744045e+00 3.613072729795163696e+00 1.938874127934970160e+00 2.062023323888546589e+00 3.731527427292924415e+00 3.352256036156465058e+00
3.264567327397238650e+00 3.709474525015925117e+00 1.785198521500317881e+00 2.304371157971262907e+00 3.799572137601144206e+00 3.068713469062442023e+00
3.503833505518569869e+00 3.520886902911084526e+00 1.510062674289965212e+00 1.758487491099560263e+00 3.373526424856462480e+00 2.857331504659606392e+00
3.327114735501549347e+00 3.742729752755090900e+00 2.626733841518136714e+00 1.028488542140172157e+00 3.426329267480705543e+00 3.056217631927256040e+00
3.389179689433369003e+00 3.450702232984861784e+00 9.083530537435041685e-01 2.310287278336726313e+00 3.615854998859212799e+00 3.227132578936792395e+00
2.874844347750386664e+00 3.214908363566929328e+00 2.510299846872468876e+00 1.065590999256949445e+00 3.713031985534783530e+00 3.282434732597598881e+00
3.365958669685268578e+00 3.633006784788796573e+00 1.888204444865058562e+00 1.012027738276169986e+00 3.592136610369229377e+00 3.535101556906929066e+00
2.852712576044932558e+00 3.673728729740617371e+00 2.307283948378470839e+00 2.055227604635621930e+00 3.786224128305776926e+00 3.280522623928152193e+00
3.350419931157339715e+00 3.581654579445189945e+00 2.396502495676990918e+00 1.813411593571936375e+00 3.793021984630716048e+00 2.985962552629660927e+00
3.021493798938104547e+00 3.763935504887873762e+00 2.583540661390548276e+00 2.225481920554701620e+00 3.787431828814868506e+00 2.843669137964248694e+00
3.301870342131044911e+00 3.708732341666597154e+00 1.932749283513750527e+00 1.652478719570800170e+00 3.819363896252200963e+00 3.343834524002220476e+00
3.261287643505946132e+00 3.674809992019824723e+00 1.770040527016359277e+00 2.179306967542028683e+00 3.808464369304381592e+00 3.203369881136885144e+00
3.362212265222991991e+00 3.776019311288819402e+00 1.664936344245083299e+00 1.886551869574021545e+00 3.697728610915651970e+00 3.226688766110190620e+00
2.934806418985589360e+00 3.569407612729261547e+00 2.674040499382608793e+00 2.094120818751505908e+00 3.794120014944372343e+00 2.875526629247469046e+00
3.160731300239658204e+00 3.793081209343423410e+00 1.883071447294740741e+00 1.807155947364763371e+00 3.778165011369438275e+00 3.610251088457621549e+00
3.048725220476852904e+00 3.683717013432852738e+00 2.589360770293774650e+00 1.659738921993766159e+00 3.801257251439308149e+00 3.238211550474979550e+00
3.170820126765591329e+00 3.646678157689256405e+00 8.717698883749780414e-01 2.563822484117987521e+00 3.425501345691317034e+00 3.345942291637866717e+00
3.387262620267938562e+00 3.655190315358993303e+00 2.182178098873110983e+00 7.830385117558941177e-01 3.676353449692628228e+00 3.530047674275062608e+00
3.370261684862913665e+00 3.826226099877032993e+00 2.095316518195373678e+00 1.700787982315631996e+00 3.605950985155677468e+00 3.109908674103313508e+00
3.678288875017789561e+00 3.659154187823067339e+00 1.573063927360600855e+00 1.217917293795021338e+00 3.632412141989349141e+00 3.099901090805231352e+00
2.903630217994554119e+00 3.661789619090746850e+00 2.702444624407046359e+00 1.447848235178762266e+00 3.810872493280878626e+00 3.459381302414416659e+00
3.394757242613348325e+00 3.715807135475984069e+00 1.523835904250225193e+00 1.913770230239781434e+00 3.752659656589317994e+00 3.253029485064002024e+00
3.535629722482537485e+00 3.735590262068678946e+00 1.829531224758333297e+00 1.521008125283481061e+00 3.725669455655643780e+00 3.175562351596072475e+00
3.648188790966834905e+00 3.610204099571677983e+00 1.251321882552083320e+00 1.345223816810342754e+00 3.740719307073558486e+00 3.316936036932832899e+00
3.133881293251608469e+00 3.722782288966379749e+00 2.432274317533577257e+00 2.485818480147043097e+00 3.693829718150078545e+00 2.535439928716261448e+00
3.396851645756634674e+00 3.749768730923398685e+00 1.954077826512511828e+00 1.909660281379911284e+00 3.704916876210958332e+00 2.991720425870437960e+00
3.437998926547316536e+00 3.670691235266449137e+00 1.680448634001250330e+00 1.375255150925662084e+00 3.736062026879662490e+00 3.331047755443530267e+00
3.238328418932441277e+00 3.773479878171820179e+00 2.399859568764962869e+00 1.627466641339000208e+00 3.788245286612333285e+00 3.245053001385980629e+00
3.518015733852938975e+00 3.829616123385008564e+00 1.250243497679020210e+00 1.279548739174942273e+00 3.608981894922606681e+00 3.536871936687628892e+00
3.351728540540032331e+00 3.679353159427675823e+00 1.735099787578078701e+00 9.211401035949517979e-01 3.803489761339309716e+00 3.720931678488545558e+00
3.036586862784871776e+00 3.581126553926138989e+00 2.068246836118566634e+00 1.845437666789143227e+00 3.603600282814172662e+00 3.452774731827096932e+00
3.581479984830610697e+00 3.822883515806112520e+00 2.321300440228402540e+00 1.585257004028004291e+00 3.562499241474553102e+00 2.850515110918969697e+00
3.173387642872739445e+00 3.661115548047189083e+00 1.742275464863487500e+00 1.550876499983850021e+00 3.766797387295327759e+00 3.629057499200092796e+00
2.831527648007053255e+00 3.772986999018362209e+00 1.879559454518223482e+00 2.366649446242460986e+00 3.666331742702572782e+00 3.423002395383090590e+00
3.396065191687527740e+00 3.655819088815473350e+00 1.902546513502012093e+00 1.526903698945953236e+00 3.810900232170510549e+00 3.442003871065457243e+00
3.108221021909782777e+00 3.758324411486538619e+00 1.530544980053059279e+00 2.026502455543749193e+00 3.663690671594008741e+00 3.437109737228628781e+00
3.169697528004466136e+00 3.771939210905168149e+00 2.054830427072249943e+00 1.732931803938147608e+00 3.755077018531047806e+00 3.371604283207129349e+00
3.281173246999870230e+00 3.615125775738635472e+00 1.631126039267128069e+00 2.472131996187988179e+00 3.795655947611542569e+00 2.980086477937205380e+00
3.413968622906208505e+00 3.669979808459066017e+00 1.417660331400665275e+00 2.405737280078200424e+00 3.817576834668713115e+00 3.105869164156799478e+00
3.120616332717881747e+00 3.789551362686913727e+00 2.080780058285355061e+00 1.799299181488624999e+00 3.740914522136664644e+00 3.392816620934459237e+00
3.115277000826270459e+00 3.792473070943025881e+00 2.169157787133347615e+00 1.819362123879414206e+00 3.724267300235503342e+00 3.321654751642542980e+00
3.528103079808879272e+00 3.781826833059261705e+00 2.002315654506504394e+00 1.887926659109025351e+00 3.614116961574807885e+00 2.924322899674846266e+00
3.423078217440515658e+00 3.516082486841478172e+00 1.892670088988801957e+00 2.511721358041182128e+00 3.639739123266029885e+00 2.356550433751848139e+00
3.667889675517453707e+00 3.347256978005107353e+00 1.325100941561353718e+00 2.407492462348725049e+00 3.783444075537888196e+00 2.720099589365410964e+00
3.184927434467087703e+00 3.760654839160944896e+00 2.518818800451636530e+00 2.443592659959910041e+00 3.701022994985869286e+00 2.485354012293037318e+00
3.451668197947265426e+00 3.842181334638538281e+00 1.766430581752724160e+00 1.756891576614801220e+00 3.866713001253132553e+00 3.415493708066104972e+00
3.292982629222860780e+00 3.711459284342912834e+00 1.659069515978707221e+00 1.702638601251006634e+00 3.786348117890053544e+00 3.412324191808939755e+00
3.426916210679320063e+00 3.652497983737199139e+00 1.519689030153685172e+00 2.268611355479859704e+00 3.792353599075812376e+00 3.127543676502232639e+00
3.501215559130812505e+00 3.807648437749176384e+00 1.653700986864500067e+00 1.584231946756099907e+00 3.788936025843181454e+00 3.375748452430458624e+00
3.268084251456418787e+00 3.800042366994696774e+00 2.085757818802393526e+00 9.423742106407304586e-01 3.209555587598453386e+00 3.478430421735224876e+00
3.591825366238699413e+00 3.803690830827204827e+00 1.761842726725681096e+00 2.112828603205607614e+00 3.850574352252660315e+00 3.041473853058236365e+00
3.294451333014128291e+00 3.483512679918973731e+00 1.960809312436009755e+00 1.437609396241064097e+00 3.848129680562159205e+00 3.414632666907562619e+00
3.365982970943950381e+00 3.651937817382669316e+00 2.106427023247231300e+00 1.838529266280721330e+00 3.699830236397792849e+00 3.234514910461430581e+00
3.076679754984871007e+00 3.769173163038981755e+00 2.010407602170876551e+00 2.029122956663440558e+00 3.691319459313968210e+00 3.322941397649092465e+00
3.366019891202442604e+00 3.826073281485043331e+00 1.716903804380198739e+00 1.886785082820383375e+00 3.736606873286967279e+00 3.344401161491507235e+00
3.172922934758915847e+00 3.665280908574727992e+00 1.315368013726655017e+00 2.287728027504762451e+00 3.691664087446642650e+00 3.453374506542115974e+00
3.132873149656155043e+00 3.637429759214030778e+00 2.324076552978103560e+00 1.708391514551499402e+00 3.822806699768306338e+00 3.349083496356222156e+00
3.315949591930250850e+00 3.648261176354274937e+00 1.708735181550488758e+00 2.061994890948636971e+00 3.792515438606438138e+00 3.240997181307612163e+00
3.075722361153213846e+00 3.796920560594976291e+00 2.614548715195724959e+00 1.930382475234661444e+00 3.759449819091050138e+00 3.000483064251510790e+00
3.437661255066554844e+00 3.671593073497561033e+00 2.491344184521512517e+00 1.225301190684677577e+00 3.627465669590777875e+00 3.211754835598414015e+00
3.248781912115943804e+00 3.719198147206489224e+00 2.244594669294836642e+00 1.833374147672598209e+00 3.650122664541427753e+00 3.300750811396712336e+00
2.863745181968470721e+00 3.570661408697445083e+00 2.014235407596255190e+00 1.416423638404630703e+00 3.739739005473689204e+00 3.681941048283222440e+00
3.349436185644112829e+00 3.698375036918912340e+00 1.818256856576829561e+00 2.253030555349700759e+00 3.750310167261864169e+00 2.964947519267213671e+00
2.838856967495445360e+00 3.751560908533781102e+00 2.310773263079630269e+00 2.370759450420560466e+00 3.807516851119653989e+00 3.121076532518749058e+00
3.261808238984225561e+00 3.829009527566249904e+00 2.458506931016954500e+00 1.571740398555932394e+00 3.755136335949795789e+00 3.260601990876173861e+00
2.761679145162413196e+00 3.651551564818686479e+00 2.670034585075725442e+00 1.843595114090006204e+00 3.705614004811847106e+00 3.204674296022728353e+00
3.388940757215240129e+00 3.640596902249922273e+00 2.334189529643592831e+00 1.058506375142398204e+00 3.747017841673764504e+00 3.304796852470409441e+00
3.623014504610305941e+00 3.644341214216065161e+00 7.559809540796909033e-01 2.181736937238422769e+00 3.705134111929698548e+00 3.305002295044593197e+00
3.126474931573476557e+00 3.740640565126400752e+00 2.526355893048599199e+00 1.886144001472077836e+00 3.461419996096730678e+00 2.733877188989075169e+00
3.505278313802795864e+00 3.695206980747308911e+00 1.226285730404020224e+00 1.602885516311031822e+00 3.752752317209280708e+00 3.395618968226722600e+00
3.633231167432947384e+00 3.451600910737469885e+00 9.960377871875535361e-01 2.285649364873212352e+00 3.807281956961163338e+00 3.006318852971857858e+00
3.147070870627038275e+00 3.382490361353209352e+00 1.900110572999262448e+00 1.536907382936043565e+00 2.987608743197509575e+00 2.321070149542654892e+00
3.175700225350061690e+00 3.787666321685374538e+00 2.031928140662647486e+00 1.930481661646434421e+00 3.756166798286550090e+00 3.384390515792761178e+00
3.032873655345575070e+00 3.711738355121028565e+00 1.834296853092084900e+00 1.924898158236035384e+00 3.703516579800732345e+00 3.371505649584520370e+00
3.051349203047105441e+00 3.565527097423985659e+00 2.255312819559236903e+00 1.477725870580162137e+00 3.605481688270554042e+00 3.596690922940502855e+00
3.422824001080052359e+00 3.687971945348921476e+00 1.757140476449869704e+00 1.963370430300181768e+00 3.755300959163305752e+00 3.405450352863448771e+00
3.427138846640984227e+00 3.756121142955996639e+00 2.037097456545000185e+00 1.498927945672597017e+00 3.780938085791271774e+00 3.299759055997700585e+00
3.580776105644734919e+00 3.684561407868097938e+00 2.285062664971080348e+00 1.275493948376486886e+00 3.658959184173931067e+00 3.225717842822578785e+00
3.262089373809241799e+00 3.645816604021173912e+00 2.019411842172462279e+00 2.461514756924795488e+00 3.815695917574692508e+00 2.745781096864205129e+00
3.273458064407921420e+00 3.744085621571458411e+00 1.790397303396441764e+00 2.367296328997096300e+00 3.808454446557480111e+00 3.090491005154553328e+00
3.506742903146143231e+00 3.666534642700247204e+00 2.513414169577491641e+00 1.876718435607330759e+00 3.380751199773404103e+00 2.313037999711574866e+00
3.004053869191592341e+00 3.475242259165932879e+00 2.410388338010166720e+00 2.610152286796295851e+00 3.759740266946927534e+00 2.322296395756583642e+00
2.834885988598763618e+00 3.442003072302853628e+00 2.420846959366074636e+00 1.505968918357371900e+00 3.758474386868357442e+00 3.297255739696006938e+00
3.375831374910888361e+00 3.796669536866133843e+00 1.166755041704151008e+00 1.988017686498607217e+00 3.742598056263064077e+00 3.567272464709607238e+00
2.778506622001858606e+00 3.674736395280275403e+00 2.077845628786271437e+00 2.029942841875600923e+00 3.756755780955798318e+00 3.488969491279715118e+00
3.400574290124441124e+00 3.585267703953948004e+00 1.110731029521442981e+00 2.450349673966932151e+00 3.739244065548286144e+00 3.149689787163658661e+00
3.369217612120665617e+00 3.810633263484524580e+00 2.521943568364585886e+00 1.495659381396988730e+00 3.725809918993395531e+00 3.139780946802229078e+00
3.374431282965447032e+00 3.632011614906403008e+00 2.364157694449677827e+00 8.441302137927864102e-01 3.569437464129935567e+00 3.256368643254771822e+00
3.348755662584209425e+00 3.652965117199689082e+00 1.101136209519326670e+00 2.220861585196277410e+00 3.697558307393878252e+00 3.432670891459093987e+00
2.897378739940596581e+00 3.679060692165135205e+00 2.376969614236430051e+00 1.811439523237226457e+00 3.779168276989934849e+00 3.318268478305239633e+00
3.097651291588048306e+00 3.594816952442154268e+00 1.671835472165645209e+00 2.988282840276382579e+00 3.773544857624723026e+00 2.768199851784156174e+00
3.496674200915455888e+00 3.736880060544665483e+00 1.978664840876653619e+00 1.150286088198263279e+00 3.606709376118574450e+00 3.245371140125102638e+00
3.483779185121137711e+00 3.555231424251226624e+00 1.636125025539409084e+00 5.259674707293459095e-01 3.758642469635755656e+00 3.628765149561958392e+00
3.391647058684587268e+00 3.740896163069617142e+00 1.445425186039088317e+00 2.075766785842745321e+00 3.843701054818494889e+00 3.364134203158228420e+00
3.437619303697347917e+00 3.843421692986945359e+00 1.621708653242973863e+00 1.616327155935933124e+00 3.693949878324595648e+00 3.525958303277636041e+00
3.526788554531762099e+00 3.510093348653563705e+00 1.546759933425192024e+00 2.560268223223713058e+00 3.854143283459706915e+00 2.745065563573953149e+00
3.136093545971877727e+00 3.635197057486237338e+00 1.899238326840142044e+00 1.290684734727360006e+00 3.721295568008515353e+00 3.540218617675254809e+00
3.392379227519332741e+00 3.822064259823424237e+00 1.210727762380554573e+00 1.562933843741164175e+00 3.665771139341873486e+00 3.575208446850335342e+00
3.544040538051202116e+00 3.738288234003908528e+00 1.834972049199296018e+00 1.610405977559169699e+00 3.833909977845058048e+00 3.256884665865508843e+00
3.521481097701065544e+00 3.732659011122949622e+00 1.666808284986151634e+00 1.652274511232133092e+00 3.774737768922446168e+00 3.235092334949555504e+00
3.346936354192811436e+00 3.760716128050670015e+00 1.069285890354268576e+00 1.855396092301142996e+00 3.578296570540857591e+00 3.448600544689822023e+00
3.522926357994534463e+00 3.834242989028019633e+00 2.198134209467298650e+00 1.794050332644794299e+00 3.693478487110706698e+00 2.915696554594096934e+00
3.228337376178415763e+00 3.725104712233329618e+00 1.338596095026181709e+00 2.648698793371152327e+00 3.673606909169744306e+00 3.388351575639585889e+00
3.660225740637398584e+00 3.857995656514938698e+00 1.441127449459164156e+00 1.065273970219923649e+00 3.715669188244291377e+00 3.561650096593509840e+00
2.791800831836676711e+00 3.746189209973257661e+00 2.279799988564748858e+00 2.473880046357303630e+00 3.795137710873001780e+00 3.110739741724423357e+00
2.671642758289265895e+00 3.705089925305075749e+00 2.352240252001573939e+00 2.141068019164288128e+00 3.753642145431536736e+00 3.375093625977840794e+00
3.683926436969263918e+00 3.684176108878708611e+00 1.715600267250906530e+00 1.200386853706293167e+00 3.595369768945242406e+00 3.139252140232323018e+00
2.872429442695080493e+00 3.844825191549363197e+00 2.163278483205107960e+00 2.365878688196369595e+00 3.793782378675995215e+00 3.319554441392936539e+00
3.687320596332209988e+00 3.755180053933132367e+00 1.924134258978679402e+00 1.147252296291624507e+00 3.677112475883619780e+00 3.208097552471991243e+00
3.316555734012622825e+00 3.717463219140314301e+00 1.843250667577315260e+00 2.510769033448169818e+00 3.843544732813784837e+00 2.956109360061322189e+00
3.223037021431523819e+00 3.587075933076985912e+00 1.493573607961496075e+00 2.327312962366447024e+00 3.714968070012891310e+00 3.389852824892756633e+00
3.018437332200533785e+00 3.704769518374108728e+00 1.892246196555829929e+00 1.958725392737669324e+00 3.724767500992503866e+00 3.356837810634555552e+00
3.267422429548433094e+00 3.779440001196074483e+00 1.190800217513932946e+00 2.115214658205913256e+00 3.721691234295899431e+00 3.574786748996222840e+00
3.618834746923162538e+00 3.447705623254658125e+00 1.802124486060522557e+00 2.450139786141527498e+00 3.763149244885799050e+00 2.366272741487565057e+00
3.508072179959211834e+00 3.806816963704330981e+00 2.561477485640255125e+00 1.247676730616978924e+00 3.331595483672018965e+00 2.709589750549675990e+00
3.654877735724288534e+00 3.749330777993788999e+00 1.385941481071361503e+00 1.418627149590790504e+00 3.800213651586144437e+00 3.360783315886483269e+00
3.176956350954820874e+00 3.820370078323517493e+00 2.550384894999931706e+00 2.193631640840780328e+00 3.764354344679479603e+00 2.791632224714385657e+00
3.148627743580008520e+00 3.783052179191997322e+00 2.400229281576980789e+00 1.931304595183417572e+00 3.743705537238485537e+00 3.028103397476278325e+00
3.137913739386944734e+00 3.568830710434458098e+00 1.931297733139976769e+00 2.636948505695869027e+00 3.624958142118361870e+00 2.553976560758328240e+00
3.338572151863566706e+00 3.694809963835669286e+00 1.796251101386926896e+00 2.007802448668627004e+00 3.668167040044996607e+00 3.366009881326123221e+00
2.959728638250153754e+00 3.675859281881294294e+00 1.534900636526315365e+00 2.177329959071881316e+00 3.676872402708489584e+00 3.466284645351543681e+00
2.945636656202530457e+00 3.805222058195981472e+00 2.459467689533571644e+00 2.108383319875676509e+00 3.697918767923384031e+00 3.039675377083270291e+00
3.162667322632423783e+00 3.696415564088812111e+00 2.352752068817059339e+00 1.615247419633730752e+00 3.723756016731566643e+00 3.285029807248558420e+00
3.203297257988130919e+00 3.853506357767745971e+00 2.421080682582626320e+00 1.506919750606372732e+00 3.662139773055653524e+00 3.300328247275667426e+00
3.117627517787309177e+00 3.725143933719972100e+00 2.225214114450284164e+00 2.583859752949984046e+00 3.737704319151797794e+00 2.820125553752898639e+00
3.401906129676827373e+00 3.325598510041341882e+00 1.566766424344333997e+00 1.930824891293018819e+00 3.527063898056336022e+00 2.567321059087046553e+00
3.498023618629999998e+00 3.752115565489806404e+00 1.656317314540083352e+00 1.312200628039184469e+00 3.766295841463908278e+00 3.476044272261147761e+00
2.814873248936773820e+00 3.707627511412521670e+00 1.939051467627815661e+00 2.105817340756634071e+00 3.652103398167029891e+00 3.417050579336053051e+00
3.316518796737709440e+00 3.791646326514392484e+00 2.217585602503738595e+00 1.693382257367858523e+00 3.819712111575734426e+00 3.246240734814105799e+00
3.443435465756851332e+00 3.765156130755468844e+00 2.037833037973078021e+00 1.159250644291019761e+00 3.832533899144400458e+00 3.513963372202904445e+00
2.971222271611993371e+00 3.432655912463831616e+00 2.217843375027614083e+00 1.293585181178686483e+00 3.818128264782206571e+00 3.647711409193183485e+00
3.080085351417503503e+00 3.816316842573102885e+00 2.155371178434413171e+00 1.893419894975939100e+00 3.797764568841786925e+00 3.410444381903087852e+00
3.236462059454202844e+00 3.691183392041248457e+00 2.360493983538445306e+00 2.245541876754449273e+00 3.514686675130432647e+00 2.379555979114469366e+00
2.656536630280650790e+00 3.719112250085514937e+00 2.454682341032977000e+00 2.302077378141005326e+00 3.811117451752167096e+00 3.215185087178275225e+00
3.222751156610636158e+00 3.774188832911522518e+00 1.851010561437068658e+00 2.166471276402543111e+00 3.854586742487882134e+00 3.271257540108961859e+00
3.500246285375544275e+00 3.608063970342951787e+00 2.379639847467776459e+00 2.514717823789868190e-01 3.314634864511505352e+00 3.274816796064838886e+00
3.317790491588699986e+00 3.759012750123772229e+00 1.616540588557536129e+00 1.924575181388476830e+00 3.771130342391107781e+00 3.457014855084082239e+00
3.191732508454344419e+00 3.763820191996988029e+00 2.078741564090652805e+00 1.637650551467573656e+00 3.726760773316090347e+00 3.383388850140427007e+00
2.943160565179481214e+00 3.625899250596483991e+00 2.378304354898042483e+00 1.934203700005827864e+00 3.651862104680994037e+00 2.936602171932027439e+00
3.563644033089136354e+00 3.815727436808347584e+00 1.362981727502360574e+00 1.432460782643645958e+00 3.898955966746928681e+00 3.636933741950188814e+00
3.197679704110398369e+00 3.667902693044827078e+00 2.015771176712808366e+00 2.124984096038724513e+00 3.767821675373148604e+00 3.015078491636344005e+00
3.532001963679003431e+00 3.736062123153156556e+00 1.019411529803579075e+00 1.120279663852946861e+00 3.757626921706631595e+00 3.669068181455057420e+00
3.683244630858538926e+00 3.567544474322998038e+00 1.821715980884259789e+00 1.724751223743698603e+00 3.762584265923884175e+00 3.121147193066975856e+00
3.439183615575877706e+00 3.727942177513717592e+00 1.935301417487550246e+00 2.200880485569157941e+00 3.763021439834112414e+00 2.842282442562497291e+00
2.933894193650639970e+00 3.579923064993173476e+00 2.094135802395691748e+00 2.108693486070774892e+00 3.762297615929283356e+00 3.409521129481697610e+00
3.349673541967780110e+00 3.591605318755351384e+00 2.083737329195834764e+00 2.008111297515600580e+00 3.819765898423170380e+00 3.042844734927208528e+00
3.542972665657985409e+00 3.817575912299457475e+00 1.889935243800645592e+00 1.272563496448368525e+00 3.811716740939507186e+00 3.477796389956824274e+00
2.938488366805346974e+00 3.545739307730328527e+00 2.438199138700443580e+00 2.040022906705875716e+00 3.680636588943050569e+00 2.805540926883923092e+00
2.844310728557826184e+00 3.772279050992739080e+00 2.236153002603238349e+00 2.432265618336273416e+00 3.835396336382482563e+00 3.176072873863417634e+00
3.293609616491419256e+00 3.687705433519392617e+00 1.091179897754184669e+00 1.487200644407990824e+00 3.624050995617371651e+00 3.702263605353076414e+00
3.332662528538598234e+00 3.678409904119806839e+00 2.086702383415430795e+00 1.242813475460065931e+00 3.797613975307629453e+00 3.420508078368659000e+00
3.525679020657651819e+00 3.695693779523756994e+00 7.063172890832689621e-01 1.209204457093039364e+00 3.636449954238183846e+00 3.601775295525487586e+00
3.508336211515024949e+00 3.705624470673824611e+00 1.468165135886679629e+00 1.781327594540550674e+00 3.797251689490825477e+00 3.273598727381409113e+00
3.586926718552330140e+00 3.648885788815220632e+00 1.220855499777396380e+00 2.273987671750481887e+00 3.827504260495946387e+00 3.121345422661012670e+00
3.269904008494785241e+00 3.837844751281814570e+00 1.641447313478058279e+00 2.047701686967930090e+00 3.781775409896677598e+00 3.420717115488619342e+00
3.167256407244640748e+00 3.643701983350056128e+00 1.704046087040964608e+00 1.578922219439559571e+00 3.668723931224297630e+00 3.657197762915327832e+00
2.712916963768277068e+00 3.830505465120136677e+00 2.166429667969069772e+00 2.534016132636040197e+00 3.653953339568078995e+00 3.218285546419298981e+00
3.536732564476079421e+00 3.817803833452251272e+00 2.134494213947605079e+00 1.232825363437456856e+00 3.690530644835938290e+00 3.310828619357538916e+00
3.309600077059238199e+00 3.732825925257954314e+00 2.336989435136037851e+00 1.148654364194313882e+00 3.837846371920501376e+00 3.519842319292863841e+00
2.873244434193118035e+00 3.638143641821389718e+00 2.241126516015412573e+00 2.534672913830845253e+00 3.685883430879972611e+00 3.127576866140264755e+00
2.448274880048967539e+00 3.754337650058775289e+00 2.366321496287649317e+00 2.681198265902243971e+00 3.756481224807534769e+00 3.275968772738438783e+00
3.416051322736294527e+00 3.814815985595712888e+00 2.016283630549555728e+00 8.618678583838730312e-01 3.462430526805948539e+00 3.459375192588479919e+00
3.232506672258449676e+00 3.756835584573649189e+00 1.305711392916113489e+00 2.152975281088134185e+00 3.684454883701083094e+00 3.412935622817315107e+00
3.528676600435851185e+00 3.631410263190055332e+00 2.006660332477027797e+00 1.435001062881648526e+00 3.409517910739793933e+00 2.723817893036504234e+00
3.411707471554975335e+00 3.693932106569240315e+00 1.549860307488279965e+00 2.234483418266856258e+00 3.695819832545700567e+00 3.319664226930759021e+00
3.074253573518380467e+00 3.811845041573249215e+00 2.206264608738313537e+00 2.257245149056871458e+00 3.898158681804015924e+00 3.256176454382664787e+00
3.369074300789189458e+00 3.624638448381664713e+00 1.657331313911715398e+00 2.318974630540565407e+00 3.806841951119035006e+00 2.991260816903536401e+00
3.216201367144936540e+00 3.698853482189759401e+00 2.412957501627865931e+00 1.747909697856067757e+00 3.770280071053131898e+00 3.306534084519001215e+00
3.157681466791378178e+00 3.606540596440224178e+00 2.350413662225017575e+00 2.180965364703412845e+00 3.798690290106143230e+00 3.053878992398948000e+00
3.606507050259421643e+00 3.571684914856763537e+00 1.373932850609395295e+00 1.779917520506500761e+00 3.719271472426834091e+00 3.015641750721068881e+00
3.085424984925639880e+00 3.494053808936834482e+00 2.212105759287622320e+00 1.004481584809100214e+00 3.539804071262856677e+00 3.307105343750993409e+00
3.537848800216162548e+00 3.748247939149325081e+00 1.692919233245084198e+00 1.772205681592943671e+00 3.840065962718346881e+00 3.272483208251475428e+00
3.129678745501962123e+00 3.791921085472109709e+00 2.271520837594351860e+00 2.187339061128482864e+00 3.722078365528149302e+00 2.986288963288007192e+00
3.369318016437734542e+00 3.728163462921108895e+00 2.171331409028118831e+00 1.609789851239924019e+00 3.753362288936941571e+00 3.156216210700973246e+00
3.313836821863366922e+00 3.665818882991526806e+00 2.776790378128372261e+00 1.930107744387047797e+00 3.580837251209267880e+00 2.567207489177794955e+00
3.305909680648963622e+00 3.687276757422921047e+00 2.095209228141884594e+00 2.236724819927065067e+00 3.754327291598468896e+00 2.780374063462994094e+00
3.376727316591185968e+00 3.765682672242463891e+00 1.661354158416423532e+00 2.116366692301965280e+00 3.725800437714354985e+00 3.404187140419106861e+00
3.493733585679629439e+00 3.537975743477474566e+00 1.105371492362384966e+00 2.268341087108983078e+00 3.742164804889587248e+00 3.228937172761920937e+00
2.864242423598201803e+00 3.693265771269646169e+00 1.976591105531064319e+00 1.877539157684759097e+00 3.600075779439351198e+00 3.700257080175433533e+00
3.035657759691672286e+00 3.711793264008328652e+00 1.713912529985207822e+00 2.068303961580965300e+00 3.714630017081196112e+00 3.392255729394141994e+00
3.459653127421294272e+00 3.769790775122971116e+00 1.795304449961427684e+00 1.966926919010605124e+00 3.684620031934245699e+00 3.066422381392326812e+00
2.991060581272786845e+00 3.291636837978975105e+00 1.763316768590108552e+00 1.390764213671690452e+00 3.769732586524945361e+00 3.531383774467295122e+00
3.214162449917071562e+00 3.498911858628079852e+00 2.002774297489076982e+00 2.412706991527045375e+00 3.815481408438605726e+00 2.969246728285807713e+00
3.153419008749113850e+00 3.752521946704210798e+00 2.420200779441334493e+00 1.549309095250653634e+00 3.724737978827684426e+00 3.374916199875627409e+00
3.446394255663903561e+00 3.752420922815839610e+00 1.956706903691949107e+00 2.372184167253064579e+00 3.882037856294814127e+00 2.913109239188588884e+00
3.317574887705842190e+00 3.757962699379994387e+00 2.330494067510541889e+00 1.619033018100175081e+00 3.764415947433670695e+00 3.254726868709642673e+00
3.394923853231355260e+00 3.756368821408332170e+00 2.478753282130014224e+00 1.818936749698253141e+00 3.717529917318649790e+00 2.811890228407242009e+00
3.391025301504221545e+00 3.824025794959600155e+00 1.404345670373778221e+00 1.730463404576215947e+00 3.678508362936129927e+00 3.466548941139872664e+00
3.573595525228733027e+00 3.716523656071664572e+00 2.180873205796862280e+00 2.036304480901404368e+00 3.580834594017820116e+00 2.561861104180717330e+00
3.360504715822933086e+00 3.838414150277544845e+00 1.713956399003066400e+00 1.693494220360330038e+00 3.782654275189186954e+00 3.467714420342987047e+00
3.256206451211045128e+00 3.691460596207787770e+00 2.252515728811502083e+00 1.887754703268724077e+00 3.583767817358524344e+00 2.799834392931836557e+00
2.988784034727257843e+00 3.667978376916817496e+00 2.001489250244399720e+00 1.591843681581072589e+00 3.739194945857088115e+00 3.526335648377692422e+00
3.280319294249226303e+00 3.632713398886100453e+00 1.821418739408642740e+00 1.711543290076433577e+00 3.712686325718413283e+00 3.162622349774350639e+00
2.917217061837474201e+00 3.642381046885175611e+00 2.202689839274763806e+00 2.779197619990771528e+00 3.822718352926941510e+00 2.696001136173535428e+00
3.065936375911868073e+00 3.694017355871929364e+00 2.399150932412003723e+00 2.553234964233096704e+00 3.663823391259136919e+00 2.884623531883447889e+00
3.666136952825148843e+00 3.800107993419915786e+00 7.032765939489608042e-01 1.288467249805939296e+00 3.795186886989719621e+00 3.729552165652730178e+00
2.934149711127387317e+00 3.793211379437241515e+00 2.606427157496188141e+00 2.393505201658298276e+00 3.828797958896555276e+00 2.824711190891092460e+00
3.195034038081310257e+00 3.859322714123731402e+00 1.964453235922712038e+00 2.046396870768033338e+00 3.716880382137446315e+00 3.291848669134785688e+00
2.899213625545275619e+00 3.656201803394055094e+00 1.705546934857107066e+00 2.162217379751698143e+00 3.519069077565433190e+00 3.663409997032469612e+00
3.265429001398497011e+00 3.811359169564084048e+00 1.857139542661009335e+00 1.952729272352308643e+00 3.732128659514022839e+00 3.253507683713139365e+00
3.698914450853618696e+00 3.806479946681184501e+00 1.422644130433306620e+00 1.592606267376017515e+00 3.690846472561077896e+00 3.204727808165726444e+00
3.162192916185084357e+00 3.832391114205102589e+00 1.714004610671074236e+00 2.438969081440395481e+00 3.693239885798140776e+00 3.192859600048958857e+00
2.977703416439582806e+00 3.728117835689572335e+00 2.004849310452352373e+00 2.606226689917530592e+00 3.719106898827370333e+00 2.941245907055472397e+00
3.042214526219372051e+00 3.607297109494228771e+00 2.055882246028807536e+00 2.518626806280178876e+00 3.736070174801771060e+00 3.086358616139099453e+00
3.089946131105340665e+00 3.734618632214880218e+00 1.242525057716340031e+00 1.641200645015963966e+00 3.527858872740525786e+00 3.607129130336883094e+00
3.343546808254356240e+00 3.735960046081961305e+00 2.190672194087257552e+00 1.222200173881506702e+00 3.784085135312538650e+00 3.435979605247150293e+00
3.506797140646605193e+00 3.760480057456238701e+00 1.319525650354686164e+00 1.849920986000876288e+00 3.746657811011842476e+00 3.321960413673972656e+00
3.622461221116417551e+00 3.795552424230129507e+00 1.752013379932759740e+00 1.756861738714460719e+00 3.807823753428131397e+00 3.140369573609137266e+00
3.452051829289456641e+00 3.608456921355957636e+00 1.878911000801983588e+00 2.427704766792918800e+00 3.654045995274927350e+00 2.837499060017630637e+00
3.011412143586544854e+00 3.724793070800834105e+00 1.758217669844901687e+00 2.354501307834532486e+00 3.692395363665460728e+00 3.367827440893212732e+00
3.119063698259541439e+00 3.770527891130095011e+00 1.567144923215786356e+00 2.151890808693690538e+00 3.732155418603102071e+00 3.478837149225298742e+00
3.194861331471152255e+00 3.837761281784756395e+00 2.124845136625468811e+00 2.284451550734354797e+00 3.640555845119175515e+00 3.035076021063931595e+00
3.556191300426135182e+00 3.699815860408189661e+00 1.342662710256322223e+00 2.076850073413973874e+00 3.803257388259608796e+00 3.197998154105621271e+00
3.214364180725014286e+00 3.755853330775668297e+00 1.761645830845066207e+00 2.332674497577638562e+00 3.715986445361306068e+00 3.064727103109711415e+00
2.962647257022450464e+00 3.776190786775390329e+00 2.544591091102034408e+00 2.376482486178276954e+00 3.720851755998680677e+00 2.734265801179893707e+00
2.873932692303939884e+00 3.645394997241985457e+00 1.283262558664883146e+00 1.930399615254097867e+00 3.345762446026883108e+00 3.439517572128159451e+00
3.143050699481661159e+00 3.779549780217179578e+00 2.179065305169013200e+00 2.040179162456654538e+00 3.813360660428498417e+00 3.196209072896281977e+00
2.324645858138624011e+00 3.314978434206412583e+00 2.574108378030665278e+00 2.152358816635109307e+00 3.828463895509128800e+00 3.297539813473710613e+00
3.457126982283674987e+00 3.676486955203279283e+00 1.950287276669353309e+00 1.224612392222819146e+00 3.743508496880228353e+00 3.344191195039775799e+00
3.214395098143695506e+00 3.485664770466169848e+00 2.288123958746616893e+00 8.476408840009498347e-01 3.779180005414667143e+00 3.506959593743288917e+00
2.958030023587257418e+00 3.839086378219512152e+00 1.319901534739568394e+00 2.397234608976329007e+00 3.462350669573813988e+00 3.472492321106524837e+00
3.572812030416228080e+00 3.681316122977551952e+00 1.565829264974550439e+00 1.877903306513292181e+00 3.777647066659485020e+00 3.165729390470469973e+00
3.309602706500124558e+00 3.742905345210252754e+00 2.059893556882426147e+00 1.283837233883928119e+00 3.808124497640573036e+00 3.519156578397832025e+00
3.488532566124459500e+00 3.743712672794312191e+00 1.962285871196449705e+00 1.451485672140766958e+00 3.774521313573960590e+00 3.324790041290893061e+00
2.834072447751673440e+00 3.694295416783484054e+00 2.415838098318017657e+00 2.783589440023817918e+00 3.815311283281142440e+00 2.666051701912338867e+00
3.284499565047782621e+00 3.731014453520360874e+00 2.509804947021187171e+00 1.405966430831672831e+00 3.770282196361135707e+00 3.290303817611308190e+00
2.923580353235057494e+00 3.721392364564727107e+00 2.413999973786750797e+00 1.580491273658557461e+00 3.738610506040465076e+00 3.465898967048612000e+00
2.863985680973043735e+00 3.513193493259591182e+00 2.513888396622473653e+00 1.565691621129494893e+00 3.797867205159963344e+00 3.318286519715781147e+00
3.333020957202638801e+00 3.645907262285186690e+00 1.080123064230810837e+00 2.163596078703463377e+00 3.565242748457800648e+00 3.400827218463891022e+00
3.100730902177206705e+00 3.710553713432713341e+00 2.646767043317625578e+00 1.377798949920823635e+00 3.768972452662450401e+00 3.381651182405521538e+00
3.375514985490594366e+00 3.705584994549587119e+00 1.831542182433722576e+00 1.418813845274255137e+00 3.748028275966109213e+00 3.607395607605462295e+00
3.275571048382080797e+00 3.761536884527230562e+00 1.876509374343667824e+00 1.571435524794723149e+00 3.814388964521570724e+00 3.480357498026498408e+00
3.281402759500623212e+00 3.760862241065293432e+00 2.253931600312943484e+00 1.849175917349847209e+00 3.764575306127572851e+00 3.267872490306686473e+00
3.659054401137979529e+00 3.683634836931792833e+00 1.250860307775343960e+00 1.487677179124169413e+00 3.716719961537791939e+00 3.428682069966448420e+00
3.369994924096513689e+00 3.801988249917239937e+00 2.338351952036369141e+00 1.904964940987232680e+00 3.758744039402081683e+00 2.929882705378327401e+00
3.265105550797493539e+00 3.737252585872220756e+00 1.927575407398175900e+00 2.091800271824975521e+00 3.822842773159456975e+00 3.198901905807255197e+00
3.247280923461134616e+00 3.788037989541484851e+00 1.123292290144547900e+00 2.227310643861623252e+00 3.678071584555973939e+00 3.591524658100956113e+00
3.139643297322213922e+00 3.680810803626864747e+00 2.205705356973308273e+00 2.138900902819814043e+00 3.700137192113850393e+00 2.920118891860320254e+00
3.320254948414131047e+00 3.800562225841496389e+00 1.728694212203766067e+00 1.910250198558440582e+00 3.728514327761573099e+00 3.274996819629441891e+00
3.647417986876849927e+00 3.749734565768665373e+00 1.697078978016107520e+00 2.029363071456120160e+00 3.776497435770122646e+00 2.945399535360544441e+00
2.944433498047511311e+00 3.602134467031953946e+00 2.024752173677361711e+00 1.808098311225381671e+00 3.755162403469768151e+00 3.408429657250857225e+00
2.789011438849222202e+00 3.838021997272514252e+00 1.422469887506909947e+00 2.674759242443926155e+00 3.500153442120019331e+00 3.467544926310191844e+00
2.962353677807142649e+00 3.716435833907909991e+00 2.420935462461593080e+00 1.945742599378646132e+00 3.745190690424853308e+00 3.110543756260341297e+00
3.536624948033044724e+00 3.458048590133436129e+00 9.118136609483388222e-01 2.549197663680841774e+00 3.788730706475648358e+00 3.143312872779702616e+00
3.345150214369853714e+00 3.695076521346535969e+00 2.851344241167856897e+00 5.663335348630413879e-01 3.117891592366208275e+00 3.034940326682275202e+00
3.395058953559927151e+00 3.798932104091205630e+00 1.154305341673424579e+00 2.062017128754163320e+00 3.739559723856965334e+00 3.499161498668188486e+00
3.017476585587274496e+00 3.751757005385613297e+00 2.155649066485815446e+00 1.881940934176173474e+00 3.770134173723280302e+00 3.472089192239651290e+00
3.553872997029435599e+00 3.453762880178934402e+00 1.992173982780129471e+00 2.426942480582471529e+00 3.534557366473217943e+00 2.279890778400054163e+00
3.005418172293557788e+00 3.800577031233621561e+00 1.851960879230017287e+00 2.438679226857889404e+00 3.646824552845932654e+00 3.189906090819486728e+00
3.396220481585895179e+00 3.662924345317070784e+00 9.878957385021386317e-01 2.429892298471723500e+00 3.667577240717055265e+00 3.252439636687523006e+00
3.486205250716837956e+00 3.795650582193660139e+00 1.296708466928371939e+00 2.005768069408941034e+00 3.792567764774540162e+00 3.411891098491580010e+00
2.822540504289301477e+00 3.621937945969118999e+00 2.238654766224269288e+00 2.084783531488543673e+00 3.697039549745992915e+00 3.208743526355779085e+00
3.573219078271011817e+00 3.861416417421267067e+00 1.900661854218737234e+00 1.489493498419217188e+00 3.720819237548142144e+00 3.230991378274574721e+00
3.441046985715422668e+00 3.796743529878452428e+00 1.432914223059067904e+00 1.687938572377820412e+00 3.793940480253771508e+00 3.513088198283548014e+00
3.305298717161112343e+00 3.782298028789658595e+00 1.835804406013143542e+00 2.270567182255090355e+00 3.779178045469525848e+00 3.222369373929675707e+00
3.475373824993867267e+00 3.776310124091348808e+00 1.201154053704996727e+00 1.808650520669826456e+00 3.835382876646012296e+00 3.579453979452550616e+00
3.415219772433715661e+00 3.624271482978405956e+00 1.505063636478418010e+00 2.469059716798699178e+00 3.720073034466103934e+00 2.860364078432420243e+00
3.021827854044502715e+00 3.695212000977957434e+00 1.389965697482588469e+00 2.200452471036342672e+00 3.672829387401846279e+00 3.575132537474629224e+00
3.501110271176282929e+00 3.829349683210327981e+00 2.617569816322186771e+00 1.541699781667611679e+00 3.368514803152162784e+00 2.601071833976907666e+00
3.128919323368916316e+00 3.791676128072198004e+00 2.185026439971864409e+00 1.768428080923938772e+00 3.757044828642329470e+00 3.318547348525487717e+00
3.035273436005071712e+00 3.791301301434151672e+00 1.799474252438977517e+00 2.018926768950174644e+00 3.608366741672517364e+00 3.389126262547298207e+00
3.049564461678031524e+00 3.718609398915239783e+00 2.357581399822451740e+00 2.329580864972598420e+00 3.695078972746030921e+00 2.714178719385146543e+00
3.239366285712004245e+00 3.725372655060268379e+00 2.134943795921657728e+00 1.546668796766055953e+00 3.864594290768405216e+00 3.592608988554102378e+00
3.215029499875980967e+00 3.681893324723942929e+00 1.954880196207982923e+00 2.240592848197390019e+00 3.614494849530596632e+00 2.833343612092416919e+00
3.465399523055891606e+00 3.777795588027484275e+00 2.220746373781816718e+00 1.684902409636732212e+00 3.677329016536564854e+00 3.025686767531650112e+00
2.603973011936942861e+00 3.830418967526810547e+00 2.509126074321649913e+00 2.969029950434912468e+00 3.756857979115109991e+00 2.785006098891352533e+00
3.401923726785964330e+00 3.729234151826240407e+00 9.011906103098624721e-01 2.089537919765156460e+00 3.732172654639750231e+00 3.545860042513695909e+00
3.308131213075863108e+00 3.132213603617105768e+00 1.214770769161669373e+00 2.507174406268350975e+00 3.630134550021770767e+00 2.532503327297590534e+00
3.031483082791254891e+00 3.759668919296546452e+00 2.385548993413833418e+00 2.391363541384635916e+00 3.866759086115734600e+00 2.917389754926262402e+00
3.361719948397817070e+00 3.786395456874068088e+00 1.006126548627876094e+00 2.132191866295711780e+00 3.607590285783848216e+00 3.439557633389453084e+00
3.615058763040691847e+00 3.810579888845657237e+00 2.089261884763605970e+00 1.496267283510039237e+00 3.675888389911097676e+00 3.169411821097065207e+00
3.165937384723177317e+00 3.836870610382607349e+00 1.179699685158733802e+00 2.279618210051419069e+00 3.461405611304572361e+00 3.396397592450712821e+00
3.390619081262614021e+00 3.624680140296487885e+00 2.044736573411938263e+00 1.381386077804469315e+00 3.813894762578230679e+00 3.351199990953914742e+00
3.286238330442970312e+00 3.600512677177256204e+00 2.470835333118290844e+00 2.696839758440964463e+00 3.732296569572079115e+00 2.063392370594094416e+00
3.423531134667479048e+00 3.641245091966814229e+00 9.936910491906846277e-01 2.280097015890298451e+00 3.748303872528235381e+00 3.341733106976386036e+00
3.358897585283140863e+00 3.552587160261019505e+00 1.819453953605954188e+00 2.158170296866281479e+00 3.700638113283565289e+00 2.792704296061717884e+00
2.926191674540651100e+00 3.839395514024660727e+00 2.360846577435292915e+00 2.250405798936670809e+00 3.636493270109460774e+00 3.084321004107360764e+00
2.942652376402218550e+00 3.759351141528667561e+00 2.293479723925078595e+00 2.003216456644051124e+00 3.779457400391143640e+00 3.382733895378031708e+00
3.318098910091773934e+00 3.534340095002571402e+00 1.036112886601279426e+00 1.975028567178065408e+00 3.635700637020420789e+00 3.479993758095339285e+00
3.369765917123561660e+00 3.792897661906037499e+00 1.982314555416858859e+00 1.642375559830679288e+00 3.772699023100285043e+00 3.286714940464244616e+00
3.274708509529281830e+00 3.808191840495956271e+00 1.545064996181252592e+00 2.303694582392381562e+00 3.771805122089792128e+00 3.299819686904801319e+00
3.389753350550777977e+00 3.836132286209396280e+00 1.315573681049037935e+00 2.069490017858810926e+00 3.726194150513048253e+00 3.528908984458930753e+00
2.975521294334120270e+00 3.776143311186439089e+00 2.129265803035091942e+00 2.536905634002798227e+00 3.719943138765441581e+00 2.985703711608153288e+00
3.504529009370447312e+00 3.802126283261874296e+00 1.832347948326999765e+00 1.673514159579679417e+00 3.781236757570905382e+00 3.394987500642815625e+00
3.360993262550015626e+00 3.779908140396972982e+00 1.558332222864405203e+00 1.514102975717217081e+00 3.677187512152022553e+00 3.448869246836667735e+00
3.411834216198051717e+00 3.859981174719918862e+00 2.030111561870594272e+00 1.620151896506906164e+00 3.828914638681978566e+00 3.417400279887728320e+00
3.347813600827953096e+00 3.715909880625126060e+00 2.347067367546302741e+00 1.611722530678423526e+00 3.710870743052131271e+00 2.997926918636125926e+00
3.509756973266328295e+00 3.813371179401429334e+00 1.098761444401193499e+00 1.580029985247839885e+00 3.719749614730762932e+00 3.578177838711416925e+00
3.538271115387522592e+00 3.642207689339297616e+00 1.761605768605872813e+00 1.791220472415381737e+00 3.809543333051974123e+00 3.052126213486060280e+00
3.579043159994759193e+00 3.753036310306960832e+00 1.360452807042911605e+00 1.719882758538588075e+00 3.654393397441985769e+00 3.195923722810320999e+00
3.301642310980794193e+00 3.790838548751567672e+00 1.605650393198181147e+00 1.863259098272178838e+00 3.742056904363844527e+00 3.392815647488025554e+00
3.604608155640140144e+00 3.789715344143727460e+00 2.143444821806566036e+00 1.767395554747220876e+00 3.674455845596422687e+00 2.812353725535350790e+00
2.708398551616768124e+00 3.751463192706287586e+00 2.994465938992213250e+00 2.317293392076868130e+00 3.025265512302461435e+00 2.537024366734549119e+00
3.193775596964652408e+00 3.703840157007004752e+00 2.354195677311477386e+00 1.673007767264423684e+00 3.820200098252346077e+00 3.224169090929513093e+00
3.284364624706596736e+00 3.749801790240625987e+00 2.463634811839307215e+00 1.624428600933123024e+00 3.652901475254388686e+00 2.988322630059251139e+00
2.734088554680135008e+00 3.788805140789321513e+00 2.511404575008756357e+00 2.084429987937946205e+00 3.643054305467594123e+00 3.164095085760797676e+00
3.539648498973248181e+00 3.647041032937618166e+00 2.031931510466251201e+00 2.211676602704974126e+00 3.698847058715828418e+00 2.546876332306556190e+00
3.473549100136589907e+00 3.795251879877012957e+00 1.743178850135526092e+00 1.572841632215010277e+00 3.636583191220664979e+00 3.198271684201629217e+00
2.812656967375860351e+00 3.706923652283419912e+00 2.468362152971332435e+00 2.087767901622312294e+00 3.708616041438923983e+00 3.155133318146957855e+00
3.436017074509067903e+00 3.710948533814213413e+00 2.636223272557892905e+00 2.209953809316814954e+00 3.526244862907378597e+00 2.380589651694795972e+00
2.296198956326005902e+00 3.558621395100718843e+00 2.922961412341745113e+00 2.643418484603063945e+00 3.827800047983978882e+00 2.582921907422680352e+00
3.279672485353299471e+00 3.550615757022354213e+00 1.444571493313744348e+00 1.222223379944624710e+00 3.697221114750449011e+00 3.484108818331752122e+00
3.082159276054180275e+00 3.800279209131163682e+00 1.847263761288141959e+00 1.980350916627618529e+00 3.677212318200037799e+00 3.447723318189888975e+00
2.887231149707818467e+00 3.703017973565281284e+00 2.183775523359273940e+00 2.458432994954845352e+00 3.785916145584665493e+00 3.067407867225366846e+00
3.146506831011852245e+00 3.605244181723732400e+00 1.451058784818595182e+00 1.309171628725837255e+00 3.719071649490030662e+00 3.671690477719201873e+00
3.290371923547352306e+00 3.771997913026469362e+00 1.268105257654691398e+00 2.374697837484054386e+00 3.715577731415906193e+00 3.359284461647837450e+00
2.931386221539364900e+00 3.377348975161087008e+00 1.558319792517364633e+00 2.219997336767514984e+00 3.714345624624035835e+00 3.432256986596609050e+00
2.847736747064094409e+00 3.719801622488405624e+00 1.743152606874063704e+00 2.680423030460576506e+00 3.557363434850771888e+00 3.138178946265811398e+00
3.307644653812774838e+00 3.480049140518852724e+00 2.107633061019552390e+00 2.213658647101438781e+00 3.641663447460002256e+00 3.387418962159091329e+00
3.427877350266981704e+00 3.781601958065799796e+00 1.721108854153711398e+00 1.816833719080007015e+00 3.828322553368070480e+00 3.337669469542604794e+00
3.590524310311419942e+00 3.727108525988317655e+00 1.435275922082476452e+00 1.620178771779432481e+00 3.740968677483609728e+00 3.297202487854421271e+00
3.011939182288346117e+00 3.746980587516588468e+00 1.761587153818382934e+00 2.103692897950587781e+00 3.717845214881850602e+00 3.421094315262100949e+00
3.031439590682424967e+00 3.637201927314961836e+00 2.565345609869419174e+00 1.458376832779490817e+00 3.747881666429843772e+00 3.269313459752974715e+00
2.742637441929249853e+00 3.558039317017822611e+00 2.453938425239190924e+00 1.599981719289505167e+00 3.795943932060423354e+00 3.509447597164065513e+00
3.016322318932953106e+00 3.790259845693662477e+00 2.170334162949875800e+00 1.975324611113121298e+00 3.695188025163795853e+00 3.282263312014470191e+00
2.619629980620406862e+00 3.718255748021888074e+00 2.478271158938844199e+00 2.595913987776875320e+00 3.816074531340062581e+00 2.974428330344566884e+00
3.308079126867319975e+00 3.727352924986094163e+00 2.544089513790414259e+00 1.457998692518321926e+00 3.636766820172864900e+00 2.994455295834807185e+00
3.468794050813388541e+00 3.790596747237028552e+00 2.107966242754114816e+00 1.197257595623475446e+00 3.734790733663420514e+00 3.395743674772758514e+00
3.208380900121424517e+00 3.799010174984693844e+00 2.146074906241395741e+00 2.257959383070837767e+00 3.677096583770830929e+00 3.029547304418589881e+00
3.526133630565387200e+00 3.596817360933458385e+00 1.484812935733835326e+00 2.488986361766565292e+00 3.716969682039901191e+00 3.120079149666453944e+00
3.031702079555659513e+00 3.808690833802974574e+00 2.205761297984292657e+00 2.402522712842293018e+00 3.696128850849602632e+00 2.973226233931681506e+00
3.400433793307614305e+00 3.712770918326904646e+00 1.488782157871400669e+00 1.738572633233403275e+00 3.766189135507012953e+00 3.562892143256839006e+00
3.306848576950728980e+00 3.794063721490896324e+00 1.853328427186062388e+00 1.160788965772421744e+00 3.570998033742513122e+00 3.472031318475864659e+00
3.295695815315462962e+00 3.773707769942369783e+00 1.903110507575500376e+00 1.548406320757484966e+00 3.832834940183810435e+00 3.502591921826703647e+00
3.234746627574178746e+00 3.666422619007296380e+00 1.687860863749000906e+00 1.470905205716333652e+00 3.745102770461253616e+00 3.487178926564916903e+00
3.113316934427161176e+00 3.812123883170143390e+00 1.155659153114482862e+00 2.264262528078781589e+00 3.568599603733828118e+00 3.578085653182733861e+00
3.299639409586517580e+00 3.825937430932889960e+00 2.049218346826116921e+00 1.383723753920970356e+00 3.491362584789697632e+00 3.287300505194151068e+00
3.463284271074678955e+00 3.605400960826157242e+00 7.872906365650360616e-01 2.072423677001500764e+00 3.606084731923812292e+00 3.325059216135543672e+00
3.404053430812193248e+00 3.639438199178921973e+00 2.021495194582529020e+00 1.817794493820541257e+00 3.806218650865766495e+00 3.332603278744941555e+00
2.748332347902707973e+00 3.730674540158142705e+00 2.031802088368432901e+00 2.481370959865923265e+00 3.672791516486358265e+00 3.151589564407370148e+00
3.337138688484677207e+00 3.739966226342855471e+00 1.214344535417288817e+00 1.436497259232428103e+00 3.599494556088818076e+00 3.576679803889044162e+00
2.995110350459648796e+00 3.685293085275787917e+00 1.654812439133435564e+00 2.437634763731087340e+00 3.468286110803384226e+00 3.118828702998344138e+00
2.796390342019306363e+00 3.645417570871924084e+00 2.269515525662122446e+00 2.233424756994649485e+00 3.657030754270176320e+00 3.388812275416805964e+00
3.275161714108822508e+00 3.538817626103103020e+00 2.752885118958555921e+00 1.344340147265648655e+00 3.142982827433022930e+00 2.266507017941295832e+00
3.065363395799321822e+00 3.732095379455443229e+00 2.159942531608441740e+00 2.313691905999495368e+00 3.823465011978059991e+00 3.035922021463657305e+00
3.680796987224558503e+00 3.779729483575757776e+00 9.498857774763538320e-01 1.227409656009387007e+00 3.855112249878147601e+00 3.643649497638600909e+00
3.365456567551202482e+00 3.768606791479643281e+00 2.167059694365036204e+00 1.547038398073392607e+00 3.759454713237674106e+00 3.311210728134112546e+00
3.248502333238106665e+00 3.797483198846334673e+00 1.323372045655026863e+00 1.978387764488999778e+00 3.724264378431521472e+00 3.569772425500882918e+00
3.488503404145213427e+00 3.729808914422236388e+00 2.113178237832707751e+00 1.917896507038797660e+00 3.675552111046006765e+00 2.791142232470059437e+00
3.578256212225596755e+00 3.715990739256033848e+00 1.570076736530513939e+00 1.713377588515156980e+00 3.705767341229274869e+00 3.275817720278267231e+00
2.741028239449286641e+00 3.632379523780769226e+00 1.760206706366271634e+00 2.509353274042390503e+00 3.661201458977249246e+00 3.282741264762438327e+00
3.286218591332654260e+00 3.502441926200690059e+00 1.813923493818069277e+00 2.272274101075346220e+00 3.764901962083745168e+00 2.804182799396608416e+00
3.098281093455381274e+00 3.385583551401862401e+00 2.379400178887152162e+00 1.823207168237485076e+00 3.861907522803276205e+00 3.066722436357822712e+00
3.572592570597463268e+00 3.834788789779226548e+00 1.903476662316482937e+00 1.451931241099851277e+00 3.763842205548777020e+00 3.267577534728477673e+00
3.366298804821163060e+00 3.767687796479917139e+00 2.104908077359362029e+00 1.725277797201021368e+00 3.541580584454496972e+00 3.126727716142469138e+00
3.326466048717577006e+00 3.821902964528735236e+00 2.371713573328822378e+00 1.523825533285086520e+00 3.652028848916863968e+00 3.174277462793974713e+00
3.077751301280303053e+00 3.770254968669662254e+00 2.130990952190404908e+00 1.819760333605382474e+00 3.664579661004029543e+00 3.428628413434040567e+00
3.257054659670479690e+00 3.623871345298669056e+00 2.146976057148269224e+00 1.606913538177828338e+00 3.796885836421627580e+00 3.314307714699686436e+00
2.750634195113269787e+00 3.634255780444345163e+00 1.916212399174193504e+00 2.078170914869988728e+00 3.552559532329939262e+00 3.262328287953480732e+00
3.440636776948105435e+00 3.643544026982083128e+00 1.353189796250128918e+00 1.958470486090907903e+00 3.817520819913409635e+00 3.353367382253131357e+00
2.745693695497130715e+00 3.704539107216810567e+00 2.512271825713513707e+00 2.495130569722914249e+00 3.846104840750315113e+00 3.168195677489369366e+00
3.135569127132586509e+00 3.779521514277947247e+00 1.404082276603512147e+00 2.228977189500064071e+00 3.659221276764884845e+00 3.424344951735388776e+00
3.157913604604067448e+00 3.773418877954205719e+00 2.081378682128046886e+00 2.151494165930944558e+00 3.746937530857718635e+00 3.122939114140902195e+00
3.431445281991061691e+00 3.740952760170610514e+00 1.940319749016974793e+00 2.120068240154944217e+00 3.734160757186246737e+00 2.944831306511414670e+00
3.060957751603604837e+00 3.673221025221755642e+00 1.580520862705212526e+00 1.830084560095530000e+00 3.679271723465425747e+00 3.557031488771023930e+00
3.052117200771673478e+00 3.647229668531946079e+00 1.830818033846147497e+00 2.197935810539740409e+00 3.787933660441794359e+00 3.295419601590535486e+00
2.772764930455782650e+00 3.726729810655861730e+00 2.612892092392468335e+00 2.182559143484804842e+00 3.816469930386130471e+00 3.111708746305906104e+00
3.351249578241820348e+00 3.678304019017593074e+00 2.298717628133195578e+00 1.920191307532448155e+00 3.598584570998300869e+00 2.733381080139523078e+00
3.570367823512134109e+00 3.663476314631559205e+00 2.392038516359470623e+00 1.996170137270166123e+00 3.657352321571250453e+00 2.435382660233055496e+00
3.186684999509973970e+00 3.419251988866222725e+00 2.454803237317066067e+00 1.876856087261015382e+00 3.789833859912457470e+00 2.728736988184856660e+00
2.673969244095321329e+00 3.792163318466304389e+00 2.591461153107577964e+00 2.281216477434542256e+00 3.794571323525306461e+00 3.185094489362203518e+00
3.358376655843797742e+00 3.815060837940603911e+00 1.706840062391999924e+00 1.956680452803136072e+00 3.824299383372617545e+00 3.374202201741832496e+00
3.335673728092494184e+00 3.444634562552381318e+00 2.162549646114935609e+00 3.524263321788050907e-01 3.661671077819133036e+00 3.576699406514019408e+00
2.932447831056490983e+00 3.643990000950189323e+00 2.185354673748936438e+00 1.701103529956458082e+00 3.785162731219664956e+00 3.438855009174923705e+00
3.399822499952118271e+00 3.633149454396716660e+00 1.339507004315561911e+00 1.845121184303634365e+00 3.747472460832644181e+00 3.324650513967511323e+00
3.137382227069075658e+00 3.789357859506016446e+00 1.971569488629369316e+00 2.412340264055711891e+00 3.750150740609267341e+00 3.081839455130951588e+00
3.366834170726130893e+00 3.703640940800450476e+00 1.084641914383061900e+00 1.676479999375370733e+00 3.678949569443499268e+00 3.509289601303944739e+00
2.586320052232046418e+00 3.738883984576093500e+00 2.639849324697257860e+00 2.545145950263933088e+00 3.846028089712187015e+00 2.965025175215893594e+00
3.594366935721248435e+00 3.741421616360200542e+00 1.572715092256598446e+00 1.549310229707670628e+00 3.866134907349174643e+00 3.394495690891194961e+00
3.258130731126464230e+00 3.629635195554295812e+00 1.410514778958617432e+00 2.304348427543750244e+00 3.742901312460813035e+00 3.175032423368892243e+00
3.250411532207729604e+00 3.749276469638307407e+00 1.624069181163585229e+00 1.714619175571206799e+00 3.660378117121029007e+00 3.461876468302490295e+00
3.500454755830214815e+00 3.563535218810191640e+00 1.947540508670553727e+00 2.275397248330123023e+00 3.749998810844031194e+00 2.786792105183189872e+00
3.353927516328362834e+00 3.736405405361375553e+00 1.326452799622637180e+00 1.894891974511931254e+00 3.537302785391488680e+00 3.287348421378545993e+00
2.885427078742671014e+00 3.653544665070492137e+00 2.111749935735184547e+00 1.579456446124083868e+00 3.801704430764794029e+00 3.658059868987711294e+00
3.215499390715581107e+00 3.488587106066321830e+00 2.643656960279991086e+00 8.588782136006098966e-01 3.724828639587666856e+00 3.413691340169537014e+00
3.346402752306613770e+00 3.704909337770800448e+00 1.038909344865853956e+00 1.599544405357105292e+00 3.771954583780467551e+00 3.682787796317754214e+00
3.490170411181055421e+00 3.676746981789980495e+00 1.992235470105577333e+00 1.797225927464654482e+00 3.733953482905216781e+00 3.165106439016272866e+00
3.047933088581863625e+00 3.567284728321240550e+00 2.121898705570318899e+00 1.392702028942962134e+00 3.839181974520324836e+00 3.598708660476039878e+00
3.142589296329921122e+00 3.638828229429707850e+00 2.258987433345168938e+00 2.302322097661736677e+00 3.775931348463021919e+00 2.739912523197670868e+00
3.406442425613135150e+00 3.815872116408104198e+00 2.028652911486717780e+00 2.192830398088855937e+00 3.769514976359630065e+00 2.970568114791102943e+00
2.714985946700560593e+00 3.682176802993839093e+00 1.967088463770383600e+00 2.293740840364797862e+00 3.721042493862275258e+00 3.424406628094122773e+00
2.982419561700490718e+00 3.658285802233024686e+00 1.887722870623263605e+00 2.519046689909956172e+00 3.803799014517966981e+00 3.179703339650879812e+00
2.879619712472477389e+00 3.397852369989151189e+00 2.387956819466469316e+00 1.206974636179132698e+00 3.845296858067395185e+00 3.549660694686125328e+00
3.563551024920721844e+00 3.609558482475044183e+00 8.482585414837137128e-01 1.820555338421487424e+00 3.726960063020960945e+00 3.407023675542375951e+00
2.845579395618559104e+00 3.503402998657651590e+00 1.633179108416951797e+00 1.780936119386498984e+00 3.609566130752732249e+00 3.498881245266970641e+00
3.337798597219460373e+00 3.660696492030714566e+00 1.988398175005113622e+00 2.108908469629034332e+00 3.687514703047055864e+00 3.157533845687022556e+00
2.935438103069537785e+00 3.799046014467452270e+00 1.789834605550409519e+00 1.996990928460624204e+00 3.677442449140861491e+00 3.624511818453305168e+00
3.423330358107137261e+00 3.708673017854293263e+00 2.253421755971676710e+00 1.495321047128261194e+00 3.689150761861007766e+00 3.111708202265912604e+00
3.066420612828136161e+00 3.661385169831596453e+00 1.883980266301850115e+00 2.134893580446447281e+00 3.650182713628228992e+00 3.095280800486134964e+00
3.349239492944773744e+00 3.764212563928753585e+00 1.067487043317866036e+00 1.619654396285673537e+00 3.697582521348036444e+00 3.644733647955421763e+00
3.589111404700271457e+00 3.868439103297254711e+00 1.176123576379931146e+00 1.624182033880700926e+00 3.726603285655487596e+00 3.489025447321524087e+00
3.517326867278609548e+00 3.755099048938372430e+00 9.046292860102684852e-01 1.289083719667224459e+00 3.618871390663722210e+00 3.553915572746026097e+00
3.361208037142799032e+00 3.640279552366341154e+00 2.002651746633974827e+00 2.382758809780843645e+00 3.812856956440024536e+00 2.815378944858686783e+00
2.982699245964075541e+00 3.789732503947147446e+00 2.172546198658897865e+00 2.367438696900577177e+00 3.728350651836140894e+00 3.024813282707615958e+00
3.109492837806708820e+00 3.737564162048240934e+00 2.122186584886423866e+00 2.237845432148608094e+00 3.818136301807852906e+00 3.094585770512741085e+00
3.210149490338612743e+00 3.634569289895357880e+00 1.662497186897270662e+00 2.469813801376173235e+00 3.788680490726052508e+00 3.178446447870104663e+00
3.119029411342026492e+00 3.825761668300767138e+00 1.814949053501532461e+00 2.149938211704846225e+00 3.688238888723116560e+00 3.502304355074805198e+00
3.450640287684409557e+00 3.842809320356315173e+00 1.938954907214385681e+00 1.643784591627927893e+00 3.817691553539527938e+00 3.345293032562248303e+00
3.414733142108693276e+00 3.817704340923214978e+00 1.831405225981680429e+00 1.529345918181180819e+00 3.872706431707874319e+00 3.510069368734108242e+00
3.505232163268454659e+00 3.749860112478951457e+00 1.582095754779152541e+00 1.876872627678783712e+00 3.839100657844122466e+00 3.283380214950359921e+00
3.046552810494317587e+00 3.731137654386309954e+00 1.485894059817729262e+00 1.844136052096627898e+00 3.563196976700731433e+00 3.468045927856537869e+00
3.481262843923393469e+00 3.668433693022039588e+00 2.101021818934160734e+00 2.279276102365797918e+00 3.627021795262559856e+00 2.739138802705822773e+00
2.756737972618340304e+00 3.739311286752213803e+00 1.972414623514485266e+00 2.516362362845580680e+00 3.644688522655469498e+00 3.150336234517423506e+00
2.838709543420032677e+00 3.808082235635865676e+00 2.355504010151451055e+00 2.484483822239268225e+00 3.748259893994325243e+00 3.039889304260544822e+00
3.324126763714068566e+00 3.763987415563252448e+00 1.874687851146819240e+00 2.408012918169993188e+00 3.736908362274785844e+00 2.939016317196610828e+00
3.371528309903168541e+00 3.625343916907590280e+00 1.794557519540179724e+00 1.056436074113541679e+00 3.765094056924040977e+00 3.489939384249002519e+00
3.662304403303088485e+00 3.748470815526578903e+00 1.538352667854189892e+00 1.447248994416941770e+00 3.672715349544150243e+00 3.352331282196007844e+00
2.490930340698910062e+00 3.486860286874333248e+00 2.206046181664115036e+00 2.161221101687858415e+00 3.756075994333489820e+00 3.404227416139983031e+00
3.403266846691771708e+00 3.723548319303998877e+00 1.812716932541299508e+00 1.879783398915751524e+00 3.861947595984092541e+00 3.230251802952195384e+00
3.127767272823428257e+00 3.749381935540062827e+00 2.408564619537692852e+00 1.851097441710909175e+00 3.692696473599645035e+00 3.018100464758599166e+00
2.936165141665188383e+00 3.648940373326906794e+00 1.390991666084339107e+00 2.032181604021918719e+00 3.462268567652674101e+00 3.612374490139385497e+00
3.635249532653971993e+00 3.822272991710506940e+00 1.967944957210375545e+00 1.537218911330036963e+00 3.733865025198396914e+00 3.094287193401316749e+00
3.411765425878637625e+00 3.770118281718921605e+00 2.075353429866193977e+00 2.083604824422030877e+00 3.785847461687061433e+00 3.001539167683363818e+00
2.738853913029961173e+00 3.300722143495614436e+00 2.265344715035194412e+00 2.224522579645043852e+00 3.815434904285172291e+00 3.074617371172494451e+00
3.456442713045281945e+00 3.590285233673272014e+00 1.959161022171884259e+00 2.074621478605714220e+00 3.782730909041967404e+00 3.142281980276417919e+00
3.539713585284215647e+00 3.634407899647073226e+00 1.324302165246431073e+00 1.654366055457149987e+00 3.839734673572007040e+00 3.361727659557047332e+00
3.470223861122372355e+00 3.662357391953821928e+00 2.028928245428697430e+00 6.135725819437154449e-01 3.718548360042362777e+00 3.586123681444605360e+00
3.502537764084211691e+00 3.609686073203567602e+00 1.328580337810131295e+00 1.553407379898938512e+00 3.640895232675025461e+00 3.170148114601442302e+00
3.416971265565798888e+00 3.519327233191811288e+00 1.838429525581462443e+00 2.635962333914033007e+00 3.751216332085670846e+00 2.499253674751932053e+00
3.261060790402351195e+00 3.815287961043894338e+00 1.710504077264727751e+00 2.035650208840752651e+00 3.777760018025216215e+00 3.369380506356274285e+00
3.383284942231584047e+00 3.823182394625162850e+00 1.937563057618130191e+00 1.642765454231248423e+00 3.805926873828464174e+00 3.360020403543571454e+00
3.535248027721323627e+00 3.740150528929419682e+00 2.312397480918350734e+00 1.768920564542204810e+00 3.614270545826410164e+00 2.679796061633803017e+00
3.531446742293767205e+00 3.582334443810299529e+00 9.425132395323081447e-01 1.720411515958914173e+00 3.764349704108579164e+00 3.458846924340981843e+00
2.889353075981187402e+00 3.810373620662920402e+00 2.104450686922850089e+00 2.580261231520843523e+00 3.700851991792722284e+00 3.030827160074536231e+00
2.576018397095435120e+00 3.568259804394393608e+00 2.788616050611255393e+00 2.258801393312855232e+00 3.556071509934692010e+00 2.485586083996887297e+00
3.010084709007039283e+00 3.854202703557678689e+00 1.188656964197331689e+00 2.349999950419425332e+00 3.557788754110445151e+00 3.633018457324576733e+00
3.140628081897304469e+00 3.824550775585279450e+00 1.767324820003647767e+00 2.252715070810058062e+00 3.733238836584700238e+00 3.282543315657608485e+00
3.062473688316805109e+00 3.716496173815688753e+00 2.690861631829756462e+00 1.785750337846209845e+00 3.683070723358886855e+00 2.965354167240579653e+00
3.144680261482832861e+00 3.596363764086658144e+00 1.532879403170512633e+00 1.423036559134513990e+00 3.691531798538271847e+00 3.531611198688858533e+00
3.526705497918331211e+00 3.714082548795660355e+00 1.440490276972727690e+00 1.624555834943293586e+00 3.753197815652364433e+00 3.395231453691089030e+00
2.985960920476939506e+00 3.557303735892908048e+00 1.953972997600052830e+00 1.666805248878158618e+00 3.786209091523561998e+00 3.519650400112489752e+00
2.849047178328950380e+00 3.686069239319093693e+00 2.520714720087514404e+00 2.112717945690089305e+00 3.843263539333169554e+00 3.207773080378693464e+00
3.558746265003741804e+00 3.727901585694362474e+00 1.898587604406122953e+00 1.852674685463631787e+00 3.785993894589734676e+00 3.005263874556754811e+00
3.429657595349738575e+00 3.821092492652141903e+00 1.513320575011796620e+00 2.067700838902424287e+00 3.781630757201019932e+00 3.405466095456974429e+00
3.129190794631962813e+00 3.744197244740115060e+00 2.294094172883052174e+00 2.113411489270939025e+00 3.818303333718087611e+00 3.060582918392611873e+00
3.157481438810798124e+00 3.813178385328915621e+00 2.267057808112875161e+00 2.058793104753304348e+00 3.621707517672379861e+00 3.029318546602183027e+00
3.403409125521135170e+00 3.773776778610589133e+00 1.417355232594375458e+00 1.151949914156144006e+00 3.781801000434543703e+00 3.714892704489538566e+00
3.179305189475797544e+00 3.421590672227640795e+00 2.065760839585455866e+00 8.104048394547712642e-01 3.637814192832590443e+00 3.504346688876424309e+00
3.143554461578454529e+00 3.602044246266059346e+00 1.757335619001604510e+00 1.872047617472832881e+00 3.777625115603815864e+00 3.453500509153230258e+00
3.201903108398933107e+00 3.597781917393359841e+00 2.671798396005735210e+00 1.655691339029703446e+00 3.755617725932243189e+00 3.014568759795798414e+00
3.352798734492385968e+00 3.616664488394990773e+00 2.347540637930246366e+00 1.870813731997805984e+00 3.690840365557440439e+00 2.782714880601332652e+00
3.326758205246297173e+00 3.669014796726657313e+00 1.664593990219477959e+00 1.450810743398297298e+00 3.752808437333931657e+00 3.619337645558656114e+00
3.246617118316218242e+00 3.647878906268508192e+00 2.216722749685394067e+00 1.703357561201606751e+00 3.833229006734849342e+00 3.295969710979875789e+00
3.281388984902886996e+00 3.776978965230611607e+00 1.516641470847584605e+00 1.940660562717915649e+00 3.754890621054129962e+00 3.475900853869466456e+00
3.436581017117367853e+00 3.755859772167064126e+00 1.692302643754633795e+00 1.805994368174770548e+00 3.778130315884847157e+00 3.313146199068643494e+00
3.122823113130889894e+00 3.671328545313658598e+00 1.527250797318223885e+00 1.517611646519761770e+00 3.681701948790613077e+00 3.592000405688088094e+00
3.374107688251943404e+00 3.065759901159578416e+00 1.575373732191284848e+00 2.213985668393253281e+00 3.774259875867453484e+00 3.079264141797840360e+00
3.447739234054050694e+00 3.367442823976202426e+00 1.827455706912539002e+00 2.633962594631597209e+00 3.797899640570656210e+00 2.733817386213873935e+00
3.309188111550577016e+00 3.562806158391087497e+00 2.435742257580622017e+00 2.212676735602488343e+00 3.697244024566382681e+00 2.367548920196862472e+00
3.178772884050075742e+00 3.767720632410599624e+00 2.055829475349284952e+00 1.988260446839647200e+00 3.504850742380821060e+00 3.442973269570366313e+00
3.408025340744402776e+00 3.819438514272371687e+00 1.824165640159067125e+00 1.616510126003403158e+00 3.810381315891033793e+00 3.527913931287729010e+00
3.404530145809243624e+00 3.716196380072822159e+00 1.488215422283764244e+00 1.774201725819441799e+00 3.763392326713194347e+00 3.370429630446651004e+00
3.342304102956312750e+00 3.747533063140541021e+00 1.293708409631216805e+00 2.282192918791494218e+00 3.705744298682803972e+00 3.350175967869009064e+00
3.228603913311395512e+00 3.724341065421806540e+00 2.228504499105473435e+00 1.288368979832482220e+00 3.409457325976366526e+00 3.259663296723260384e+00
2.978182061038617601e+00 3.852183015745860750e+00 2.319539773883938505e+00 2.232061674148571484e+00 3.710599610500279422e+00 3.154389180193994946e+00
3.242811195184098771e+00 3.780440986888615740e+00 2.250524715083631389e+00 1.771647929158491008e+00 3.811226747694592465e+00 3.221294625543017709e+00
3.432741764465725876e+00 3.751778097276965873e+00 1.043305664406490196e+00 1.911757824438821363e+00 3.783356666121962419e+00 3.565117800301091044e+00
3.162292616933598310e+00 3.737246715160499555e+00 2.551611041024851367e+00 1.582075753735468604e+00 3.765507767827121821e+00 3.178197835279144901e+00
3.092144333965879177e+00 3.736606725604060486e+00 2.004880604527742527e+00 1.730680273133418989e+00 3.771751585831169873e+00 3.458597576903253312e+00
3.250052854656486634e+00 3.788954835428122170e+00 1.316750748298316065e+00 1.405553612986402356e+00 3.656816127304910680e+00 3.712998396862358330e+00
3.034242086038719144e+00 3.763180461016129463e+00 1.783293924446806455e+00 1.793705101599669227e+00 3.730018403588833742e+00 3.586899818672537155e+00
3.139851005996293853e+00 3.849837422969796474e+00 2.166238401892714549e+00 1.938808450334580602e+00 3.637773356352227427e+00 3.308792217311669059e+00
3.564307135767437185e+00 3.327779054345837650e+00 1.422937086835842413e+00 2.155800409384740046e+00 3.706825421709813995e+00 2.647499734118348158e+00
3.113919337809671450e+00 3.763001076079037333e+00 1.791414104658178630e+00 1.889977536800139912e+00 3.814846377399854216e+00 3.523428788978853810e+00
3.175658996000533474e+00 3.701893459281114573e+00 1.906847450330734883e+00 1.858680551593010488e+00 3.814728376719338065e+00 3.337999017822053105e+00
2.689936545495976272e+00 3.736318817871927767e+00 1.649443760941257109e+00 2.253277408814090332e+00 3.607414391671322385e+00 3.704191936369216176e+00
3.263830740854967161e+00 3.631822671160894522e+00 1.597896936466087103e+00 1.695617110133539329e+00 3.474332002859187973e+00 3.045009846570439382e+00
2.928419996707466666e+00 3.548469619762415039e+00 2.055051812423803970e+00 2.784225871428805288e+00 3.741475473330635015e+00 2.968131714144647937e+00
3.491481392244212056e+00 3.791333943997478695e+00 1.369960978324918033e+00 2.060685992289828405e+00 3.803562690088934328e+00 3.342159475659595369e+00
2.862116756971085696e+00 3.770541133450317606e+00 2.396762666780298368e+00 1.996461220795949787e+00 3.568567295234285286e+00 3.198258853750143516e+00
3.170577419999519364e+00 3.848875238175103242e+00 2.424730615462348027e+00 2.116941732327197290e+00 3.708877059187351666e+00 2.900592567194771210e+00
3.444753916672865124e+00 3.630792964737174167e+00 2.391350670487102370e+00 1.035814659885201383e+00 3.648051585265378982e+00 3.240087019066309360e+00
2.976937220294162412e+00 3.626854924776503175e+00 2.457979326474546866e+00 1.902371853805109092e+00 3.742828105113580328e+00 2.991522326175439339e+00
3.425560080814538555e+00 3.736430600313362049e+00 1.464437441472860479e+00 1.461967987316038498e+00 3.840858118909028285e+00 3.577674330874377695e+00
2.851607963241092669e+00 3.804679894417223984e+00 2.688374607215310519e+00 2.281433198454531741e+00 3.683172143481288519e+00 2.778062015593764311e+00
3.429698279335700928e+00 3.686426494907862228e+00 1.071613534288714531e+00 2.171591071932822192e+00 3.695859466826808770e+00 3.295369275547199273e+00
2.984728816670738194e+00 3.774279128792578764e+00 1.953292214840502083e+00 2.452950758652589602e+00 3.796209398273210134e+00 3.243108488052095950e+00
3.512420413376454942e+00 3.761126746870672832e+00 1.916283368141605381e+00 1.707754731174118357e+00 3.674727344178639665e+00 3.043270794778425881e+00
3.158134543926374604e+00 3.879081049882765697e+00 2.417805233616602489e+00 2.164621060020652799e+00 3.775199632306311504e+00 2.990204337852292227e+00
3.074951124565098670e+00 3.752813852224489821e+00 2.337581752671406221e+00 2.069767906285052472e+00 3.815741347260829919e+00 3.101650354992129710e+00
3.246131971162379060e+00 3.636471467363826537e+00 1.869440766860845704e+00 1.162703552042499977e+00 3.704396598817005337e+00 3.483542933812506348e+00
3.123460429963899720e+00 3.750714149219303017e+00 2.010894510286613812e+00 1.554725259277692340e+00 3.777764594228879336e+00 3.538677787216340409e+00
3.002681048870749159e+00 3.596171729775056392e+00 1.975297958468675619e+00 1.557164060905642300e+00 3.788600831884980646e+00 3.614594118076762452e+00
3.298531141732678140e+00 3.748041461690175602e+00 2.588288571921027348e+00 1.432019949416765359e+00 3.704394597464268468e+00 3.090720100366013412e+00
3.469361293146894454e+00 3.654435885209875057e+00 2.061330689592294263e+00 1.908506408359629480e+00 3.593783409122682571e+00 2.988939087552649809e+00
3.098066298230251814e+00 3.745452438291535735e+00 2.054106036502669763e+00 2.802604165706869654e+00 3.741860165606322841e+00 2.769321635344939470e+00
3.328084053491773719e+00 3.765822405968438868e+00 1.965820105762831949e+00 1.549497036182870602e+00 3.717136522018830824e+00 3.388125956618834866e+00
3.330164577847336105e+00 3.773945248577449618e+00 1.651947916075787059e+00 1.871623055726252760e+00 3.754246152757766186e+00 3.329270657550612800e+00
3.110909806056324278e+00 3.699367968558565867e+00 1.771297118560780870e+00 1.794455517032110148e+00 3.758963316046023184e+00 3.521362528053892937e+00
2.632863581254955676e+00 3.716789745310220994e+00 2.061077929569347322e+00 2.206980819667203164e+00 3.551031984865478552e+00 3.492730300599424353e+00
3.400698075035812007e+00 3.806920061851409187e+00 1.993456909836376578e+00 1.395410505831976122e+00 3.848480852653462847e+00 3.524229602278957874e+00
3.354185294902347625e+00 3.766248301876663263e+00 1.711796863807965918e+00 1.303165589358663556e+00 3.810003594182253650e+00 3.633953310585683383e+00
2.898794213095613692e+00 3.632386752009479025e+00 1.903527858611069323e+00 1.999542940797157220e+00 3.625537305026601320e+00 3.525345553672655008e+00
3.181146164859659731e+00 3.744164661778136782e+00 2.281084352677170468e+00 2.049076949291257943e+00 3.752429758703167195e+00 2.962576772666023039e+00
3.169512020374255279e+00 3.778905333993511917e+00 1.104547743858180997e+00 2.253552367827194924e+00 3.637465808022405600e+00 3.559667711162614712e+00
3.255263882708258727e+00 3.691453649229879286e+00 1.178046591485566674e+00 1.837635864260185325e+00 3.596000257789162102e+00 3.588581445102483780e+00
3.343333490845424194e+00 3.777026624215931605e+00 1.651232786032878819e+00 1.838874163730238154e+00 3.805193016808688711e+00 3.492555346589489851e+00
3.335020492025664307e+00 3.602970632622985114e+00 1.367571806498249609e+00 1.129445173992710494e+00 3.744617211157160508e+00 3.614163527877400028e+00
3.304525852470275638e+00 3.803512125494225682e+00 2.306034892101186617e+00 1.924927447135232006e+00 3.721647101356666099e+00 3.030330124532747416e+00
2.449685969367039196e+00 3.742642430310221702e+00 2.895185814415373926e+00 2.554567811257020260e+00 3.698430979579129474e+00 2.752845842044472580e+00
2.779708283928188362e+00 3.604102467940517140e+00 1.303736267843900620e+00 2.137319777366482043e+00 3.486879772578700187e+00 3.548686617087934536e+00
3.045769349471091125e+00 3.763372569539598089e+00 1.857740562811703855e+00 2.173379657075276583e+00 3.714821826591278686e+00 3.291985083443515592e+00
3.460881351373125803e+00 3.641973810646045528e+00 1.967510405456969202e+00 1.305493606671689344e+00 3.723861546543179024e+00 3.281097901414974594e+00
3.162618404811227357e+00 3.783152914195900607e+00 1.838930002426134358e+00 2.432663126496566353e+00 3.798545390981493242e+00 3.136366991573624308e+00
3.471118562085456993e+00 3.812393772844587136e+00 1.539062516138103964e+00 1.410154947674293613e+00 3.698996933554338895e+00 3.506936049342425310e+00
3.241409549208749130e+00 3.738298456993372376e+00 1.904170445931558708e+00 2.383148611155883057e+00 3.832697317865268349e+00 3.096045415455839667e+00
3.383364292197121870e+00 3.807498442334673161e+00 2.018325771131709523e+00 1.754340564113496592e+00 3.782588377454989548e+00 3.211101471715896327e+00
3.254795217123214179e+00 3.621154100109061247e+00 1.549741488500085973e+00 1.569698658719482331e+00 3.753647117882384254e+00 3.634907352362284794e+00
3.565128998107749414e+00 3.695444141035610919e+00 1.626570929314112401e+00 1.833329756294582502e+00 3.622064876120582699e+00 3.085122275083520549e+00
3.454351092263144629e+00 3.744006194314410951e+00 1.651178056976512432e+00 2.189494500540750010e+00 3.775826870507848820e+00 3.053332715897560501e+00
3.631853928112295460e+00 3.850438347908893277e+00 2.227435705973465296e+00 8.432984031670394121e-01 3.364712281598558619e+00 3.057921384814564103e+00
3.482169430794705978e+00 3.742827690674380481e+00 1.607491804367675581e+00 9.887276263972269996e-01 3.884507933465762175e+00 3.731080702955882789e+00
3.200558705309489493e+00 3.815094025776089026e+00 1.921033971122945605e+00 1.727905078645038950e+00 3.779624875854627142e+00 3.470951253329129127e+00
3.442871594510477973e+00 3.489965455779889592e+00 1.693295827023838074e+00 2.085802914274642816e+00 3.630714531700296011e+00 2.660797820111420187e+00
3.461061238166793341e+00 3.749656043164120156e+00 1.649689008584207084e+00 1.995029575817720557e+00 3.798953269032384839e+00 3.174434371701503554e+00
3.250001562373022512e+00 3.839755937634072414e+00 2.273385738050579530e+00 1.964112517077229114e+00 3.821941872375950844e+00 3.142272412247907543e+00
2.570290119823670061e+00 3.728259850004617348e+00 1.911981596758927981e+00 2.639517250217208844e+00 3.611681099598218037e+00 3.276539985774250319e+00
3.308985407666512835e+00 3.769579191871383461e+00 2.114863133661144978e+00 1.503431680698653850e+00 3.756846360894984027e+00 3.339215747150851676e+00
3.493751495360952752e+00 3.781969959427947892e+00 1.675594407859449353e+00 1.756380112424690942e+00 3.834086763462535075e+00 3.367260956159727314e+00
2.612103210972378076e+00 3.676924323234971759e+00 1.856770637816446801e+00 2.377817130849614990e+00 3.564917358146849402e+00 3.451009309156120253e+00
3.289659907394995475e+00 3.761087781103289451e+00 2.321395394196148931e+00 2.041541566323116896e+00 3.824371841505261216e+00 2.966904964674139666e+00
3.598162190155582696e+00 3.625321634512209457e+00 2.063252557819012623e+00 1.012821636072278819e+00 3.655228382452454738e+00 3.256204689360721272e+00
2.881773289555378703e+00 3.663222008451610723e+00 2.251098891789069967e+00 2.310218530703354478e+00 3.713950433602561052e+00 3.031426904136940159e+00
3.375112651794488272e+00 3.645116663519146094e+00 2.256018420042272599e+00 1.808805777751570476e+00 3.736178512957424758e+00 2.855714745650141051e+00
3.245674317130868847e+00 3.844971262196461126e+00 2.198102255406476413e+00 1.884427484887846171e+00 3.806965881379648753e+00 3.235627926425259204e+00
3.108307158613961896e+00 3.751060529007158362e+00 1.850062311837926021e+00 2.502443589337326912e+00 3.721152997605025270e+00 3.022333266926484630e+00
3.009304312614610399e+00 3.643662137905408382e+00 2.371064712465188240e+00 2.162506741939211441e+00 3.761389419280812163e+00 2.880294927802173444e+00
3.326388044594730253e+00 3.546437985146304150e+00 2.009823466669136582e+00 2.140721105246101263e+00 3.763256583001596933e+00 3.045344649386250158e+00
3.318285089666616283e+00 3.549953269127835931e+00 2.210255730173745992e+00 1.087985948738161790e+00 3.811382465112531648e+00 3.457540851065614707e+00
3.346056831964113520e+00 3.632692996717497458e+00 2.312174334559883526e+00 1.239672789439142386e+00 3.772164339298699876e+00 3.385051994922327445e+00
2.960905692970913883e+00 3.675709128367593337e+00 2.373904148554480731e+00 1.897899096546827202e+00 3.833881450479748487e+00 3.268908199853905572e+00
3.268838318976347690e+00 3.661175573039719744e+00 2.608537684948180946e+00 1.270382799549850006e+00 3.603363120221919402e+00 3.200102854297684818e+00
3.638956879700061098e+00 3.814360886817101282e+00 2.141257396599494989e+00 1.618950015179397184e+00 3.541032041252784701e+00 2.765462936974996566e+00
2.607323611579358325e+00 3.659466344356964385e+00 2.592352395794436770e+00 2.174730828863190357e+00 3.756324229289361494e+00 3.111089742860103424e+00
3.567181726308522816e+00 3.680516541105250727e+00 1.814287485163940339e+00 2.173426427053505527e+00 3.773194463659920395e+00 2.811558218861882175e+00
3.524748244478506098e+00 3.644112904081740822e+00 1.504737600752610316e+00 1.821887973275899464e+00 3.761457720511251157e+00 3.115260918008184721e+00
3.314978197608908328e+00 3.787871386489805925e+00 1.308069233639487905e+00 2.417693036951088281e+00 3.696190296386667740e+00 3.386280309726782178e+00
3.480957063972847099e+00 3.775505595491592370e+00 1.213767323107363794e+00 1.940038214918404780e+00 3.699617960086951651e+00 3.435472549212946092e+00
3.466710165100037599e+00 3.467741381169602288e+00 1.252478808407385236e+00 2.458793274242439431e+00 3.774884652480877456e+00 2.964390428672925903e+00
3.244808764045324256e+00 3.538437497859017178e+00 2.508790066606197300e+00 9.694749470080629150e-01 3.729980511363034879e+00 3.347053096103905112e+00
2.929678373019489523e+00 3.570529469573437975e+00 1.822738263714736684e+00 1.567230277844199549e+00 3.620843648260378078e+00 3.438215173704468164e+00
3.447748557046554474e+00 3.722740472013656099e+00 1.995124801402355263e+00 2.038849158162823194e+00 3.796044223314277488e+00 3.049252110915899650e+00
3.041505194502414078e+00 3.835516820990139575e+00 2.342460923801167993e+00 2.540426770040914217e+00 3.793974668667360994e+00 2.828343880021798373e+00
3.392407872640086808e+00 3.691838633153178062e+00 1.552702378646159787e+00 1.697523895129167126e+00 3.700851009810949943e+00 3.422453831741171015e+00
2.851211980086412634e+00 3.779481312731336029e+00 1.850120141836632426e+00 2.889483404268374134e+00 3.686825689464228173e+00 3.080205719097699912e+00
3.693064664100325079e+00 3.720694356905333233e+00 1.948018418227029924e+00 1.382849628755350446e+00 3.444205325609936974e+00 2.743997863668336201e+00
3.436559806199823264e+00 3.610865954527707533e+00 1.651959854308764797e+00 2.075425852828088669e+00 3.594885902083307716e+00 2.802086560650233427e+00
3.214672046326888744e+00 3.659412443849118457e+00 2.501828345613570370e+00 1.168223389506100274e+00 3.707144046775807666e+00 3.311736958342529125e+00
3.139694321163255086e+00 3.589030411661457975e+00 1.671483672720424307e+00 2.495998387655813389e+00 3.663931239319076383e+00 2.871793643787975636e+00
2.941562054456944519e+00 3.790557558106349312e+00 2.077897094612692896e+00 2.247275336762181386e+00 3.667389730255126157e+00 3.142849872600357308e+00
3.004703632258048707e+00 3.716379957318309391e+00 2.031676970434824092e+00 1.755214794180719462e+00 3.792744623035416929e+00 3.506245110744702131e+00
3.190631502504238437e+00 3.755267064030189061e+00 2.321804736690175730e+00 1.851014887746903481e+00 3.785908677136019751e+00 3.115351475089799926e+00
2.960160960574025335e+00 3.757611087379772119e+00 1.755409123157478435e+00 2.008372130069604911e+00 3.589321662642055877e+00 3.562994230706034493e+00
3.211282096372586548e+00 3.631859446154984017e+00 1.234341998548188046e+00 1.496318693984278969e+00 3.662988279176080386e+00 3.714813190557976430e+00
3.504477873968215196e+00 3.692037356709648499e+00 1.435628390936646515e+00 1.805530431571835903e+00 3.853182080870514170e+00 3.328703720837010938e+00
2.839948721883618799e+00 3.636187637669144657e+00 2.505550961572626356e+00 1.793152262247643680e+00 3.757167312705079532e+00 3.255961372152643918e+00
3.597197444191578164e+00 3.743255723886470765e+00 1.265125798462970463e+00 1.126324623461365526e+00 3.781185031253915696e+00 3.547814026843478352e+00
3.220440087992618494e+00 3.722295917791677677e+00 2.466248183969654395e+00 1.947268998890747893e+00 3.737213313673747539e+00 3.079487930136393548e+00
3.594450819120214025e+00 3.670094521806058108e+00 1.488155543572273531e+00 1.890873591043364943e+00 3.868187603200158975e+00 3.387963559078895237e+00
3.020223654510699962e+00 3.571735107069053505e+00 2.232427158040853232e+00 1.788484365682299515e+00 3.816588570154378690e+00 3.367898267098376586e+00
3.003207458454495438e+00 3.856878630701098487e+00 2.142794292432680603e+00 2.478609035130102889e+00 3.719692554939029172e+00 3.128918438122482382e+00
3.085367599869996535e+00 3.706678908660312910e+00 1.903900959287871508e+00 1.681722218157485349e+00 3.793459336664775527e+00 3.543862849949839688e+00
3.154384926536981215e+00 3.681163708845345717e+00 2.303344621343349274e+00 1.944713952592560746e+00 3.803979410953583162e+00 3.071803598676023928e+00
2.896436156262185424e+00 3.690730135168437176e+00 2.817050705245488729e+00 2.187319263512595313e+00 3.758880777438612153e+00 2.903600155451316223e+00
3.591814710017175116e+00 3.845854434244895259e+00 1.301995629366440976e+00 1.524943208646437398e+00 3.780178884898139913e+00 3.534632747268040998e+00
3.060271392033929949e+00 3.544839766160613692e+00 2.187062711056105613e+00 2.738809442112895898e+00 3.701342033615980576e+00 2.854963354139017806e+00
3.405696074458398837e+00 3.639788801626297587e+00 1.733634150433093213e+00 2.139509290531397045e+00 3.777943717820123393e+00 3.069002136402529501e+00
3.510871645851523226e+00 3.771078783178419602e+00 1.802377082920320062e+00 1.830488189407916799e+00 3.752444586236183266e+00 3.093901857161057922e+00
2.902730653444443920e+00 3.596784200396341724e+00 2.479778169353519246e+00 1.928061968657495129e+00 3.782076197037936627e+00 3.172311187647563369e+00
3.132768445911839006e+00 3.698682467837018706e+00 2.157046780324056279e+00 2.001264789794992449e+00 3.792543963004563423e+00 3.413816604100331276e+00
3.507646960562528893e+00 3.842012314412913909e+00 1.558158768839384312e+00 1.569701860430394502e+00 3.702084087484585950e+00 3.439722301156317830e+00
3.480093950853272222e+00 3.700298313392309080e+00 1.510742533687158717e+00 2.072131562211030342e+00 3.768784936977489508e+00 3.205836091539971289e+00
3.386942732469620410e+00 3.856507676151281316e+00 2.111913723745461713e+00 2.071774028196910589e+00 3.829984463105602810e+00 3.093221100897206810e+00
3.262125282797970094e+00 3.745433825454544507e+00 1.575444583875039051e+00 1.601814477814651916e+00 3.663027235257919845e+00 3.477728502513671494e+00
3.442153535920425167e+00 3.808477792047755717e+00 2.320862632377005852e+00 1.739205662797562724e+00 3.756514583286024944e+00 2.985981452291904148e+00
1.963598718703166490e+00 3.635373139432465983e+00 2.753780418352906878e+00 2.659392927321503119e+00 3.597079125526095211e+00 3.118137724771888664e+00
3.030381079651548681e+00 3.742526698037563104e+00 2.377475144938668183e+00 2.071223712946711704e+00 3.719208230432955897e+00 2.968650337215011259e+00
3.071096900866285395e+00 3.823048517870058394e+00 2.187723946850421264e+00 2.102003614344722493e+00 3.542300905035362213e+00 3.070472801467236224e+00
3.095016949174482335e+00 3.748598905073621701e+00 2.249133948841743447e+00 2.279114682021468052e+00 3.714005946452004991e+00 2.842459079467960059e+00
3.174770132820300628e+00 3.466411365812422041e+00 2.450530579399731401e+00 1.057434004774416847e+00 3.684683069424711910e+00 3.236647990018065357e+00
3.520163109697281190e+00 3.757756944169850843e+00 1.510486997128396736e+00 1.213949301437288186e+00 3.826268844030902727e+00 3.582569759687746824e+00
3.251151693544187538e+00 3.621801415161316040e+00 1.307777885154573827e+00 2.473612509828113648e+00 3.531891272609103183e+00 3.115985205713633466e+00
3.240984403534376668e+00 3.743669396793419590e+00 1.876061263554890335e+00 1.992899686606992349e+00 3.720189908973314363e+00 3.154197468604354349e+00
3.206996599778209944e+00 3.788370410151606027e+00 1.630849149961875133e+00 2.141715994215599217e+00 3.650121641114169702e+00 3.479928576067209622e+00
2.819342357098597596e+00 3.756506458637994150e+00 2.215766439145356426e+00 2.485449688876007812e+00 3.772071289248730697e+00 3.079902882589833801e+00
3.316251687257981029e+00 3.711997050184972391e+00 2.664943898064627170e+00 2.363471892135081021e+00 3.661431095543003167e+00 2.203258758842450593e+00
3.374488208576959636e+00 3.673450965496690923e+00 1.557356263747657676e+00 2.265756487700275379e+00 3.802762578646620817e+00 3.097108469971891598e+00
3.137512530678844058e+00 3.671295102012636757e+00 2.011780463243427519e+00 1.795594609370873007e+00 3.850922160264734107e+00 3.464237029542941215e+00
3.595604303426723103e+00 3.778633966605879024e+00 2.026597791093711187e+00 1.800338915241017412e+00 3.755618431142638602e+00 2.933553742215892157e+00
3.346641383796778335e+00 3.776013432993561736e+00 2.198090352327379371e+00 1.952852428838004251e+00 3.685462208062236122e+00 3.263483433811152246e+00
3.504757501170545630e+00 3.805649320587398687e+00 1.338953067745706882e+00 1.776774615479164598e+00 3.699436036011308992e+00 3.343480126109840356e+00
3.044912785629645846e+00 3.724294336157805585e+00 2.276585690608232682e+00 1.616760175003640221e+00 3.837597374613178403e+00 3.489089150059926148e+00
2.980857134476287307e+00 3.841328806968373755e+00 1.765464670917636258e+00 2.496173172560284481e+00 3.687586358710341017e+00 3.302801339169470829e+00
3.321967572069758123e+00 3.828331644178715631e+00 2.335191863590091899e+00 2.202353737053708294e+00 3.775292022412159554e+00 2.900135061969047356e+00
3.255823853233605902e+00 3.784200158205218045e+00 1.085753542045239106e+00 1.808792710934669312e+00 3.729781926425703720e+00 3.735289117390948821e+00
3.258675988299598369e+00 3.787660063124296261e+00 2.618704073856026326e+00 2.314739612692430892e+00 3.699949174221672799e+00 2.465663775139502079e+00
3.612204348252498587e+00 3.839287316137211636e+00 1.587148755901637731e+00 1.835816927596388926e+00 3.838626157346807233e+00 3.288689091895820926e+00
3.505512001400717725e+00 3.703696231350167789e+00 1.307439564018631817e+00 1.629660803479500819e+00 3.764718834486924237e+00 3.422057065668137721e+00
3.439448096263400867e+00 3.815549604690006369e+00 2.322529967784582539e+00 1.818924243671226071e+00 3.699953249332120553e+00 2.877383101024444390e+00
3.032804133591803453e+00 3.673659556616390098e+00 2.217031821033311534e+00 2.414345847684137514e+00 3.732948495597210314e+00 3.080779454708669096e+00
3.529145754979221561e+00 3.819241592036521915e+00 1.769960717315536947e+00 1.752212435205650509e+00 3.827445370001357094e+00 3.293561408339689578e+00
2.556166816875828918e+00 3.773252219312356104e+00 2.972160284567323174e+00 2.545551334018315792e+00 3.663291536268154847e+00 2.707060105144418749e+00
3.247176522590752512e+00 3.827171094975180488e+00 2.334553900723866704e+00 1.899160397090543073e+00 3.690790166364210201e+00 2.993978598057066787e+00
2.455190932470439069e+00 3.703263789135351924e+00 2.232584876342507130e+00 2.505007038877275605e+00 3.382180307312907974e+00 3.293235850549289356e+00
3.113435883001097970e+00 3.638335073726187030e+00 1.320787043752603029e+00 2.060730379557935255e+00 3.626240686662304924e+00 3.475489088496945378e+00
3.189510645091262919e+00 3.821489668510626547e+00 1.988257719263999856e+00 1.841480745871951541e+00 3.801885819689003299e+00 3.416113846883681582e+00
3.578648000242529825e+00 3.722607949806343797e+00 2.264940579554727496e+00 1.738776498788264346e+00 3.617657868356246365e+00 2.683127555502377692e+00
3.483117898950811142e+00 3.572861765028182202e+00 1.750498465587687402e+00 2.471216424955431368e+00 3.802394647697717289e+00 2.769104188565063573e+00
2.901345386595224785e+00 3.802997815178608576e+00 1.339493566062501362e+00 2.504986027627939205e+00 3.483998763537816235e+00 3.415792208287961262e+00
3.334756113164075497e+00 3.693271790555095802e+00 1.985706717260872445e+00 2.059267639206900924e+00 3.699540248103557083e+00 3.188215392158166406e+00
3.266388158452529833e+00 3.728992089340235960e+00 2.536016896204661197e+00 1.088205941465347548e+00 3.657026198478381396e+00 3.386155815907980315e+00
3.249225808675365812e+00 3.758916629441972912e+00 1.925636730252878515e+00 1.705903963033561510e+00 3.882397160596107177e+00 3.547155805799037331e+00
3.250324100633117386e+00 3.714879584423578684e+00 2.177410438017125305e+00 1.570875922117358714e+00 3.707613209035586443e+00 3.186353340842504434e+00
3.084040007439229125e+00 3.776879890763419567e+00 1.714699882296483180e+00 2.162937559468170790e+00 3.630685977605416337e+00 3.396116563742330730e+00
2.952483085435824606e+00 3.823709791928002311e+00 2.507161532465991716e+00 2.338037973052398577e+00 3.775086512835223562e+00 2.904137992424425718e+00
3.550031547941283616e+00 3.677510418727862884e+00 2.117118351644526886e+00 2.059550621516584634e+00 3.673140861455096218e+00 2.578263622555434065e+00
3.351156313860928382e+00 3.881258513435435376e+00 2.423989573956774723e+00 2.127448497683077644e+00 3.627913440528203637e+00 2.746649661598907333e+00
3.089860096052739813e+00 3.778982461654100344e+00 1.907341402766312255e+00 2.285408287365852331e+00 3.818862279419891426e+00 3.264724327475774235e+00
2.543567879432791834e+00 3.601449457871853443e+00 2.498813905415910419e+00 2.194663630650766528e+00 3.795628469416642670e+00 3.319103406747065055e+00
3.417924655898065378e+00 3.666038151892013541e+00 1.212825448062971212e+00 1.845230394521458539e+00 3.802161552430052271e+00 3.430990633015919666e+00
2.940358446605269460e+00 3.735332688908477028e+00 2.311485292986449558e+00 2.831388655796828857e+00 3.785233809637363223e+00 2.612449293619646173e+00
3.132485402245740236e+00 3.724560590762678203e+00 1.472603504712113764e+00 2.338106881147627103e+00 3.699546751053347737e+00 3.300135902606986082e+00
2.656631950070434733e+00 3.648959345442847280e+00 2.425680941210760277e+00 2.139625364916728056e+00 3.794421346451950061e+00 3.325457693155453587e+00
3.128509584782125152e+00 3.732034799509788670e+00 2.174452371768631043e+00 1.768268736628459070e+00 3.797813619625332482e+00 3.445749984378379871e+00
3.304146813088976842e+00 3.791445580195748732e+00 1.991590282161020076e+00 1.938672949440842341e+00 3.464174283393769649e+00 2.987403401965027516e+00
3.344950296058204486e+00 3.458815952517610093e+00 2.233612980081425725e+00 5.468922374831673983e-01 3.801378564545987437e+00 3.583586803140550892e+00
3.167437063716258550e+00 3.678840244322817643e+00 2.227904931778380337e+00 1.624235798888325810e+00 3.825931182156042443e+00 3.320544940833693115e+00
3.496317717061650399e+00 3.538516537146691565e+00 1.471456004071798773e+00 1.014093799172848920e+00 3.770776016732292124e+00 3.553496158676331174e+00
3.079604783262938739e+00 3.679710103248817976e+00 1.853525432447277632e+00 1.446126578932672047e+00 3.755981889495514370e+00 3.619232103574408832e+00
3.341795424939139281e+00 3.662981484507723984e+00 2.236895175269937308e+00 2.563981296064130166e+00 3.780928061582442101e+00 2.465791699822089011e+00
3.143617832712019222e+00 3.548412119990429492e+00 2.259272071304901708e+00 1.722300401633897637e+00 3.788220384249006756e+00 3.093087356388487308e+00
3.069634103642722600e+00 3.605440027220165433e+00 2.273073414502007950e+00 1.276262913322564252e+00 3.801020461557128804e+00 3.525680498959445686e+00
3.014667845307730687e+00 3.655655500534227720e+00 2.327997416659281615e+00 1.493364983440741645e+00 3.816423816355192677e+00 3.510630303657957363e+00
3.150155248224979498e+00 3.816450936031795749e+00 1.912697128769063504e+00 1.967166940515314044e+00 3.813565689194749808e+00 3.528147939915023734e+00
3.211723735437494121e+00 3.695789127518367856e+00 1.933161238811213822e+00 2.059998061717893680e+00 3.799987069642094095e+00 3.344026217802580803e+00
3.176594653946017921e+00 3.778312136536306376e+00 2.369238628216522979e+00 1.808294717323407408e+00 3.770896164115882687e+00 3.138987567919815813e+00
3.048738100645904670e+00 3.743698871021008401e+00 2.360500229818109474e+00 2.156114826590921130e+00 3.776151593468203949e+00 3.096517488255999151e+00
2.777875966870420044e+00 3.694022112539841807e+00 1.884124713136055007e+00 1.939725825911902790e+00 3.391222235898444737e+00 3.321104153015103311e+00
2.970045786354410300e+00 3.744652116841867606e+00 2.644648998849120414e+00 2.160486098145513179e+00 3.639068927590567437e+00 2.950037206481820107e+00
2.904577925294977714e+00 3.755829475566925701e+00 2.226125655548560012e+00 1.971354040863534163e+00 3.842035817353049776e+00 3.466065108276459750e+00
2.992767499314341162e+00 3.568484200993907951e+00 2.187411880097970940e+00 1.325075843023049815e+00 3.767092996308711417e+00 3.524317651395351803e+00
3.464831680573820627e+00 3.466584258676557617e+00 2.043008115152142423e+00 9.159574881890403253e-01 3.623087755070020233e+00 3.264505789803909597e+00
2.920014575197900086e+00 3.867552711930535736e+00 2.185943696960354732e+00 2.265776704610486636e+00 3.584314512178617296e+00 3.204740790702627073e+00
3.490086851313622063e+00 3.611483669240911798e+00 1.761733543209662578e+00 2.192256572047854402e+00 3.738796526632464534e+00 2.940649636162609326e+00
3.598993790873972198e+00 3.655287287739841684e+00 1.795044599718074618e+00 2.106937998751198027e+00 3.763042498435503980e+00 2.803758088534256565e+00
3.370016170887403906e+00 3.737763107385541517e+00 2.735625690398769017e+00 1.337428125827093028e+00 3.568808223361778165e+00 2.896490929352991017e+00
2.864860756936199682e+00 3.735293858965536451e+00 2.296831429606488673e+00 2.004726752082632846e+00 3.803274445504093659e+00 3.444029369584139744e+00
3.350159914237838876e+00 3.789672904116665020e+00 2.022945999252586446e+00 1.239739057447160286e+00 3.441825521259873621e+00 3.232893939055023758e+00
3.386682605702654669e+00 3.755120014765277237e+00 1.611181625500306636e+00 2.091819794256358556e+00 3.775922185051174829e+00 3.288687619844289145e+00
3.513013948389932750e+00 3.842772037702813837e+00 2.184946963553151988e+00 1.362504544230281001e+00 3.772154410359516596e+00 3.314649919224480712e+00
3.429587233988639738e+00 3.466979648853571128e+00 1.398733709272310444e+00 2.222400833966953204e+00 3.732189616248103192e+00 2.875394197439257393e+00
3.595946813434067302e+00 3.804730776143337767e+00 1.597724677648671321e+00 9.267385894402945246e-01 3.752528457883441693e+00 3.559266383876507955e+00
3.025111773792022341e+00 3.852446902139833540e+00 2.663410175453955198e+00 2.010719275565053366e+00 3.700941787960236429e+00 2.969951278165142927e+00
3.631744126245522786e+00 3.717999759721164033e+00 1.269722551418553502e+00 8.387000011280616452e-01 3.791411795188894818e+00 3.589254400692783786e+00
3.137056998221053661e+00 3.743955856544965766e+00 2.349623701371505113e+00 2.256187551958537263e+00 3.648229559647933495e+00 2.947801359242778751e+00
3.180077163528493678e+00 3.714449763164566320e+00 1.863267403560241675e+00 1.435985417136257603e+00 3.786710480264294354e+00 3.594617368571670912e+00
3.278249847165553010e+00 3.783287105532717298e+00 2.019998137022377183e+00 1.934526533511328861e+00 3.742800433789428727e+00 3.216629274849468256e+00
2.636154371944031016e+00 3.629084574632515992e+00 2.475402962351314962e+00 2.072600301079529750e+00 3.658367269343851813e+00 3.203812989811267720e+00
3.210836285176043692e+00 3.763433724239900968e+00 1.974230428429412321e+00 1.454816819898117064e+00 3.743438716675596911e+00 3.500680440405735894e+00
3.039676946862053697e+00 3.694639599233948246e+00 2.385159170554033814e+00 1.471964723637118500e+00 3.798338387854148568e+00 3.462271059860726474e+00
2.852896259355797159e+00 3.708179856632825455e+00 2.126745224418515434e+00 1.860974541798896764e+00 3.724072952055775154e+00 3.456107217528302300e+00
2.949142605781894577e+00 3.724832003134440850e+00 2.033287412185218024e+00 2.069629613218805453e+00 3.737019586163055074e+00 3.572458322882728687e+00
3.294081011686708749e+00 3.756530968307526752e+00 2.077454759141952323e+00 1.720859336787680549e+00 3.595293516386344201e+00 3.198649001669812364e+00
2.753424428291531001e+00 3.680319635601051242e+00 2.023555947466834315e+00 2.501312781464530843e+00 3.737497350648265826e+00 3.173978828773871275e+00
3.726170947144871626e+00 3.248823028560377413e+00 1.661090048884586778e+00 2.304933101881981639e+00 3.708092417891148962e+00 2.338038972550402050e+00
3.518603859087877428e+00 3.825377477458733466e+00 1.607722705514509576e+00 1.873064769564953380e+00 3.693078783147747401e+00 3.274932621140091982e+00
3.215017269525906052e+00 3.763427068823842259e+00 1.626361711458054637e+00 1.395818553221981340e+00 3.726040272089726990e+00 3.656647337370775741e+00
3.147737977562415690e+00 3.647253497429996383e+00 1.944999128361644791e+00 1.339203764520715989e+00 3.773645410142970391e+00 3.591407341463066505e+00
3.454306953076357267e+00 3.707071665135154515e+00 2.023984740832150742e+00 2.348143412722623502e+00 3.810561642830153417e+00 2.713752784695077747e+00
3.410490916957158003e+00 3.818451946952354792e+00 1.015919691508782696e+00 1.714497114128039401e+00 3.717098214881776830e+00 3.657779550044949257e+00
2.751158673771049390e+00 3.467387068181247312e+00 1.834809803699713804e+00 3.006489546642975963e+00 3.487945955298381140e+00 2.577293689934270216e+00
3.306662279705636198e+00 3.838519716307015273e+00 1.781475905578881358e+00 1.812625731491056547e+00 3.845609853189718486e+00 3.525057163591921672e+00
3.341085130370458067e+00 3.772736501806098541e+00 1.469509496170487095e+00 1.867396107304426511e+00 3.715892742588868369e+00 3.522416959049902818e+00
3.045653040363882624e+00 3.638349044623238271e+00 1.763317332056014486e+00 2.056401887774150339e+00 3.393255698508065521e+00 3.537227901792829865e+00
3.276251842729772878e+00 3.670295280549397354e+00 1.722956949320318953e+00 2.400290423218127689e+00 3.015451884296708851e+00 3.155361428929853052e+00
2.980936753491718605e+00 3.796231310261573455e+00 2.686949426803922680e+00 1.828115858738807331e+00 3.733872753077642770e+00 3.121771532769300528e+00
3.338469296637690320e+00 3.645009087348173527e+00 9.961225882437739765e-01 1.284533698906433985e+00 3.664536763582929346e+00 3.649938781590597259e+00
3.426358187707323033e+00 3.810941113170419836e+00 1.633548839384459717e+00 1.534988452207731058e+00 3.719264595226915660e+00 3.447340015986177342e+00
2.064856377485054573e+00 3.634329057842783151e+00 2.277518978530738814e+00 2.550010407390733480e+00 3.376950593134237621e+00 3.160247530288713858e+00
3.313722276364751806e+00 3.698602763081320965e+00 1.997917616008667130e+00 1.640246743691678555e+00 3.769625286592900970e+00 3.236199425702422250e+00
3.548238397637470509e+00 3.763158640520892551e+00 1.245721282440330757e+00 1.024769409746514315e+00 3.738468527498834515e+00 3.626004492196963191e+00
3.472150143258174282e+00 3.714449718778551901e+00 2.264966657128542504e+00 1.907011922815584182e+00 3.731513748653610296e+00 2.771459769414991836e+00
3.297632007964998557e+00 3.770162726379510776e+00 2.065782757175147921e+00 1.456728702160766442e+00 3.494143275097835399e+00 3.162815592678038357e+00
3.246194145510991280e+00 3.747716157276667293e+00 1.282137524727804845e+00 1.745549892656753421e+00 3.612482422208827426e+00 3.485180565593604118e+00
3.525562948669727970e+00 3.738293489190921637e+00 2.065172391758633541e+00 1.617221469733279848e+00 3.654710848069726570e+00 2.987464776809947153e+00
3.405988339441810453e+00 3.605100241370932768e+00 1.777698127759945512e+00 2.608132880011150512e+00 3.815605653982154344e+00 2.686899158998474757e+00
3.286381336718419366e+00 3.753876712829248063e+00 1.844793780447545606e+00 1.595841684908595237e+00 3.693544588874012824e+00 3.471133442107790401e+00
2.618762899687887558e+00 3.742578693233026055e+00 2.587491146054608837e+00 2.284008859045407736e+00 3.640172126626161742e+00 2.982251009754314452e+00
3.449891723741076888e+00 3.808748366876153923e+00 1.892619025869644256e+00 1.688453251331086147e+00 3.770513943476439866e+00 3.238187066063344499e+00
3.170759521102612055e+00 3.679193448130494648e+00 1.150967505772747090e+00 1.963950918477999741e+00 3.565955636151600494e+00 3.492759999113143721e+00
3.257450273413016184e+00 3.705477161619884718e+00 2.092295086942290272e+00 1.674818387899617456e+00 3.717698029298214468e+00 3.172636700152416722e+00
2.789740404774311067e+00 3.731307972219526814e+00 1.940906499943154451e+00 2.330012125797094935e+00 3.724242777153053741e+00 3.370197875494661766e+00
3.193163918179717786e+00 3.763933834853471438e+00 1.979356498836335465e+00 1.953967571151245641e+00 3.789831937432669662e+00 3.360739762225509963e+00
3.088070120359247106e+00 3.777383440736593823e+00 2.054374898879690381e+00 2.398505562062327012e+00 3.744453521669353080e+00 3.016614225309758091e+00
2.925129122002659177e+00 3.616508824467366434e+00 2.436889784543426529e+00 1.574819554432747459e+00 3.863215749861668158e+00 3.525482823429022528e+00
2.945139154975380702e+00 3.671956911362078912e+00 2.089644641323828544e+00 1.767343852855749686e+00 3.823633828627768683e+00 3.517102921052217557e+00
2.919751191217007769e+00 3.817257621275925494e+00 2.090494930583501887e+00 2.204718749421283874e+00 3.806197712300412039e+00 3.397663037580171963e+00
3.113860021056903626e+00 3.739072892272466753e+00 1.535295766964916986e+00 1.953395709139184921e+00 3.733830390941094368e+00 3.543567722106659268e+00
2.363787462000911166e+00 3.631902861141210970e+00 2.427048982032298685e+00 2.350255589245355381e+00 3.631793661881713042e+00 3.231591886081998766e+00
3.301142223810400900e+00 3.776349218567220944e+00 2.054038159772007877e+00 1.861354826369661097e+00 3.679802306875158191e+00 3.378628953226153087e+00
3.580730182245702498e+00 3.787604045453074608e+00 1.185254035706283071e+00 1.385629214588801394e+00 3.760618095450408926e+00 3.699363179419133285e+00
3.418328865543553086e+00 3.698744432390701942e+00 2.132589565626132000e+00 1.716923224231422074e+00 3.514168683143928273e+00 3.052318400138314569e+00
2.468577072216746604e+00 3.780149824365085731e+00 2.478827828249549281e+00 2.368615225574489447e+00 3.620762077955712588e+00 3.233214597163495352e+00
3.389238164071430859e+00 3.527045282066564980e+00 1.097275002232500185e+00 2.518934035602410582e+00 3.276557933417195034e+00 3.397115414279424428e+00
3.616883833343510268e+00 3.711272061506290409e+00 1.465520167789147843e+00 1.650475983696380933e+00 3.824232913452935367e+00 3.328315062342217523e+00
3.290546317449328573e+00 3.758475355562401088e+00 1.618648616677029750e+00 1.120557889746875757e+00 3.754075072855550754e+00 3.738085766849869707e+00
3.148999469616521996e+00 3.805114403121235611e+00 1.737312349906643405e+00 2.456832970681998685e+00 3.667111975906592658e+00 3.080425562249863969e+00
2.920837231650429633e+00 3.810244922694211223e+00 1.883532193707062596e+00 2.363864426875519342e+00 3.754379478667424941e+00 3.423917191309668873e+00
2.839811730462246775e+00 3.660842850967053863e+00 2.682903793337700904e+00 1.675409244308807333e+00 3.746171034200413974e+00 3.246931688002153926e+00
3.459075867467764187e+00 3.730242136075419435e+00 1.782467850024983314e+00 1.548370208383491375e+00 3.739800669014267775e+00 3.246425637923160856e+00
2.995648645160150725e+00 3.651434044699825687e+00 1.645087057958484644e+00 2.357664119392721691e+00 3.338470482548382634e+00 3.654043068096008096e+00
3.567803425507444892e+00 3.519838769496204556e+00 2.273004570609424402e+00 2.302092398749747471e+00 3.402497824138616789e+00 1.926005903262785868e+00
3.370894679933369886e+00 3.827260284724056216e+00 1.682196958514608376e+00 2.041949697615861314e+00 3.814405174048193015e+00 3.322056049433459446e+00
3.060491742800847792e+00 3.693400383663018260e+00 2.564651697085567061e+00 1.591630844789724497e+00 3.775477530829039363e+00 3.299869732361009778e+00
2.806834381930757960e+00 3.648758519256053656e+00 2.457658140321224316e+00 2.589561908908533994e+00 3.815613423631336598e+00 2.714846647793610845e+00
2.885844978454978005e+00 3.728867599030598168e+00 2.460659243192570234e+00 2.309702687527573683e+00 3.494758785353743402e+00 2.659805615081404451e+00
3.303723295999012599e+00 3.561082034235313110e+00 2.319921596842704936e+00 2.159824085922617432e+00 3.677492939533960836e+00 2.554030356442939187e+00
3.004347802601357920e+00 3.783962989651493913e+00 2.505013649819484378e+00 2.133339115627908456e+00 3.749216749459987064e+00 2.951127842741254614e+00
3.350038451734642209e+00 3.622502724524475415e+00 2.011928625719940467e+00 1.573938090474497287e+00 3.782401356284709859e+00 3.361631182554075892e+00
3.312650732235686846e+00 3.837479491648171148e+00 2.495333439481788762e+00 1.564731688633048456e+00 3.708266295751506458e+00 3.144377053323217819e+00
3.514043900115611407e+00 3.781625131806942264e+00 1.786703872250634095e+00 1.816114463390182676e+00 3.806875585941207785e+00 3.193354286799861885e+00
3.358975090198546010e+00 3.828645507629704348e+00 2.041158238746051623e+00 1.968430255191304656e+00 3.784376826613752520e+00 3.125422851191233420e+00
2.852691419726735678e+00 3.827968799737361039e+00 2.469816514768487625e+00 2.391301378393832611e+00 3.799345102138522279e+00 3.070601178898555439e+00
3.408998376291538790e+00 3.608184497695530180e+00 2.302737404910144114e+00 1.354249593430434606e+00 3.757188511135472364e+00 3.379965501151064089e+00
3.384700731890973202e+00 3.603623647038248112e+00 2.363715686128565530e+00 2.177766078086469825e+00 3.601354620709994681e+00 2.475491708521086576e+00
3.339758645095164180e+00 3.442201545447141964e+00 1.739982010666932366e+00 2.291577774256617683e+00 3.776061775516852403e+00 2.781223731703023283e+00
2.725724785314791454e+00 3.792912964372776585e+00 2.355610699365989102e+00 2.315495137825547278e+00 3.753310356848934326e+00 3.232793574369934309e+00
3.443217101473584396e+00 3.841025115586802929e+00 1.903978413244617585e+00 1.659094718692019077e+00 3.715710668107766956e+00 3.230137137229179167e+00
3.486931065924727680e+00 3.747982503634077922e+00 2.032148528409419175e+00 1.940460265237711424e+00 3.775786510001337692e+00 2.929735646964820805e+00
3.182921584434096118e+00 3.678305836327715017e+00 1.735638062091901412e+00 2.576038521748772236e+00 3.655316200179086206e+00 2.823619487093659952e+00
2.527699999304314993e+00 3.734266333678378569e+00 2.078929230521994853e+00 2.327207783271443731e+00 3.605416228768627107e+00 3.471826874739018631e+00
3.350607600608690007e+00 3.654073274432460217e+00 2.236164077006470574e+00 2.082527631121078304e+00 3.660096059353706188e+00 3.114661248219838363e+00
3.287886911664268386e+00 3.774113572469051991e+00 1.190373439361121832e+00 1.984914660785091156e+00 3.587846356357906163e+00 3.409956595041205407e+00
3.667196197350707454e+00 3.733730871030457976e+00 1.516521978598116549e+00 1.679715997180681653e+00 3.633423170658431012e+00 3.116488199852838203e+00
3.583622244326111428e+00 3.789205254733103434e+00 1.693275148541258046e+00 1.442388801896958173e+00 3.797394934578532499e+00 3.354160157896867833e+00
3.463677509135697274e+00 3.756954207905748522e+00 8.470547476603546011e-01 1.764995740826723614e+00 3.722206348820750410e+00 3.605806136100944137e+00
2.875754382948070287e+00 3.772058524488023146e+00 2.024573845131431682e+00 2.368534415971681018e+00 3.742221874717380992e+00 3.385219907883183943e+00
2.453666412060062640e+00 3.837175109931083128e+00 2.186676768820391636e+00 2.602467162836871406e+00 3.481820562324321688e+00 3.186782569772766305e+00
3.351248179608445898e+00 3.752928432272673476e+00 2.248224919162866708e+00 1.330427616849414019e+00 3.727088214182370685e+00 3.281301402881328322e+00
2.957404428261649620e+00 3.685795895174158510e+00 2.439835839314684840e+00 1.880267237051485019e+00 3.839134769085722265e+00 3.364451632479961152e+00
3.224402061286082422e+00 3.569534133751932181e+00 1.953171817355143114e+00 2.354353175467863935e+00 3.137841381844668653e+00 2.291265798032100509e+00
3.478897862679871889e+00 3.844086448841919079e+00 1.932777329773860853e+00 1.394381935204394685e+00 3.661999490182875405e+00 3.276492942035501343e+00
3.220343110465445413e+00 3.831967708704789199e+00 1.875554184862017193e+00 1.737103969072936405e+00 3.829089615136538338e+00 3.548993090723056909e+00
3.254896465222310464e+00 3.671493784656270076e+00 2.213090356049196128e+00 1.279044752634350912e+00 3.807925347196992938e+00 3.443836114479020605e+00
3.558212163548170270e+00 3.832444144810030373e+00 1.846550170784839739e+00 1.701528355104479973e+00 3.777175356917360727e+00 3.190035821941724858e+00
2.685193489832031766e+00 3.743418973405391537e+00 2.433988029060352609e+00 2.722318298057540442e+00 3.721082666614271339e+00 2.720040263865969088e+00
3.711364412981450478e+00 3.667842725158480643e+00 9.275728549995420069e-01 1.788796548483585047e+00 3.813742457179487566e+00 3.330844955151391673e+00
2.427414082808522888e+00 3.589338508376514802e+00 2.122660558561596300e+00 2.039645738291093746e+00 3.565320478468597010e+00 3.513441347649847390e+00
3.314013688097138033e+00 3.818659095791845814e+00 1.817791066920074750e+00 2.225483083443966059e+00 3.780939311123059365e+00 3.232963157219458594e+00
3.053674476874316923e+00 3.747227897549464171e+00 1.661613441015062254e+00 2.504054436295793273e+00 3.579874735225608617e+00 3.386316003513924144e+00
3.546536348793090543e+00 3.834158429464677553e+00 1.755474563346547612e+00 9.659448390022306041e-01 3.734150846186111927e+00 3.575775185557929170e+00
3.069545848681653588e+00 3.589010491036754402e+00 2.418201974741866600e+00 2.481532697973733104e+00 3.726114776355503810e+00 2.678760145761161393e+00
2.978741764804311298e+00 3.734935042968065666e+00 2.801171747869932283e+00 1.677594674344123460e+00 3.722706637184726830e+00 3.103945137521359143e+00
3.213760048841713513e+00 3.835477327504952960e+00 1.691449757376815244e+00 2.007262745913938495e+00 3.809234488632940785e+00 3.492811547260732841e+00
3.456357294385981049e+00 3.672496367195607014e+00 1.871663519317893210e+00 2.193199912321763811e+00 3.625843062248745863e+00 2.850024653578148381e+00
3.159200752964018033e+00 3.691624586710566369e+00 2.016407306008297873e+00 1.425099685294674012e+00 3.684804107241427484e+00 3.399930570211862069e+00
3.410013917709807885e+00 3.797993720729048839e+00 1.796802842957709423e+00 1.684153269519620855e+00 3.751351954951927414e+00 3.326345963951621520e+00
2.920264972909014656e+00 3.744957158156007715e+00 1.935387441399868180e+00 2.143844045246378727e+00 3.665425856524721748e+00 3.430749153796367690e+00
3.256847539385228529e+00 3.778563997829254006e+00 2.213527183776676122e+00 1.885012443107039415e+00 3.792662246345902322e+00 3.213019771244275180e+00
2.882229506637428607e+00 3.722823762174944484e+00 1.471517750437506766e+00 2.336250125725023885e+00 3.578734385122491979e+00 3.480762808533398367e+00
3.577661706452285539e+00 3.627761890646150178e+00 1.780505615626119642e+00 1.146933996460404614e+00 3.617575094262439173e+00 3.280826896516918278e+00
2.835060055562876435e+00 3.516897007727745716e+00 4.326163839669835975e-01 2.257214196265003636e+00 3.013034783319139542e+00 3.418591147669914232e+00
3.358633949574426847e+00 3.731115762399751734e+00 1.775181622077399268e+00 1.685188580300829075e+00 3.414881085452998288e+00 3.433024115219818206e+00
3.264346515467702936e+00 3.789666037747001504e+00 2.540367158669280201e+00 1.758561424786975635e+00 3.748745478349792215e+00 3.064201876368017441e+00
3.167660203641830652e+00 3.726878460707881757e+00 1.519030071096363566e+00 2.184533776781546699e+00 3.635123298982360751e+00 3.234389910784895683e+00
3.173002187967324250e+00 3.704469283734466156e+00 1.776705448894333905e+00 2.340700070120718568e+00 3.751455136667831258e+00 3.121262152678453194e+00
3.552274613757044452e+00 3.789053830717286075e+00 1.581034490521762370e+00 1.090881480556120886e+00 3.756173982596189287e+00 3.598035427900646788e+00
3.543535834675789697e+00 3.651008717331574172e+00 8.566968702807894465e-01 1.205852220895613724e+00 3.627082423223887186e+00 3.534929356827649638e+00
3.168451466518845017e+00 3.665122201095694532e+00 1.858623460630683955e+00 1.559914450469263691e+00 3.828717982401959041e+00 3.535240511572716571e+00
3.150137906525007914e+00 3.850653776306507847e+00 1.936518653274021950e+00 2.003361830035720104e+00 3.748797466478575924e+00 3.354078769594226461e+00
3.450971256967334977e+00 3.711876443642499357e+00 2.251768047993669253e+00 1.829807017811599268e+00 3.500111721558849531e+00 2.576758364632607989e+00
2.796664902017669263e+00 3.668108038075921229e+00 2.583632361178841652e+00 1.747253540544331463e+00 3.749051648556524174e+00 3.411488559026588874e+00
3.430744114089104624e+00 3.720725913023475329e+00 1.489855796650638720e+00 1.496972393107917743e+00 3.881447798033311969e+00 3.576940398334166993e+00
3.619782957450975669e+00 3.557717689383413706e+00 1.470192045390526392e+00 1.595376537974440012e+00 3.754280480408923371e+00 3.152073084332531749e+00
3.205842571151495068e+00 3.668849432027172508e+00 2.315777672395346709e+00 1.999417961823584777e+00 3.684179836568172384e+00 2.991279064826342982e+00
3.479056493665626970e+00 3.664183587313459611e+00 2.021522048651850145e+00 1.967925047461469568e+00 3.691162682252222105e+00 2.875976539397859355e+00
2.920817891026878055e+00 3.678705544810969563e+00 1.866003867790531512e+00 2.348545837272852932e+00 3.722260699796166694e+00 3.243738410738019162e+00
3.247166838915735099e+00 3.536888176564469521e+00 2.132274106207429298e+00 1.576325343947688973e+00 3.845763578346553579e+00 3.272901637477648507e+00
3.027645096414381065e+00 3.741236482005209751e+00 1.874753650307410924e+00 1.802546361515674267e+00 3.710391546915825955e+00 3.494685146287086930e+00
3.446701561193116881e+00 3.692980931997738470e+00 1.555325271638810403e+00 2.398840982044127657e+00 3.833682042062520612e+00 3.069958092740423972e+00
3.245566144038665612e+00 3.766027424794562428e+00 1.982008634057453422e+00 1.421573984396165446e+00 3.739620307706509550e+00 3.477927575707039143e+00
3.238883987117098240e+00 3.607600371286128649e+00 1.054580546191306700e+00 2.871625825835510071e+00 3.657088481283834902e+00 3.158796472007893819e+00
3.098758259090848011e+00 3.731349516304126812e+00 2.057681073447443776e+00 2.084220501575819728e+00 3.522565282859857483e+00 2.911366094243873270e+00
3.359520782773492087e+00 3.667833818978920135e+00 7.624225059590901132e-01 2.233806395598392225e+00 3.536945901231431488e+00 3.591973104262726757e+00
3.457387137701537050e+00 3.661740339933937882e+00 1.687582241648349690e+00 1.288263482979366215e+00 3.724837507857714058e+00 3.318521953470695340e+00
2.972205136707326112e+00 3.727245296167646771e+00 1.290952810941438988e+00 2.297136729388523424e+00 3.601083678132870780e+00 3.518582285796292730e+00
3.137405993158373985e+00 3.750066364926619933e+00 2.257852513495421043e+00 1.731059924113755200e+00 3.711717853078027485e+00 3.221894091121154879e+00
3.497102560088058976e+00 3.791481157505425692e+00 2.077135220207240174e+00 1.540593932330467375e+00 3.753722941013970527e+00 3.243762630386756829e+00
3.275763740683294234e+00 3.718434236161819229e+00 1.404420431086801813e+00 2.032149024957978334e+00 3.712963049807921134e+00 3.354705687208691334e+00
3.239770557620861080e+00 3.888068050999414549e+00 1.519727911536518317e+00 2.062399945276890190e+00 3.728941660796100788e+00 3.583763901598604473e+00
3.000103822853160462e+00 3.846691110634555599e+00 1.795438849646403767e+00 2.258264755210567021e+00 3.765748318472771583e+00 3.477184303308264557e+00
3.633245695507987261e+00 3.722829563434000733e+00 1.993083881924662348e+00 1.357858797302979426e+00 3.557959949259177801e+00 2.901223684277396409e+00
3.563638715097296572e+00 3.677256400975169370e+00 1.145917707208141456e+00 1.954470634041894916e+00 3.822344927762214351e+00 3.336758418543560811e+00
3.086754002438895306e+00 3.789135052353533872e+00 1.512011144602765755e+00 2.095257793457321771e+00 3.590103424021338974e+00 3.549878711886635063e+00
3.121206165737781202e+00 3.721633820963370809e+00 2.383988701271086974e+00 1.830557747669286472e+00 3.695804540202218824e+00 3.080122312719146827e+00
2.632069716324905162e+00 3.788500819656354768e+00 2.596436364005281217e+00 2.286237726993800123e+00 3.844499473611864282e+00 3.287558778916813473e+00
3.378845657427574256e+00 3.707325080286705710e+00 2.099121935293229324e+00 2.016636933174019042e+00 3.813236886635577694e+00 3.071134639288392698e+00
3.483274818822890140e+00 3.746195599839725610e+00 1.619109795579401823e+00 1.434396689997633700e+00 3.775975626962318810e+00 3.395792657784613144e+00
3.462818237758833906e+00 3.685256717711374197e+00 1.238449172405265308e+00 1.638294131644759011e+00 3.744688486504132108e+00 3.400962988217325567e+00
3.593884127432876330e+00 3.595035005960895536e+00 1.627871839152778000e+00 1.623242388014324078e+00 3.805086029618891086e+00 3.348060720008206204e+00
3.479812336354271451e+00 3.746800045458875683e+00 1.071140370326333802e+00 1.926970578696188374e+00 3.713461030980163891e+00 3.431965649643867522e+00
3.119576648121085594e+00 3.779310506008689785e+00 2.401501469708170244e+00 2.223092157554137138e+00 3.746531702682047715e+00 2.992649145776367536e+00
2.993591633269296448e+00 3.827017654187441664e+00 2.522628095963300954e+00 1.817555700431566557e+00 3.638016482328690238e+00 3.225245317834290582e+00
3.074167554903696864e+00 3.698656219720377614e+00 2.301908399325586441e+00 1.631274227721272174e+00 3.749122862905413189e+00 3.351516483676713509e+00
2.338693266952502903e+00 3.733477586561669170e+00 2.224944970550327028e+00 2.718763394390265375e+00 3.552207684162064893e+00 3.085798879116266935e+00
3.490494591168108229e+00 3.696468489325325901e+00 1.780671505970643054e+00 2.057647434758004490e+00 3.800356137455747962e+00 3.022810724372138491e+00
3.375956598892452476e+00 3.751505218916393325e+00 2.054050388556752704e+00 1.570998026523322100e+00 3.802160093768594429e+00 3.309240821674909849e+00
3.396914313299645993e+00 3.591171065959820385e+00 2.445314665042262359e+00 1.661063492900548333e+00 3.470421131957650118e+00 2.973097333381921725e+00
3.111193215721079319e+00 3.811359415136256867e+00 2.322018106161307216e+00 2.240645980532135262e+00 3.778653961618848367e+00 3.059959601113781069e+00
3.258797775681531839e+00 3.716438735311635266e+00 1.906896247781396658e+00 2.428195439751243079e+00 3.794666635531888765e+00 2.907304636804793674e+00
3.412649919401474552e+00 3.439719303443923515e+00 1.142533179559252599e+00 2.532131502203117890e+00 3.686213665189671307e+00 2.867872472442016374e+00
3.512508176349898648e+00 3.675062072446653172e+00 1.654976486433876959e+00 1.566578056561136467e+00 3.587554797529218575e+00 3.019481600734210680e+00
3.220808849122124062e+00 3.748076191740729257e+00 1.456558147928432634e+00 1.875794957221945225e+00 3.731365779977817709e+00 3.504901045227359457e+00
3.207887709151751920e+00 3.759404848846597424e+00 2.144971936221287123e+00 2.169565892892511005e+00 3.813978011022818748e+00 3.019777637912242962e+00
3.247891560574729386e+00 3.787224595105219027e+00 2.673187219208422949e+00 1.719423842593740925e+00 3.712945849868788173e+00 3.007781313817242896e+00
3.555481158860638757e+00 3.824206292493032677e+00 1.948148367147835902e+00 2.065442314409189795e+00 3.766933385601757500e+00 2.980464924553169581e+00
3.123756697975705876e+00 3.590230626611493392e+00 2.232771501920317814e+00 1.474457063226234599e+00 3.764763885148869615e+00 3.340741244249461950e+00
3.043383530356932098e+00 3.781699548222269058e+00 2.135821216252040688e+00 2.427649653518007877e+00 3.688066701791581359e+00 2.998998308280640845e+00
3.455450953539521475e+00 3.837482675165580837e+00 1.901250558762994647e+00 1.873335589649905986e+00 3.688792723454763056e+00 3.214910973025962626e+00
3.391263749185727150e+00 3.663472722978033502e+00 1.781092901559392150e+00 1.872532075687877384e+00 3.719418154126203913e+00 3.347447984300047974e+00
3.542737439313436987e+00 3.704218247242929252e+00 1.952116511993390091e+00 2.259827314848007251e+00 3.833191379971083279e+00 2.770324970869582071e+00
3.472024737469225464e+00 3.790778709268942226e+00 2.210070245903584141e+00 1.245797247368308103e+00 3.535359059010375393e+00 3.171773773768447935e+00
3.663473546057778751e+00 3.789077081580589645e+00 1.779847476215886237e+00 1.621778561873452151e+00 3.754615614777026433e+00 3.107403641731013799e+00
2.798003160057995320e+00 3.835852911968753443e+00 1.859829919581165614e+00 2.677502173349289638e+00 3.660833487801619768e+00 3.261573909277983851e+00
3.435475850331578762e+00 3.667288052408098409e+00 1.502302998053803185e+00 2.473724840720223916e+00 3.535318433291828377e+00 3.320784746494160444e+00
3.396387328972395814e+00 3.839559528184328663e+00 2.237667606046078284e+00 1.649964676456882051e+00 3.747575200734260648e+00 3.159842576900868227e+00
3.404019085788681842e+00 3.763630563480810043e+00 1.765357595319346329e+00 2.020428070264295162e+00 3.830892910638289184e+00 3.370472935746832377e+00
3.089923412103788625e+00 3.712017565234936090e+00 1.503595102524740046e+00 2.659116209997136604e+00 3.629896207915318307e+00 3.086667549994313475e+00
2.873076375975911922e+00 3.763521172568991879e+00 2.594391602358770310e+00 2.492633634848416602e+00 3.863888392003335781e+00 2.861150412698759471e+00
3.531159128770262168e+00 3.751589040107022655e+00 1.452459923119921115e+00 1.582991069976243725e+00 3.769373002012476714e+00 3.547160868744223983e+00
3.309906589063392079e+00 3.790392506623421198e+00 1.823563657252445847e+00 1.574310804347804460e+00 3.751097612400453141e+00 3.428645603455128033e+00
2.672817838273697344e+00 3.776146770606962022e+00 2.930919939466591018e+00 2.693764134558680023e+00 3.757479923609219341e+00 2.356265678601098035e+00
3.538984547171608597e+00 3.510959113759274164e+00 1.985833422023395967e+00 1.601683858485525525e+00 3.777882175757834471e+00 3.261049267478853153e+00
3.453258464790053495e+00 3.709694312681178108e+00 1.357293943575992978e+00 1.536678611474475709e+00 3.845225306083639882e+00 3.549709404273996061e+00
3.489526122685148390e+00 3.834019628473682051e+00 1.846093341869448290e+00 1.447245938432689449e+00 3.809602288827493854e+00 3.478139881555744939e+00
2.662053775961465973e+00 3.422902358299375614e+00 2.181215207327385830e+00 1.712316948920804771e+00 3.629279301903063359e+00 3.572845001727822822e+00
3.535023222156159939e+00 3.797525682601071484e+00 2.092718357446990751e+00 1.580298589218869898e+00 3.746891450141702773e+00 3.100096139743040435e+00
3.484217129081679243e+00 3.708587633557064667e+00 1.756933698242930220e+00 1.393590667532540239e+00 3.774486450717700059e+00 3.323223782940023963e+00
3.394752466533731194e+00 3.766607523978988681e+00 2.045740406772986297e+00 1.552139045355675817e+00 3.774340196838256833e+00 3.263380843569522849e+00
3.168483901076882603e+00 3.542090684346834717e+00 2.537617810343207214e+00 2.134567432633499795e+00 3.793421711169172372e+00 2.594895343905832430e+00
2.843075363307947079e+00 3.682176774433983280e+00 2.199405107615899357e+00 1.737433842193738975e+00 3.732844566649668128e+00 3.556733860142215153e+00
3.127805729700512405e+00 3.821747441886224284e+00 1.875657879147156315e+00 1.801265718176060959e+00 3.775154501975102050e+00 3.596776815224340229e+00
3.418968903396072623e+00 3.765227324657898667e+00 1.776634298604916173e+00 1.269001511138604821e+00 3.564383553620039891e+00 3.451223313088849221e+00
2.846053340382576735e+00 3.832681418349415559e+00 2.014885117618424815e+00 2.419453321073856245e+00 3.663535863315221075e+00 3.333048436038989148e+00
3.342155228053646621e+00 3.776946894356285167e+00 2.587132229342171463e+00 1.551765690424544264e+00 3.758545239241421587e+00 3.203078346714601121e+00
3.144943041001531991e+00 3.661452622179814043e+00 2.182587597109987509e+00 2.122074138712614300e+00 3.722515766195709563e+00 3.324255304841403635e+00
3.670930270037998877e+00 3.816642656746743079e+00 1.502553265626912049e+00 1.212886465051129292e+00 3.658644170707139320e+00 3.353927300228044750e+00
3.334162740953100279e+00 3.801481749029466339e+00 1.693002170068893530e+00 2.058379574113952337e+00 3.811168394366958534e+00 3.345169477697300220e+00
3.049903960679533288e+00 3.425243191432901124e+00 1.536925551501020726e+00 1.110102419437973609e+00 3.662917760756916330e+00 3.565947977632641930e+00
3.358694959317054529e+00 3.658907838947760283e+00 1.833551203661305751e+00 1.810981859639711811e+00 3.839643220133449830e+00 3.210367250507067283e+00
3.381378697883624440e+00 3.578943644181322270e+00 1.847902322079237880e+00 1.742985781629227793e+00 3.694526993309645846e+00 2.967827393342744813e+00
3.434683471189897475e+00 3.465851778696123375e+00 1.862875108846050010e+00 1.747456816880373687e+00 3.806264436788688865e+00 3.042153838347366523e+00
3.583325710356267457e+00 3.749784423439427528e+00 1.200180169124918539e+00 1.622319461889192072e+00 3.753245963132163965e+00 3.504518278796848740e+00
3.612979723206884319e+00 3.699333289599122665e+00 1.161339140010974491e+00 1.974971413738187076e+00 3.775758540801283480e+00 3.332037060276499929e+00
3.217577246989956841e+00 3.650745974241249137e+00 2.235259111490341510e+00 1.958466862716325974e+00 3.733059049301473475e+00 3.137372678786793490e+00
3.289338631498215815e+00 3.792534830365831500e+00 2.428599680392184990e+00 1.747934616433064692e+00 3.696428205582431570e+00 2.986035085967452485e+00
3.110146518035416197e+00 3.815522685077864296e+00 1.499460017879013840e+00 2.439151782645412325e+00 3.513103902264743450e+00 3.232403954849460526e+00
3.287920378879788164e+00 3.677404726237721189e+00 2.009737876772584642e+00 1.159380739077349398e+00 3.848579526597853295e+00 3.649540769530985607e+00
2.999603944302370540e+00 3.790078760768256672e+00 2.235382982775034666e+00 2.202796878270344205e+00 3.775803005989910588e+00 3.131583426564423789e+00
3.629002992162149166e+00 3.799601119652211256e+00 1.885092770068526713e+00 1.524253299014243446e+00 3.673731549031007848e+00 3.116828886014689992e+00
3.395014508554136778e+00 3.771851791564711842e+00 1.725058276128857093e+00 1.801066396631668010e+00 3.712171974434998578e+00 3.325832719061593501e+00
3.497847451171377742e+00 3.590082387087573323e+00 2.073266816367866916e+00 2.018886647140586632e+00 3.653961023158822208e+00 2.577057288659426071e+00
3.337898269114943695e+00 3.797256259636803577e+00 2.652465826988276820e+00 2.121696794310262035e+00 3.474678978579963662e+00 2.411866945765655856e+00
2.293086318737378893e+00 3.177217389756632482e+00 2.988787326581795689e+00 1.687146364550692113e+00 3.796028982551904907e+00 3.157531754906089283e+00
2.586637094181519103e+00 3.870991746038132231e+00 2.659419512951310960e+00 2.600107690927291770e+00 3.760472659516766125e+00 2.962297541972582327e+00
3.671666361766768638e+00 3.809907680051187739e+00 1.966352702333552305e+00 1.096726665246711363e+00 3.601185069283736606e+00 3.199466289255754603e+00
3.324215133226482877e+00 3.653838970463960667e+00 2.213624336535941151e+00 2.213788545104225403e+00 3.793631812625870126e+00 2.795766461116266477e+00
3.305288532710041416e+00 3.694064702485233553e+00 2.401951403210304647e+00 1.156542421666231668e+00 3.672428058646135085e+00 3.275531667264378388e+00
3.325526635602672254e+00 3.790719687967573304e+00 1.592668721563571976e+00 2.092964717990374535e+00 3.779547983708079872e+00 3.334585755453499445e+00
3.202087680362887046e+00 3.558161578142646775e+00 2.005016989819468964e+00 1.379605171803926167e+00 3.716520240546168807e+00 3.524734090433122358e+00
3.595484064811956593e+00 3.618012560051562243e+00 1.412402010989666890e+00 1.845783647569269492e+00 3.796391649589337725e+00 3.177117062953469073e+00
3.171829817206046176e+00 3.496103383404611797e+00 2.649371469320608963e+00 1.018302443572721261e+00 3.539582128660894167e+00 3.058514229703102938e+00
2.945937043041699344e+00 3.639299529074572437e+00 2.525368274884146391e+00 2.376514120957790244e+00 3.747889008335826500e+00 3.009656642301127949e+00
3.557047016599116596e+00 3.859769699304553381e+00 2.156271986417420905e+00 1.280927678196078334e+00 3.735312855496273787e+00 3.277921626997934545e+00
3.341130239991978890e+00 3.829196296451064185e+00 2.011509790464522496e+00 1.889045300094004620e+00 3.838678160639114267e+00 3.308245618421266521e+00
2.996850602096820637e+00 3.766033809587892467e+00 2.575621140582009971e+00 1.983735988350139756e+00 3.483373038901094176e+00 3.114847584088451971e+00
2.338215363802642610e+00 3.468826093060986437e+00 2.483459444551148643e+00 1.826503384815799436e+00 3.598010984610521934e+00 3.400921160288876255e+00
2.745166843169347004e+00 3.795654546962752729e+00 2.066775390441328408e+00 2.249253113018098382e+00 3.675305023179401331e+00 3.405047849092298851e+00
3.523749301305302950e+00 3.618955285124786592e+00 1.783630755458106343e+00 1.835741973698045593e+00 3.717726245901760151e+00 3.315300247344134643e+00
3.230605477200247488e+00 3.825571355095993109e+00 1.696462285700148565e+00 2.172744829679736700e+00 3.796856972445413092e+00 3.357693610557525243e+00
3.318177414359317901e+00 3.738230296249296369e+00 2.158040571567349630e+00 1.691872877502612171e+00 3.764446964719699640e+00 3.181839968150322662e+00
3.211831692099545332e+00 3.760828576272687407e+00 2.146976486918175109e+00 1.465819929523543896e+00 3.790340242178102503e+00 3.512724831275383597e+00
3.469499623733768523e+00 3.723570328858849088e+00 1.740120564032239914e+00 1.039018953729286876e+00 3.763390588889431676e+00 3.527523638525856597e+00
3.339159378241712606e+00 3.572330961234433389e+00 1.576499761077933437e+00 1.900994556412937131e+00 3.668344558180269832e+00 3.079441304709872096e+00
2.989651565767050823e+00 3.734044726507915968e+00 1.713076074257283699e+00 2.091413832608242096e+00 3.695398871420629394e+00 3.417367944245577327e+00
3.263190407736832555e+00 3.616253453398755813e+00 1.678245030385333791e+00 2.183614374096801036e+00 3.841737539301912197e+00 3.302375482827667241e+00
3.520545923928726229e+00 3.607996682003533184e+00 1.465700315403076104e+00 2.260022536839683127e+00 3.862655892694083271e+00 3.137220253141560722e+00
2.756787786697803888e+00 3.632205213329901650e+00 2.535871485396159031e+00 2.407379378008303927e+00 3.796630129591349601e+00 3.059975097624958451e+00
3.341793831971057838e+00 3.825906153261268816e+00 1.978731655454440741e+00 2.378273688206566927e+00 3.808047171876923986e+00 3.099269675676431302e+00
2.575852717972832551e+00 3.531726190833677226e+00 2.018136235209571527e+00 1.669758585806191853e+00 3.588292315997374970e+00 3.617035490041906609e+00
3.347106125170448365e+00 3.709371983961349706e+00 1.883474015754487363e+00 2.317407671776692712e+00 3.730298352634737302e+00 2.905751780373519555e+00
3.465171460462019848e+00 3.684162727078043709e+00 1.305076875416826709e+00 2.497261589769933288e+00 3.819429769787922258e+00 3.124879107097300768e+00
3.295302433899268468e+00 3.821336849760860854e+00 1.960625237297967338e+00 1.567456560377149311e+00 3.820459584448956836e+00 3.498657024795777559e+00
3.399899799022248814e+00 3.753122969732880509e+00 2.015337104517350042e+00 1.238360357521470334e+00 3.641516507200724728e+00 3.292575276934208262e+00
3.431576079779552479e+00 3.833631042439937797e+00 1.550738936331458095e+00 1.703237341868528487e+00 3.673174454837619063e+00 3.455480163845098485e+00
3.150314972670976044e+00 3.654224444883245937e+00 2.259407239355324837e+00 1.726375344282747637e+00 3.652591356453023241e+00 3.108067479148701739e+00
2.777603496863304766e+00 3.729070043203162044e+00 1.964311957650031193e+00 2.385580176217413584e+00 3.400245191807548473e+00 3.307439652226088267e+00
3.636574912852824859e+00 3.688824369689212013e+00 1.279923504169780957e+00 1.496475916431529996e+00 3.549075497469688312e+00 3.370888672793318275e+00
3.372861362113004358e+00 3.782449220016515401e+00 1.346505191232031384e+00 1.915381984617579469e+00 3.613766847434599416e+00 3.573324583812520050e+00
3.216277158532813374e+00 3.693729114791282075e+00 1.095437825189147008e+00 1.822768669256978669e+00 3.448576507402921543e+00 3.391946643235411063e+00
3.623278637250051393e+00 3.723547911385651776e+00 2.320444651530541691e+00 1.735295064457506919e+00 3.472217353121220373e+00 2.459268096465194287e+00
3.466705815804968172e+00 3.751391226725484085e+00 1.827569521505977956e+00 1.796136602915753278e+00 3.792638791659014963e+00 3.269544867491490425e+00
3.717392311719251108e+00 3.703662841539665074e+00 1.305935090069959115e+00 1.594955921603201654e+00 3.752390751166049476e+00 3.195115021936596023e+00
2.849570381717820400e+00 3.686164168398977203e+00 2.422448377449001544e+00 2.045017450373433743e+00 3.755322567104160569e+00 3.130736895737185943e+00
3.652634001997832502e+00 3.747335934437667326e+00 1.952044039603125336e+00 1.017441827473233307e+00 3.626638029413024267e+00 3.204036194798313808e+00
3.716967104277230760e+00 3.725939184527142789e+00 1.752633860707021540e+00 1.554251927674562328e+00 3.621455113043040797e+00 3.044036244547428272e+00
2.935563822181369797e+00 3.558079314237321267e+00 2.047285269203501290e+00 2.046835525913736742e+00 3.739021567645036015e+00 3.135425030816992198e+00
3.508581708361381057e+00 3.760959065759396758e+00 1.483453396948094305e+00 1.998668508712731828e+00 3.671688943612996248e+00 3.126219331204415308e+00
3.306551589363805554e+00 3.840270920165346880e+00 2.172994638803749101e+00 1.848113132328232711e+00 3.788085287150358305e+00 3.195033739516849103e+00
3.306746892142092165e+00 3.769349418239140270e+00 2.743103971564642585e+00 2.193121879585311795e+00 3.621822142705004577e+00 2.351110914366588034e+00
3.412775320006764534e+00 3.613148061334427563e+00 1.206154811941859473e+00 2.384736290648220791e+00 3.607057586481920985e+00 3.133464063193297289e+00
3.385325603854261622e+00 3.775491253426464855e+00 2.039762200720367069e+00 1.550113736949068510e+00 3.770457883699799506e+00 3.344859555700691711e+00
3.261856779515801552e+00 3.693635990902942368e+00 1.837390704142294995e+00 1.876249144159049198e+00 3.362581025925114542e+00 2.943747913176385289e+00
2.783746997211623775e+00 3.754061949055341962e+00 1.998501723769153804e+00 2.047282199599774088e+00 3.715200313196076465e+00 3.575391126255965890e+00
2.715061281317250330e+00 3.550085284904966887e+00 2.437801961996833633e+00 1.858184363503246672e+00 3.690234942950318953e+00 3.159321585185745462e+00
3.489054239696078419e+00 3.757809031416143863e+00 1.706594908932941523e+00 1.319661104781966854e+00 3.673341977667991642e+00 3.325959861588141830e+00
3.243885997088319595e+00 3.678398103534071595e+00 2.404034371543279036e+00 1.824984463939281820e+00 3.831927817379150447e+00 3.139586397156881148e+00
3.471957744298351134e+00 3.746712724694439611e+00 1.774532307032025802e+00 1.873235686964617841e+00 3.702523850909978265e+00 3.042500671915818522e+00
3.266697610784511596e+00 3.760941659869268427e+00 2.487575966874922440e+00 2.123763316802136814e+00 3.700798337113584857e+00 2.672888438893501917e+00
3.595609610788986554e+00 3.796713089529325291e+00 7.032121230214916086e-01 1.283978141593874911e+00 3.689736963745114284e+00 3.656934073367419824e+00
3.581885965287831652e+00 3.705599987018597830e+00 1.732085072430743500e+00 1.739960901734628695e+00 3.637474802099154747e+00 2.968600312111960626e+00
2.900522482973897365e+00 3.795631436651048851e+00 1.542698433813684433e+00 2.390604407663595943e+00 3.633605174063402554e+00 3.489183618393186137e+00
3.120820616594611963e+00 3.672948526875516428e+00 1.623589664096712459e+00 2.419546381165093685e+00 3.668021346493036461e+00 3.060111275742332992e+00
2.991975607728687869e+00 3.731698374525744821e+00 1.798199801929458275e+00 1.640062650525105692e+00 3.662947623103406158e+00 3.599242590892111071e+00
3.250500144129796265e+00 3.460289942930676155e+00 2.259574132369130073e+00 2.579927563596934537e+00 3.632185278499048486e+00 2.080444701608055169e+00
3.163971740947600697e+00 3.735753279279653505e+00 1.863372054300899139e+00 2.231165834174928531e+00 3.704558039911437284e+00 3.196530622040821168e+00
3.416609134504508649e+00 3.664654809542187142e+00 1.741200245920455414e+00 2.289345155174583368e+00 3.543276726113901542e+00 2.941370052238586386e+00
3.111256080795356649e+00 3.762943517636836432e+00 2.239533461067874764e+00 2.170733715530591468e+00 3.803062755850995735e+00 3.061056675814219030e+00
3.215005761464642120e+00 3.558332167028210424e+00 2.162854424668898101e+00 1.157283380261874939e+00 3.757120226152269815e+00 3.507391242161607803e+00
3.353661929487969484e+00 3.764602193483443049e+00 2.025725311223665948e+00 1.768121920969078609e+00 3.822986748276083091e+00 3.244727073037804832e+00
3.403835507698586671e+00 3.594793748277930856e+00 1.514963300843562566e+00 2.356181546597913901e+00 3.776365019963627834e+00 2.944416536733451828e+00
3.521800412070652975e+00 3.834461598587847853e+00 2.171716109131437200e+00 1.205217445809353416e+00 3.549590030572385313e+00 3.130681624063642587e+00
3.358913523037349247e+00 3.741115672415480820e+00 1.741000212456311091e+00 2.048799170917858792e+00 3.742837454319401846e+00 3.202342894173390242e+00
3.610603435782694604e+00 3.570890607620112789e+00 1.446480153769274635e+00 2.445751228358840734e+00 3.837217512346562387e+00 2.821957105025741708e+00
2.647479257160403332e+00 3.693903610825113315e+00 2.552488467274667272e+00 2.616950368491089751e+00 3.816780965813061588e+00 2.912602333860486503e+00
2.785273723546270119e+00 3.659776048515117175e+00 2.588393707126528387e+00 2.339857747046946823e+00 3.744192692508714337e+00 2.921413327304268837e+00
3.237497252763458899e+00 3.597355885757031579e+00 2.383235907382316832e+00 1.962003111407980782e+00 3.828991178765019932e+00 3.087361686813776540e+00
3.120680984522990808e+00 3.824512274563486525e+00 1.754918909318030185e+00 1.936186221082992986e+00 3.570537733794291846e+00 3.329090610867894817e+00
2.873486653405471714e+00 3.605940558638343951e+00 1.711328235062587799e+00 1.639277953176335512e+00 3.706254834442338719e+00 3.714861169098822913e+00
3.253875891185782798e+00 3.816497364007200410e+00 1.793227420739911926e+00 1.899403702595569676e+00 3.696909933626654432e+00 3.309941558439362552e+00
2.876564326766051227e+00 3.755698780214968391e+00 1.933847315341334916e+00 2.465896694200689687e+00 3.788884552866417899e+00 3.333959043330957606e+00
3.425046955579047925e+00 3.801929215165130493e+00 2.025536287761413146e+00 1.148635143955724747e+00 3.676505150932322330e+00 3.424042429241635155e+00
2.616624618080849451e+00 3.757708152903457055e+00 3.015109424968315910e+00 2.373602249863056901e+00 3.498863367093624888e+00 2.677886651470982926e+00
2.966784879571152000e+00 3.741149862567549889e+00 2.380487448352329949e+00 2.264350982451572403e+00 3.793866174321413265e+00 3.012551888974634995e+00
3.218473756083922499e+00 3.679369073856974648e+00 2.403749091588190279e+00 2.519044675313170778e+00 3.758945029399608728e+00 2.560008074086878693e+00
3.081613516093479443e+00 3.716379263248162701e+00 1.671741047015088188e+00 2.010038191801381657e+00 3.756125999687332850e+00 3.455341697518658606e+00
3.312862628515970354e+00 3.755240287142161293e+00 1.983174519183118267e+00 9.923068894865619827e-01 3.578435343843906935e+00 3.475590910583681747e+00
3.260170973649205273e+00 3.712037334793893972e+00 2.296260613093658254e+00 2.514407174609245565e+00 3.813417461546861897e+00 2.748500703350049701e+00
3.522669672163695864e+00 3.678321013371495418e+00 2.190741935970547338e+00 2.446747281313780054e+00 3.705729248309113100e+00 2.370370976968715127e+00
3.228639029310640396e+00 3.517912544005617814e+00 2.034863892654246165e+00 1.347468672552339486e+00 3.841075973563800705e+00 3.472831840777785839e+00
3.400694052790143473e+00 3.493080874529749913e+00 1.125421049394574879e+00 2.616089653188231612e+00 3.702372437312804188e+00 3.045719472410042705e+00
3.226543349863773891e+00 3.842254502378640968e+00 1.866693158022359800e+00 2.346178800068526193e+00 3.812266461203160262e+00 3.183862443860842273e+00
3.474724415940019906e+00 3.808962094853812985e+00 1.744711840371382827e+00 1.448016943475747054e+00 3.777236646973383127e+00 3.452223913475582329e+00
3.022124970946890254e+00 3.659165630326964624e+00 1.085562705933960537e+00 2.568930743877053668e+00 3.510526045850402177e+00 3.337110701828731152e+00
3.190071387201826703e+00 3.597284894065204242e+00 2.195253520398270375e+00 1.430368624154822133e+00 3.820707759551850380e+00 3.442412291035281235e+00
2.999380820648904766e+00 3.714457679004547597e+00 1.934900339937123848e+00 1.880226444425717069e+00 3.709772490189946481e+00 3.486511155541656137e+00
3.492696305028552661e+00 3.657452233346948134e+00 2.165707692196992884e+00 1.913076560092298317e+00 3.555108143382206265e+00 2.554193644943420605e+00
3.568955686152658124e+00 3.642466898620773108e+00 1.715349897826895065e+00 2.178819982094787999e+00 3.808381027617544490e+00 2.840263963591379781e+00
3.252890127692636302e+00 3.840408598264094753e+00 1.768852579433238814e+00 2.035989690313275258e+00 3.811779173327160208e+00 3.398800987905450377e+00
3.164708968957575586e+00 3.800083381930194015e+00 2.437348906235287771e+00 2.017311181560358602e+00 3.823511454787554165e+00 3.037964904065418636e+00
3.353632371618043173e+00 3.602060259352275917e+00 1.615270721412942923e+00 1.489726538937676370e+00 3.456482801086306900e+00 3.004554538764306670e+00
3.029441619456775481e+00 3.772796958188212368e+00 2.155219441648349221e+00 2.719220033674966785e+00 3.620740632596638697e+00 2.725571318204446314e+00
3.197824735501185511e+00 3.763795866781202371e+00 1.953874395682442922e+00 1.979358823088279040e+00 3.782626882307475569e+00 3.253871319387763084e+00
3.203492363882828542e+00 3.720121984249717517e+00 2.296251179598068237e+00 1.978305402422847470e+00 3.674795213025724205e+00 2.900270607065990713e+00
3.024237524398769583e+00 3.779024629913747102e+00 1.571713958469202366e+00 2.624656086105582986e+00 3.700561925406368857e+00 3.308585011435366763e+00
3.516433711416529384e+00 3.775336873469600008e+00 1.694624415340389767e+00 1.670982791892636765e+00 3.747438033976453031e+00 3.489556741589495470e+00
3.517329519326694243e+00 3.692221059935364202e+00 1.434844762943048746e+00 2.278321838131294186e+00 3.622281635951781098e+00 3.425875520202779967e+00
3.362812148582969840e+00 3.801592017023393666e+00 2.490930159178323056e+00 1.606363690336136241e+00 3.434002855548965005e+00 2.843032570574255402e+00
3.663095725065681929e+00 3.515384930322171808e+00 8.842148598190361364e-01 1.714499377810199121e+00 3.739800389035722983e+00 3.197066461381055102e+00
3.170298042120245352e+00 3.605845872778245198e+00 1.121297173942435554e+00 1.366395233311369806e+00 3.313805005733371001e+00 3.380142501124922649e+00
3.626181950401961007e+00 3.801406700205744560e+00 1.725100841274245012e+00 1.071253967014864195e+00 3.664244656608579565e+00 3.460957853357984337e+00
3.235030108321207187e+00 3.708244893602209213e+00 1.822075052342058576e+00 2.493809881067392542e+00 3.742076526849425377e+00 2.940686940007949168e+00
3.553962683192696925e+00 3.508361893902301798e+00 1.429056042334649446e+00 1.823372616618077480e+00 3.648597902361893297e+00 3.406462694502708111e+00
3.619296118244148541e+00 3.796352360461972442e+00 2.380338151562376048e+00 6.955081964343492462e-01 3.231264296630710131e+00 2.954377386577315967e+00
3.273780922302472085e+00 3.644121539884374261e+00 1.741419320471699894e+00 1.887927451320475347e+00 3.676608229235129865e+00 3.093088843024021983e+00
2.991968441217860430e+00 3.797966679715072402e+00 1.118366115779205083e+00 2.629512040057039091e+00 3.369235271454825043e+00 3.323812274297960112e+00
3.020536058388879841e+00 3.677020645907490781e+00 1.760711836070297798e+00 1.850238268645735040e+00 3.663497847940476504e+00 3.440498666324477206e+00
3.182738258621123695e+00 3.730702250190045088e+00 2.133824054466369802e+00 1.970355461293600285e+00 3.795325585518956935e+00 3.132925736622259372e+00
3.567218557840741600e+00 3.688938903659215285e+00 1.775336402678336034e+00 1.890655859445153686e+00 3.772503572987640386e+00 3.047210912401854266e+00
3.581573475235721116e+00 3.772863668938024606e+00 1.369122511230744799e+00 1.118855610177608373e+00 3.708783511963742008e+00 3.515579566263266287e+00
2.631703350174007028e+00 3.758408454608908933e+00 2.317111768813896688e+00 2.257775711388433582e+00 3.693108724722828917e+00 3.332221691324527502e+00
3.536359387541458510e+00 3.731136130954560759e+00 1.574089039035252435e+00 1.701487689897952515e+00 3.829631632485173132e+00 3.333304918399760286e+00
3.233544363301635194e+00 3.815050056747074425e+00 2.657796390021486932e+00 1.982222900396626297e+00 3.470041731542587993e+00 2.471966453893438054e+00
3.198286131544367361e+00 3.771872462159836736e+00 1.597727042910700002e+00 2.575253666967856070e+00 3.710699839049163007e+00 3.230605635634284933e+00
3.528696114057792155e+00 3.307844409365671368e+00 1.561767272950976837e+00 2.167806929688727902e+00 3.681911509922676462e+00 2.671131936149800712e+00
3.234753594738140503e+00 3.622825625859515064e+00 2.329590545114199607e+00 1.569323808316736013e+00 3.656719475957828536e+00 3.327652003330536346e+00
2.942487065778292443e+00 3.649834485606243462e+00 2.221774224681076326e+00 2.176813552204390323e+00 3.784501445163112265e+00 3.279910535390039961e+00
2.988669722509252669e+00 3.757855091926735280e+00 1.990345262221849376e+00 2.156949016069547920e+00 3.761451403838559582e+00 3.293886964404688644e+00
2.088288875436031589e+00 3.578435663766815988e+00 3.000840224938973844e+00 2.507010898269909749e+00 3.731726669599444435e+00 2.833644216381257408e+00
3.183037713751603270e+00 3.799159844331968294e+00 1.974265261887869549e+00 2.118305467453559299e+00 3.880408847934151417e+00 3.336513152349978917e+00
3.578684648834664639e+00 3.651705355654647267e+00 1.108405818945654708e+00 2.015878270817739626e+00 3.848239437180911882e+00 3.337989061048888928e+00
3.163631144001433970e+00 3.807702033945640441e+00 1.787280647287776914e+00 2.171320094825992086e+00 3.703043002080798729e+00 3.236828275837846824e+00
3.221924620391582561e+00 3.833777672398291259e+00 2.363985432089250605e+00 2.054874105835624576e+00 3.742893037686013447e+00 2.974147591095608334e+00
3.365945226715245653e+00 3.822120551561565271e+00 2.311925960698048677e+00 1.846767011615349618e+00 3.793727270859705403e+00 3.076894798810499765e+00
3.060965564482151624e+00 3.698639016927495415e+00 2.358590840731115357e+00 1.540514120072884019e+00 3.766911053869606008e+00 3.438997052648759212e+00
3.143456215918856600e+00 3.764410577192973228e+00 2.346194323345132560e+00 2.073085873079426822e+00 3.758633175917724945e+00 2.953913268780196777e+00
3.409544819589334086e+00 3.760362444179625285e+00 1.836345522518169737e+00 1.680305856061595993e+00 3.627561836579364485e+00 3.174864216812169904e+00
2.738912972011187552e+00 3.693900223578955089e+00 2.617161595939381247e+00 2.175697845686310306e+00 3.594505269029404815e+00 2.998248431970026662e+00
3.435593520330474604e+00 3.823748977722470688e+00 1.317216538519500046e+00 1.396339193163929071e+00 3.619859811437403430e+00 3.502135525490669199e+00
3.308251943907209558e+00 3.661617981036743963e+00 1.423362360314478270e+00 2.340905447219077118e+00 3.704897635398361810e+00 3.185111976059046501e+00
3.372403917563235431e+00 3.785519940123586391e+00 1.494940749368306232e+00 2.103368840190453337e+00 3.675252611835415184e+00 3.296411914321475845e+00
2.913049588511921861e+00 3.616963140213069305e+00 2.089974087749158826e+00 1.688491199433212575e+00 3.780356400892681545e+00 3.527763250129131389e+00
2.706664156249032338e+00 3.638644154886546023e+00 2.099426818103331094e+00 2.148579536826385361e+00 3.604713374153636796e+00 3.181479160560343189e+00
3.377888535284936378e+00 3.801438589828530557e+00 1.835835101753545695e+00 2.008680496961794848e+00 3.718905261088631953e+00 3.171348958354156977e+00
3.115301443431988559e+00 3.534774312933805618e+00 2.128178058843774423e+00 2.054336306589827910e+00 3.410023205959908044e+00 3.441146915996531774e+00
3.336750444017588357e+00 3.723192603403397527e+00 2.318253284764872468e+00 1.612936813754812126e+00 3.754054071358596367e+00 3.187771215079943765e+00
3.340029261256261428e+00 3.703588700590523253e+00 1.959287177723939566e+00 2.037915292686034441e+00 3.708982475309804627e+00 3.041575866479798940e+00
3.014987816796727671e+00 3.685897080140590809e+00 1.908384617839869346e+00 2.216434328325530778e+00 3.628389579617024907e+00 3.059614314538381841e+00
3.399545239409432540e+00 3.748209639635140533e+00 1.613049743567165351e+00 1.391283236041705562e+00 3.723566384615586422e+00 3.514116616599213927e+00
3.218674013131978207e+00 3.840998917300392890e+00 2.203260562508704723e+00 2.255628191309994257e+00 3.848773970682727530e+00 3.050236504229763224e+00
3.301104375328467899e+00 3.782034018315615587e+00 1.477451523227262475e+00 2.006298745417768092e+00 3.827040786211850953e+00 3.489533330908237030e+00
2.479707087713152625e+00 3.790089283384047825e+00 1.918434930452099563e+00 2.783337732382516805e+00 3.469424719876466945e+00 3.274324236942690813e+00
2.971226844086710894e+00 3.625441938562311783e+00 2.062449976834482168e+00 1.399867332950593957e+00 3.142597177081151383e+00 3.004355719935145164e+00
3.652791428639761584e+00 3.675436891214746371e+00 1.584155751939708257e+00 1.552783894228938033e+00 3.581761559918262616e+00 3.139511125875137143e+00
3.389910402270945866e+00 3.800799133533257823e+00 2.036537186808183630e+00 1.443702644865507034e+00 3.558519774679254066e+00 3.259659448691590633e+00
3.409208802978042296e+00 3.707943046977072221e+00 2.060648858495633284e+00 2.120198256844837648e+00 3.783655556538802145e+00 2.859816906187532037e+00
2.717776070547865963e+00 3.840435865378475366e+00 1.996130129597876834e+00 2.740432889592310239e+00 3.702705454298006682e+00 3.229673008774365250e+00
3.157413721517728700e+00 3.771388336972245625e+00 2.292050871373967791e+00 1.856500962228889273e+00 3.774941177056070352e+00 3.217588510234628885e+00
3.450983085774683268e+00 3.766225581525672439e+00 1.670096592767614352e+00 1.883548542594406960e+00 3.442857584415725203e+00 3.101581911004017034e+00
3.227538674243348726e+00 3.529545094103081482e+00 2.449964741140896685e+00 8.463755364597405073e-01 3.720734001453344764e+00 3.428065021300298110e+00
3.331787624743830722e+00 3.571322278166219721e+00 2.472064341403367838e+00 2.033841596162833554e+00 3.547411310126405315e+00 2.435901321087875271e+00
3.016083519227216403e+00 3.613828181989781285e+00 2.572318118500129813e+00 1.451522162803483562e+00 3.871978019746796118e+00 3.454576295724861801e+00
2.812938794165175782e+00 3.609141360430890177e+00 1.897774919415234240e+00 2.059026991794231876e+00 3.654528668892092380e+00 3.386026947661525011e+00
3.192818624969687491e+00 3.732247491635861891e+00 2.104754408729303972e+00 1.879020815533925193e+00 3.816438492407026040e+00 3.317964078659879412e+00
3.209549992054013146e+00 3.828417720641646760e+00 1.629817462233066561e+00 1.626009037043778527e+00 3.559227328128999002e+00 3.564888542953102313e+00
3.385711546049658072e+00 3.741876771676100777e+00 2.609967792983469259e+00 1.974574404588838039e+00 3.621487414082992018e+00 2.543238142895273501e+00
3.483279220267826215e+00 3.717028633609410715e+00 2.706653778375633923e-01 1.691136627339792753e+00 3.311692095106977263e+00 3.649181140862685524e+00
2.756806225549098155e+00 3.667531194681000084e+00 2.314741751463271324e+00 2.834549735490004441e+00 3.710083967557580742e+00 2.562576161137164465e+00
3.392793013834573213e+00 3.665772883474544219e+00 1.564018345784512709e+00 1.852649781879159185e+00 3.790832026946605815e+00 3.510743307991112783e+00
3.604330171609859246e+00 3.785415920090054787e+00 2.023477520850206712e+00 1.685687267050984151e+00 3.770066006750785625e+00 3.013450164055035962e+00
2.336255525295718893e+00 3.807344855495936820e+00 1.708259759979411374e+00 2.654177820831510104e+00 3.300592291366510889e+00 3.555975190104503803e+00
2.998229188783980703e+00 3.805410739010288701e+00 2.177163085764652894e+00 1.943700762404637850e+00 3.822692606998118414e+00 3.442354408347982897e+00
3.023667179832653318e+00 3.779775793026365793e+00 1.692466186460555022e+00 2.812624169634324378e+00 3.662251520037347774e+00 3.058027730577709047e+00
2.966801182574874129e+00 3.800520247045873212e+00 1.447406196256648458e+00 2.736496215499967022e+00 3.620748538715777620e+00 3.308459533895363958e+00
2.909529682741413215e+00 3.421201004223846542e+00 2.563726281011033947e+00 1.502608293472634804e+00 3.785692558469857083e+00 3.464068361630598059e+00
3.178780744978467521e+00 3.653974609793683381e+00 1.863008852426375705e+00 2.353343493106664130e+00 3.839497073659469351e+00 3.115669535620603448e+00
2.883284760755200349e+00 3.764051190220536913e+00 2.427007602429954503e+00 2.310273183869381963e+00 3.799607299177592878e+00 3.029005982200885239e+00
3.166258991086817964e+00 3.847064869255561348e+00 1.994496358864088714e+00 2.170555681309240370e+00 3.765507747050196308e+00 3.211298514949012528e+00
3.395483404589312748e+00 3.594861875511532023e+00 1.105120751701803128e+00 2.100525421035864149e+00 3.729871190211264675e+00 3.289056715145199927e+00
3.259685640303447762e+00 3.775090994071465200e+00 1.970176784087860122e+00 1.927092507468865623e+00 3.756458654118338014e+00 3.199590743088011724e+00
2.540427522988441655e+00 3.598187027054596587e+00 2.115693568139084935e+00 2.032901407629283952e+00 3.616468827191536395e+00 3.451024927152227750e+00
3.252418314673526822e+00 3.763156944567909612e+00 2.280411085303404750e+00 2.378193476210994195e+00 3.634799072290770372e+00 2.615344356465527653e+00
3.238369959851219004e+00 3.786469718192293943e+00 2.556269621625204991e+00 1.931534158695247028e+00 3.742697565586333486e+00 2.866135916768868697e+00
3.241435682147631336e+00 3.534881337747088903e+00 2.042491863419974241e+00 2.241687518849597716e+00 3.531966395493094435e+00 2.446218105526776654e+00
3.421365072783506989e+00 3.714727752640507141e+00 1.426588015390358066e+00 2.218647076987638744e+00 3.690758629710330307e+00 3.151338072876903151e+00
3.100463968083769561e+00 3.699057412327549699e+00 2.124881398338384297e+00 2.273837144170840929e+00 3.849189303023121678e+00 3.076478539419748248e+00
2.728661672862378040e+00 3.713650338437055609e+00 2.434090805698071680e+00 2.085228247307945981e+00 3.815971686266520724e+00 3.344410046820388338e+00
3.150153630348072831e+00 3.660568899481487115e+00 2.014070323362187498e+00 1.508863408184337729e+00 3.771740803143235343e+00 3.449923145142502090e+00
3.493917282095446275e+00 3.749010470046891808e+00 2.171273055417381137e+00 1.612867672639163974e+00 3.729497244151078306e+00 3.003964098221266976e+00
2.586880784035819669e+00 3.800022009667047840e+00 2.067517446341594400e+00 2.755536952706254095e+00 3.569016832778810766e+00 3.084478415062212875e+00
3.246664067805426157e+00 3.702762936123210391e+00 2.040171744695212119e+00 1.550087370215294413e+00 3.729950595046005901e+00 3.307663467564263549e+00
2.566515796657535819e+00 3.647571156876770360e+00 2.205218750498310509e+00 1.934854919187130262e+00 3.631484851864257291e+00 3.514958723827510401e+00
3.481023668431725504e+00 3.599258659064169308e+00 1.120733667983194515e+00 1.991731902574096935e+00 3.825411052727194949e+00 3.361941863911268147e+00
3.292432466552975168e+00 3.710491455866189003e+00 1.483834524584745518e+00 1.655569638023269396e+00 3.792308367692752480e+00 3.681836305244688301e+00
3.565460517767033544e+00 3.745045226420673945e+00 2.172380872116836947e+00 1.899083669293502918e+00 3.640264307273183952e+00 2.666701775280418296e+00
2.981275468927679917e+00 3.791848279763458063e+00 1.663793964396172553e+00 2.147829758612019635e+00 3.717300053852326869e+00 3.529620704699195866e+00
3.366339561880153930e+00 3.858484402449636974e+00 1.922522175934294308e+00 1.805149616599664775e+00 3.859913134309144400e+00 3.470848539841456137e+00
2.570598044427698348e+00 3.645024426109777504e+00 2.730333042186688264e+00 2.087285921158995805e+00 3.667947687963230674e+00 3.230978500323315572e+00
3.246762328959473809e+00 3.803497685291007180e+00 2.788956876983325284e+00 1.733882781689517705e+00 3.608286398271011386e+00 2.738390470434654667e+00
3.281519373346000634e+00 3.696301842583586073e+00 2.110459569222392862e+00 1.615070720802014526e+00 3.699049072394624993e+00 3.190162836706374350e+00
3.254757194295315958e+00 3.455674282177929157e+00 1.896556701863538530e+00 2.618060179206308291e+00 3.823312111638926147e+00 2.546454110694750472e+00
3.585334490275757346e+00 3.607049062720216526e+00 1.789034941339203710e+00 5.031918703092804757e-01 3.708610974678378636e+00 3.489849928686220348e+00
3.090745769076739702e+00 3.780208142956632766e+00 1.900523223718601162e+00 1.693940400767585341e+00 3.543054439873866368e+00 3.331751444920035610e+00
3.114381215429936844e+00 3.724287400400674741e+00 1.658103245117893865e+00 2.740803943543971055e+00 3.645146489249406763e+00 2.933917878790258893e+00
3.345051108340225898e+00 3.393926276405611731e+00 2.023634749509074293e+00 1.423468888694533918e+00 3.691425983635610031e+00 3.347388831416765242e+00
3.139776259161185301e+00 3.845901066854952699e+00 1.954254961515518918e+00 1.899436683994206954e+00 3.833575762313992552e+00 3.513880542669495455e+00
3.268673720083696388e+00 3.706372215923764202e+00 1.591447420359699993e+00 1.692091814219202739e+00 3.761943443447319790e+00 3.445256215057634908e+00
3.547239448239746906e+00 3.770409446949205989e+00 1.631119838637618891e+00 1.226470817792488566e+00 3.823508811252581907e+00 3.506943333165935872e+00
3.102959212449019066e+00 3.819576519632793321e+00 1.974885680319262038e+00 2.469560027454733131e+00 3.774450615819104016e+00 3.192478199177998022e+00
3.570498092431828141e+00 3.628061310181170285e+00 1.604249508722462414e+00 6.721812977324104210e-01 3.606506010841037835e+00 3.385162905812166834e+00
3.248524061124499873e+00 3.726227049287347715e+00 1.222322410827337391e+00 1.866406999498655850e+00 3.590038326448218520e+00 3.417240103569566312e+00
3.298962423157485446e+00 3.896417057270532336e+00 1.742325635182684351e+00 1.810754905149322802e+00 3.739973402231824728e+00 3.480954118541485176e+00
3.203291972297428014e+00 3.803352554978264966e+00 1.746380249073415714e+00 2.056500101449263873e+00 3.837679703440178169e+00 3.456555938862718502e+00
3.701453695842525704e+00 3.806822939228750258e+00 1.944622238804687431e+00 1.127554561099849195e+00 3.562708149482777031e+00 3.129115510099140796e+00
2.805946760288867914e+00 3.877602388736908878e+00 2.268363041553976167e+00 2.584529461903071645e+00 3.560082170858706263e+00 3.166929294625960178e+00
3.398625013118724336e+00 3.734200959699222722e+00 1.556053941216652525e+00 1.654947631666852770e+00 3.804789275206097443e+00 3.423508675258092993e+00
3.313042101181931098e+00 3.788057937044420953e+00 1.541971787007662353e+00 1.923263555590710494e+00 3.670174475454014207e+00 3.475042036762720610e+00
3.220482406527683139e+00 3.796714351161652790e+00 1.646884616717153804e+00 1.689421793233280678e+00 3.726935515636026430e+00 3.581105353971915761e+00
3.152645610067017934e+00 3.783069258394229806e+00 1.755441607314722319e+00 1.826135480093395991e+00 3.752090141170266513e+00 3.489297536048927117e+00
3.318308820958984828e+00 3.512709151340987379e+00 1.998035466380296610e+00 1.888061865836826891e+00 3.767174692309762651e+00 3.043270019441633778e+00
3.478594628773326924e+00 3.452130846580996337e+00 1.744439092131979008e+00 9.996083565049933561e-01 3.728845078420696790e+00 3.277502195004607710e+00
2.903009182990755388e+00 3.778364442641525489e+00 1.670933659694044504e+00 2.465285164004516805e+00 3.481041282930221303e+00 3.416603280806863818e+00
3.238669100433630987e+00 3.679629921345085375e+00 1.780539622869407257e+00 1.790537200467859247e+00 3.747469800796341843e+00 3.593775533920439358e+00
3.524075199868909714e+00 3.849067561363741063e+00 2.307477783467569488e+00 1.810616238394931354e+00 3.735284118720732405e+00 2.952924884756225943e+00
3.475995186257653469e+00 3.658150942198548972e+00 1.995925526598364419e+00 2.465832357313342715e+00 3.820858322199323087e+00 2.727938328560604031e+00
3.369164900132612495e+00 3.677580612497103996e+00 1.701458443068764703e+00 1.733139232885497760e+00 3.714716742690975071e+00 3.204406008619091306e+00
3.416357514010454288e+00 3.857839899787845805e+00 2.356288786848987904e+00 1.722194197996480991e+00 3.599662110125342984e+00 2.992169557996867457e+00
3.170125340726829943e+00 3.615670175317154733e+00 1.963630428568269970e+00 1.614730620496808600e+00 3.812029734878440212e+00 3.598236004097526752e+00
3.356338039077185087e+00 3.838980069314084531e+00 2.019350633824430918e+00 2.184693935381271768e+00 3.808679286607797199e+00 3.151503860274440516e+00
2.726048099884983866e+00 3.809546973764883937e+00 2.839890774927580797e+00 2.339738351883536627e+00 3.697842889301676816e+00 2.880153120899736408e+00
3.209719647699556422e+00 3.752764237023789029e+00 2.400248612131039572e+00 1.633290140463545370e+00 3.728590727946614169e+00 3.148742772727229688e+00
3.380018836563491114e+00 3.487058081049100533e+00 1.848998237093763652e+00 2.183907084073398508e+00 3.836419325025701266e+00 2.871501370611651005e+00
3.390848054941819623e+00 3.722579769088605772e+00 1.973267175321862688e+00 1.803601573093411181e+00 3.844055270661367540e+00 3.234645534058629757e+00
2.780193086671732150e+00 3.630054924142218642e+00 2.943832130554628446e+00 2.103163876188042458e+00 3.735866165369784220e+00 2.745993919645005388e+00
3.169610643673629102e+00 3.742946087751424233e+00 2.126810337178811849e+00 2.162609022177885976e+00 3.828536775979608286e+00 3.127128132430283092e+00
3.376070180105793739e+00 3.788110780628703100e+00 1.460076434213461560e+00 1.936371352022130177e+00 3.732168884418682886e+00 3.360537198666590619e+00
3.505896182546472506e+00 3.777517638278661050e+00 1.804759338322617701e+00 1.513189886239602489e+00 3.798565142664602767e+00 3.358146940128339253e+00
3.678478863866318171e+00 3.475351745806708248e+00 1.838712248605468114e+00 2.070540431961834571e+00 3.646164763145596233e+00 2.574764652096952489e+00
3.361188419866748767e+00 3.600298239788717769e+00 2.238990590662757629e+00 2.452405317821876096e+00 3.763905221100795284e+00 2.947534994303583122e+00
2.387614277898548298e+00 3.779692008293329852e+00 2.129129038511557770e+00 2.746035400924018877e+00 3.521747570943557282e+00 3.258406251299123202e+00
2.772196929812318356e+00 3.686795462068236162e+00 2.456448153095852849e+00 2.260708930010873807e+00 3.722203160677918454e+00 3.078129326543471489e+00
3.409087365758940003e+00 3.662533281786604977e+00 1.638607308278386743e+00 2.284675734457823015e+00 3.497746923324700496e+00 2.989617583070257822e+00
2.865815695152519105e+00 3.773574850049739471e+00 2.244236646210819419e+00 2.496871836999455585e+00 3.775734366792764529e+00 3.024437127156836436e+00
3.306052500961098151e+00 3.656797492984683373e+00 2.628043891468288429e+00 2.438352825098060173e+00 3.651202172620938491e+00 2.120647940536244391e+00
3.148255167237917096e+00 3.739627939950429081e+00 1.241965674283915133e+00 2.472231906271696200e+00 3.664938914269368908e+00 3.379477582803363855e+00
3.471023154182719228e+00 3.779455994096582394e+00 1.217924071519987272e+00 1.050092448641923637e+00 3.633679881017819469e+00 3.680932115176920316e+00
2.899912187048498069e+00 3.678909995251221421e+00 2.174335055032309061e+00 2.507164433840375573e+00 3.761171345720153436e+00 2.939485317722113855e+00
3.555357160958964702e+00 3.839136916055759574e+00 2.321409273767375048e+00 1.261551195572179873e+00 3.526014122393740013e+00 3.073910732342804319e+00
3.204991781436662190e+00 3.681547816501362203e+00 2.318579506654830702e+00 2.307223508371303300e+00 3.749236673576259449e+00 2.672690701272354641e+00
3.406858755346944267e+00 3.691252823374866487e+00 1.562050212846898711e+00 1.638198166321137350e+00 3.763751279682020279e+00 3.327661351797508438e+00
3.200818222310791938e+00 3.797427802501011307e+00 2.032469917828124029e+00 2.128433324047446895e+00 3.688007384567101532e+00 3.026883191283370245e+00
3.245533268737068155e+00 3.791509909888740371e+00 1.502125389919529486e+00 2.045089624805223938e+00 3.652023258516744697e+00 3.355066584464899471e+00
3.444852863281335331e+00 3.709594963973450010e+00 1.571088398952858123e+00 1.366593638607572325e+00 3.758790415396363827e+00 3.462137410772743618e+00
2.641414740418077223e+00 3.720140214312904536e+00 2.716315239926342606e+00 2.056989853324239004e+00 3.816674464419508084e+00 3.268932333894246867e+00
3.460604841304167678e+00 3.682680357592861498e+00 2.243580604058176498e+00 1.742439726553859813e+00 3.671505304076355891e+00 2.915317574074756557e+00
3.028599355592255016e+00 3.890321218737897713e+00 1.395499714501897914e+00 2.430936491135694322e+00 3.666977197782888442e+00 3.591727167619705341e+00
3.511729297319973853e+00 3.758483152519534798e+00 2.333359619686157682e+00 9.377412807774083703e-01 3.508779645879430920e+00 3.190484765247444177e+00
3.409983866344556969e+00 3.580204190792511731e+00 2.415223558433106987e+00 2.336026652813961046e+00 3.618545662240987504e+00 2.752161032509840233e+00
3.593164004463440975e+00 3.683414098344626186e+00 1.669663246490698860e+00 1.489342573416705617e+00 3.723078336676757694e+00 3.131613619345131827e+00
3.439985780787153669e+00 3.787264549779173706e+00 2.128884204509616573e+00 9.840877576229093426e-01 3.507966070777836176e+00 3.274460536082300699e+00
3.383981007569798027e+00 3.472567586393850991e+00 1.845840889539158702e+00 2.473779302540890956e+00 3.688977871229629280e+00 2.449313070656251590e+00
3.464852449315956040e+00 3.878723566033519532e+00 2.300204940977088608e+00 1.528579471593946915e+00 3.596694081001175380e+00 3.086635627743227417e+00
3.318363584907328967e+00 3.786020607201172172e+00 2.055385868598740284e+00 1.904744383294125765e+00 3.866337238972069823e+00 3.257245870349422479e+00
3.366554835900192444e+00 3.793686361107475147e+00 2.532527973583990732e+00 1.367143841022816053e+00 3.686865422215200194e+00 3.162123984246517860e+00
3.524679390545494950e+00 3.608753804435366419e+00 2.392781237618276879e+00 2.312134997608099152e+00 3.672214188895641218e+00 2.202989073206111925e+00
3.586827999969555592e+00 3.679962856489805922e+00 1.797463456807583793e+00 2.143040563311517488e+00 3.799117599787344091e+00 2.824605524213652519e+00
3.341481791893441855e+00 3.773275953375455405e+00 2.732425190943852833e+00 1.991092126001514417e+00 3.303921302435073759e+00 2.180666735130414313e+00
3.251146247816456558e+00 3.770823234102837596e+00 1.680189035223720095e+00 2.228582404505146997e+00 3.829207092251261990e+00 3.295486693072181783e+00
3.042379359671402828e+00 3.829737349268242053e+00 2.005114637784184417e+00 2.252661689339387152e+00 3.646347844139504524e+00 3.285467312470883083e+00
2.916182867305741055e+00 3.814348174196923402e+00 2.047207310315569018e+00 2.025330413331628332e+00 3.673705427110890653e+00 3.471187554723394353e+00
3.383659299727330705e+00 3.641760933239159836e+00 1.327415250015324455e+00 2.473601213712888214e+00 3.796710473192892898e+00 3.122061016424701574e+00
3.237327022088522632e+00 3.694231978283527340e+00 1.647272844656367363e+00 1.765332542957855244e+00 3.663984393691235297e+00 3.462657637967688995e+00
2.880397662862279606e+00 3.724087086152883863e+00 2.232080537151861055e+00 2.238556161951716916e+00 3.850944397214516535e+00 3.312937268354698261e+00
3.416481023797562244e+00 3.702619507590037440e+00 1.295793436267335785e+00 1.720638311503204676e+00 3.768378285603150246e+00 3.445458289019802667e+00
3.423785982521528215e+00 3.761706176361639287e+00 1.144501109517949367e+00 1.760740068307852013e+00 3.797787222419240827e+00 3.590098365924181412e+00
3.398340453759451929e+00 3.342375562065551087e+00 1.419803924822183205e+00 1.767829248822703425e+00 3.829532936234333551e+00 3.465495551171954070e+00
3.283004129526951864e+00 3.735834976456932299e+00 1.597055041880708126e+00 2.033826637865839615e+00 3.754715648594459498e+00 3.287146025438436148e+00
3.121720948367879167e+00 3.735827028192538535e+00 1.591401021837176355e+00 2.544797771886825544e+00 3.723312855874918004e+00 3.211576934823711760e+00
2.901687795915902868e+00 3.621500100994640814e+00 2.372353675316629662e+00 1.429899328247621559e+00 3.709676916719885753e+00 3.499131775562380753e+00
3.039967310833870950e+00 3.774106191201286098e+00 1.894258681477486661e+00 2.449408981304641131e+00 3.769830143795371846e+00 3.173896385370645223e+00
3.045498281715283806e+00 3.484109777265358421e+00 2.577508687807533505e+00 1.169713881906955244e+00 3.524256423310306197e+00 3.359701370240396834e+00
3.310683519667811936e+00 3.700963671327170079e+00 1.593113489322815379e+00 2.157490300370816350e+00 3.749691230928727581e+00 3.277314265074156907e+00
3.463222749743825268e+00 3.726912706208345138e+00 1.979994760038103596e+00 2.130847141769854680e+00 3.765638993480619590e+00 2.883687654787445709e+00
3.283207051662684339e+00 3.688779716309531054e+00 1.945217344768962020e+00 1.667774859048902769e+00 3.664359444519525333e+00 3.198982428749598483e+00
3.032677029778372280e+00 3.705918934266342557e+00 2.090734535338092837e+00 1.569389517250856514e+00 3.774648223261102054e+00 3.581875487315889561e+00
2.934940731519404267e+00 3.857741574540547003e+00 2.181250429630132270e+00 2.307552992809989600e+00 3.811477474949330091e+00 3.298623674612061851e+00
3.075887663103699765e+00 3.803451593303048384e+00 2.779606288560008132e+00 2.270840179151958793e+00 3.803294529240277555e+00 2.757609277917392632e+00
3.583737610998327661e+00 3.564024184483692625e+00 1.114184303620079808e+00 1.601154791465645877e+00 3.612060002071749487e+00 3.098127404853687761e+00
3.067811134059636125e+00 3.564082273582664939e+00 1.681408618688273515e+00 1.224846683224553923e+00 3.651047593659984880e+00 3.572582347080208720e+00
3.405090610863294565e+00 3.656671691164421034e+00 1.946760156518384965e+00 9.263459985927878781e-01 3.816550294232989415e+00 3.655968875937414264e+00
3.065435878257748215e+00 3.806661687290330498e+00 2.586727622125115644e+00 2.024660239128933004e+00 3.785884794800496778e+00 3.001457191281768910e+00
3.016177465185483353e+00 3.855934418414304510e+00 2.449060002797078806e+00 2.101218255219361453e+00 3.695835602228525030e+00 3.089675111192037971e+00
3.303102518085492267e+00 3.844509922456185169e+00 1.856242903130752131e+00 2.148262723952553799e+00 3.720826703446285411e+00 3.204906222481796352e+00
3.152102251661462962e+00 3.693811904092981546e+00 1.866790838740584935e+00 1.654234185965539172e+00 3.777703679512443014e+00 3.452784379386869773e+00
3.494786285687180971e+00 3.827643412660643119e+00 1.764543092222672804e+00 1.777184394048943350e+00 3.874488847202448127e+00 3.346969086079250033e+00
3.451766333756734806e+00 3.856839514689637927e+00 1.943447604011891983e+00 1.618567127500467162e+00 3.672574991965085189e+00 3.195946116338216125e+00
3.465201961571827027e+00 3.609641178446746590e+00 2.065002606816439545e+00 1.731702108752013913e+00 3.675739055587614601e+00 2.821544869709486925e+00
2.989047128296293820e+00 3.766048465100154896e+00 2.240061503431678425e+00 2.415667699895158727e+00 3.677593249081259508e+00 2.863471092684902519e+00
3.500509911372797767e+00 3.803714451516525763e+00 2.022416929992235435e+00 1.448320403393168254e+00 3.740962597360101949e+00 3.242432688432565158e+00
2.959637223628155844e+00 3.630767323036216521e+00 2.195671530908087643e+00 1.602070329397542903e+00 3.764703877444418367e+00 3.511190875277311108e+00
3.688626268298500044e+00 3.832943138165683106e+00 1.236507410301826759e+00 1.090776496771251436e+00 3.688507158178359724e+00 3.548334779182749532e+00
3.363952162242926036e+00 3.618150871770863919e+00 2.259021617531358217e+00 9.646728543079347018e-01 3.570390487426985171e+00 3.269101690384500714e+00
2.993338209119131843e+00 3.701681844940531096e+00 2.135873657302092887e+00 2.528807031269089123e+00 3.779317872097854192e+00 2.981263605681418127e+00
3.397463231367264580e+00 3.823642469387680265e+00 2.144032023873737813e+00 1.691169581470406635e+00 3.769514661312176163e+00 3.176886527036166807e+00
3.195071804680200689e+00 3.816141684139400247e+00 2.027676256078693839e+00 1.952349200539988505e+00 3.621141087716618134e+00 3.143969260870567162e+00
3.792914028635072654e+00 3.813936729470651876e+00 1.149041537438623362e+00 9.814610042780994581e-01 3.793214805894449260e+00 3.528336396912290063e+00
3.321199996914108610e+00 3.767364377606972514e+00 2.126194060787592655e+00 2.279097881715868912e+00 3.798513620091897192e+00 2.930722421550423284e+00
3.505049765602157752e+00 3.619492115255388942e+00 1.559553884194235351e+00 2.182821182174004893e+00 3.757957422797043812e+00 2.920121458826758776e+00
2.745810431370447002e+00 3.660187321849881936e+00 2.351709339499544082e+00 1.957282273141303097e+00 3.642532128878167352e+00 3.379304119553764085e+00
3.395368268934210843e+00 3.691735853566593395e+00 9.502132161356683371e-01 2.470046340464486345e+00 3.484195324124976345e+00 3.355691638066645055e+00
2.941478767014289453e+00 3.727186549645959968e+00 2.501177387858960266e+00 2.442628913589305562e+00 3.693542135637269741e+00 2.638619643502122525e+00
3.353326697109336951e+00 3.800238943915488665e+00 2.019376337145708078e+00 1.730113617496089606e+00 3.819913572121905521e+00 3.287231851230527191e+00
3.325974834455152518e+00 3.743278578752418539e+00 1.610325030522029577e+00 2.447252655255824472e+00 3.812091813246819338e+00 3.108906711693860014e+00
3.107403587653919885e+00 3.824405420835217395e+00 2.140156754113458071e+00 2.129352950584646020e+00 3.780834221304994802e+00 3.187032088601835511e+00
3.169091995907946657e+00 3.700424242190168300e+00 2.033068296908771888e+00 2.018364877978827465e+00 3.856948116350134015e+00 3.287480126511811207e+00
3.540765992732355372e+00 3.749568770070879964e+00 1.610682440199435739e+00 1.677586195579930495e+00 3.856779269560407286e+00 3.334871109942336709e+00
3.216388493727444065e+00 3.738761033434462533e+00 1.025947728491073851e+00 1.901080748321664737e+00 3.490491391222199535e+00 3.494772916217519843e+00
3.019647503432170588e+00 3.751498979080720275e+00 2.172543416650678960e+00 1.844732347652118465e+00 3.748790034444889230e+00 3.332002487193823637e+00
2.867637873187613540e+00 3.765371615427500984e+00 1.601559773211953086e+00 2.651942649443218336e+00 3.600481501023163666e+00 3.289554099190745262e+00
3.060803308983008897e+00 3.724022049738970885e+00 2.435069251347330432e+00 1.952826989091063226e+00 3.541729104272253181e+00 3.243850766538783237e+00
3.309646247544089093e+00 3.785222559710784918e+00 1.915996109380669887e+00 1.748447209604829355e+00 3.711335891127210740e+00 3.470958736123773924e+00
3.200936419312901737e+00 3.758079135622371059e+00 2.355569739532224371e+00 1.553487986856035175e+00 3.660411284719217395e+00 3.159216349220456799e+00
2.976597575574915222e+00 3.627490209030532320e+00 2.383132261860755552e+00 1.583218761386164353e+00 3.818575229837102292e+00 3.440817352521580386e+00
3.229475641617927550e+00 3.551213407041689418e+00 1.824474285306038279e+00 2.255047869550732109e+00 3.446425676466907007e+00 2.630308990901911503e+00
3.261411245782720680e+00 3.642904367766040874e+00 2.222479721621253290e+00 1.416677058573342363e+00 3.793378493056022815e+00 3.366744836778174044e+00
3.296094688168782039e+00 3.838736991131779241e+00 1.354256538301803037e+00 1.916342286489164159e+00 3.766930480831249817e+00 3.603205218131097620e+00
3.342824804278670126e+00 3.681326724086556812e+00 2.082137361587970137e+00 1.663367481168288808e+00 3.849819938844063039e+00 3.278467410193142584e+00
3.556681805759604131e+00 3.788708013358655702e+00 2.176182878079957028e+00 1.343489250093726106e+00 3.240785369720408315e+00 2.886613685896832759e+00
3.236677008971562408e+00 3.865256882247746884e+00 1.297188569640159495e+00 1.859704452241755179e+00 3.586719175824147232e+00 3.549883452429843711e+00
2.896763847606623532e+00 3.810639998587960875e+00 2.719489922710379481e+00 2.350499657075574955e+00 3.753697373439268681e+00 2.762616760365022461e+00
3.132781566644228910e+00 3.719405222075249373e+00 2.946750438536464234e+00 1.513025523123976868e+00 3.549662634897691404e+00 2.793924063505331290e+00
2.770540676377940770e+00 3.602121399203366714e+00 2.705012098433678069e+00 2.052788065963520925e+00 3.835809383961182650e+00 2.990140768064669885e+00
2.998427996819908348e+00 3.763683263172683091e+00 2.430315298474682084e+00 2.018217045794016506e+00 3.662860636047021057e+00 3.080173141003040183e+00
3.320682169461943722e+00 3.709098767329149560e+00 2.416429066977044293e+00 1.357117515709334032e+00 3.743928961288649049e+00 3.423310639346132334e+00
2.901396568262347486e+00 3.677984595444959925e+00 2.782967734874563615e+00 1.960596327560132357e+00 3.835611442307904184e+00 3.005425859216513729e+00
2.796479769677941984e+00 3.416034727171826990e+00 1.970317595627419482e+00 1.818747770563039712e+00 3.863560745238067362e+00 3.502070397335291130e+00
3.474942562678187574e+00 3.807202080399632926e+00 1.841502368309064330e+00 1.746865673527468799e+00 3.807889957803061609e+00 3.267381647007293832e+00
3.452504170020330498e+00 3.776347791873087889e+00 1.482937616823065907e+00 1.646710740641724069e+00 3.787242978579270503e+00 3.506630509042298893e+00
3.570885913072270323e+00 3.618927323586486722e+00 1.220253250167987913e+00 1.393900485861256699e+00 3.815846660167354631e+00 3.434906856038209444e+00
3.048460516013566934e+00 3.843332650231758407e+00 2.549101924413534448e+00 2.043287568942427246e+00 3.797540380211656519e+00 3.224133160297743661e+00
3.285421124943459059e+00 3.696581607670653025e+00 1.493912803803160605e+00 2.169045095154934266e+00 3.685456732412916825e+00 3.299941490201132588e+00
3.214405613825422670e+00 3.741949999632157020e+00 2.001099248920115592e+00 1.770452570048264507e+00 3.676236227792841316e+00 3.223379403484894379e+00
3.304880860942722265e+00 3.732038807346833131e+00 1.686211357667227295e+00 2.145104343178871442e+00 3.757332564514352491e+00 3.157038318493405882e+00
2.938290518145830976e+00 3.722259136536580026e+00 2.344095795989882713e+00 1.989426156725465855e+00 3.578811474105684010e+00 3.025602967024289214e+00
2.911926674117842229e+00 3.843470691492160363e+00 2.631183045507040852e+00 2.476853189964423496e+00 3.792593294116194613e+00 2.769569982927420071e+00
3.103235218728756184e+00 3.764456975910522196e+00 2.169148074163614215e+00 1.882445284743067049e+00 3.785322766351751689e+00 3.308587987300544153e+00
3.315514955576265521e+00 3.754324634070272726e+00 1.386326833765532118e+00 1.253621530620102620e+00 3.570607577016715162e+00 3.603673698467361408e+00
3.410811870657947331e+00 3.721987381458985222e+00 1.863982824701297725e+00 2.078923275262985371e+00 3.746342668935640496e+00 2.952485860913674820e+00
3.712422835556063117e+00 3.726723068228308122e+00 1.865355581614047686e+00 3.542447179241143829e-01 3.646499186378717283e+00 3.503355339798245982e+00
3.453457835727510084e+00 3.845876358234709080e+00 1.149376118780278011e+00 1.129314047457863790e+00 3.606603931002386965e+00 3.654122408073944506e+00
3.180043295327273256e+00 3.716821616518084959e+00 1.429474327031990066e+00 2.613633817947011995e+00 3.724638851894828129e+00 3.188864854417946315e+00
2.983667116572200406e+00 3.758072253908043336e+00 2.598207933863431851e+00 2.473335068793095726e+00 3.794010109024860355e+00 2.630408277192880728e+00
3.534129183593868184e+00 3.681830836558176223e+00 1.677134042917538537e+00 1.940310629954863364e+00 3.783402669765097759e+00 3.080615304123499598e+00
3.626137096900237111e+00 3.651314124812571116e+00 1.458920868816548699e+00 2.149704892455197136e+00 3.748773382639035479e+00 2.978650955388101540e+00
3.335879847895109940e+00 3.753648247421205841e+00 1.414049637514459334e+00 1.290416384379327042e+00 3.753499066396986716e+00 3.681359926530539894e+00
3.402339632472414888e+00 3.736365946860739751e+00 1.574302134243037443e+00 1.966056499568123117e+00 3.685346932037195877e+00 3.318032983575249339e+00
3.431851792953338087e+00 3.831032080858264521e+00 2.320418257374033733e+00 1.616887386508549795e+00 3.754031310884052619e+00 3.201964003326603248e+00
3.568091925835346956e+00 3.782546923803046912e+00 1.706469456866508416e+00 1.157496632359799715e+00 3.672163593577799645e+00 3.345512961662373996e+00
3.314132011629039365e+00 3.712504704252027388e+00 1.602114104788358917e+00 1.385983481468256118e+00 3.803172269442372855e+00 3.623340407984589895e+00
3.390529025056343571e+00 3.801716236647579183e+00 2.061632877492096227e+00 2.120960440787146961e+00 3.651353465480216443e+00 2.879813672371740019e+00
3.276778820402728165e+00 3.694766270985467393e+00 2.249731821424247880e+00 2.104076730280765695e+00 3.681698600284173839e+00 2.878951766065253715e+00
3.133175776448437588e+00 3.687626138882330373e+00 1.815619372541485754e+00 1.572747792578999215e+00 3.748160514222568906e+00 3.512113580332967722e+00
3.289524014974509747e+00 3.826062445666772671e+00 2.074731590360254341e+00 1.803611420695828471e+00 3.740973818035568055e+00 3.299142170767112692e+00
3.465832190746336305e+00 3.740949557419529281e+00 1.592939179705303854e+00 1.745185095192611557e+00 3.688102197427701512e+00 3.429552308417630702e+00
3.326293668324157959e+00 3.618888097370948298e+00 1.930804232699804945e+00 2.248086582565324676e+00 3.720390686447119233e+00 3.026907875440696394e+00
3.262386336660429986e+00 3.579468961883911060e+00 2.169792573600914043e+00 1.270779919093813382e+00 3.745100544127002440e+00 3.382734208385826502e+00
3.201725189933815496e+00 3.594749218229120302e+00 2.423130204236159990e+00 1.430886192472273777e+00 3.471356309442895860e+00 3.281789216303610868e+00
3.014067874684660531e+00 3.494888335983286076e+00 1.898905274881180327e+00 1.370438945104541340e+00 3.803028638249012605e+00 3.583498438944494602e+00
3.521697109969355921e+00 3.700178689662955822e+00 2.285949405255347955e+00 1.476978742500145714e+00 3.650606796230101203e+00 2.963579668622727592e+00
3.022640121375299138e+00 3.520573325234371609e+00 1.902692713293844706e+00 2.277414825604461512e+00 3.756527140924312391e+00 3.057575385495148623e+00
3.131393786997338058e+00 3.775588851992471184e+00 2.053993407028590568e+00 2.132900166349393611e+00 3.767806710127040049e+00 3.209298188390651951e+00
3.401410238679409836e+00 3.724281061373133639e+00 2.042918238025143829e+00 2.198738681211603652e+00 3.718250089241310619e+00 2.765447341918524149e+00
2.949933404165450135e+00 3.790116214380704562e+00 2.711774437280850325e+00 1.991571352090722336e+00 3.660397517877003626e+00 2.875634288707845876e+00
3.241875820797035068e+00 3.701216838689505018e+00 1.211173460037409999e+00 2.249655266587538449e+00 3.703533217239561637e+00 3.627783845060130297e+00
3.088189742791854098e+00 3.750683542879634125e+00 1.109533765087162616e+00 2.455811794956821892e+00 3.552682415433488394e+00 3.444444405532600229e+00
3.454210653093796601e+00 3.429730606127077586e+00 1.603071330420547502e+00 1.592629562792952980e+00 3.685324834781171788e+00 3.062077446433450589e+00
3.355610974846209071e+00 3.704516402629666860e+00 2.365470682915297385e+00 1.653497209666766166e+00 3.739747310533119151e+00 3.049102793610714901e+00
3.099593659639998222e+00 3.765978643335062159e+00 1.960437452960366755e+00 1.918919740893612724e+00 3.759351005909370436e+00 3.363700077319443871e+00
3.523996228449192358e+00 3.653377495438228983e+00 1.039480528344657762e+00 2.056887016169084426e+00 3.703373263359229561e+00 3.233995537740562920e+00
2.753663961818404893e+00 3.559890393133267494e+00 2.384856189067257493e+00 1.718988522193817703e+00 3.427196707429990941e+00 3.157018100494184853e+00
3.250865161534231884e+00 3.720505746673103520e+00 2.486573991522195382e+00 1.655925170696528781e+00 3.695744136066723140e+00 2.963508025955891245e+00
3.540088017820898880e+00 3.797734085961654849e+00 2.276206446206309852e+00 1.688195963533387856e+00 3.721948517667538425e+00 2.920765444726829863e+00
2.635613546215998859e+00 3.728840177869228611e+00 1.944225462910148972e+00 2.134940306603287041e+00 3.689103378411715095e+00 3.655978802748336864e+00
3.337789005980575929e+00 3.788262258588300568e+00 2.467726888168143340e+00 2.423748025054759392e+00 3.645602455229138172e+00 2.573486896205254837e+00
3.077738266820051916e+00 3.833274253249130847e+00 1.907341737760285927e+00 2.313060457282075433e+00 3.723991881367011647e+00 3.220526744857635126e+00
3.243322712701879773e+00 3.808094112156678257e+00 1.870032154955832748e+00 2.098322341531295265e+00 3.842655686610866095e+00 3.302912733885795316e+00
3.131682229019825403e+00 3.754040719556015926e+00 2.154467438313800276e+00 1.852091276252428864e+00 3.799092898387527395e+00 3.308517137637812855e+00
3.665594912188200105e+00 3.827290478934972207e+00 1.141326546422311461e+00 1.138254430702396958e+00 3.777830515338962858e+00 3.602321908602763134e+00
3.062230705577736245e+00 3.794777734417263737e+00 1.936288599259018195e+00 1.979143930224888992e+00 3.707418273768308570e+00 3.346975708155700335e+00
3.152246048354082397e+00 3.569625754818134489e+00 2.864599925001081182e+00 2.237111560098369978e+00 3.543140940334266631e+00 2.550917086553487145e+00
3.136185512590627500e+00 3.694427392149002731e+00 2.194464653434128110e+00 2.530886167602531156e+00 3.817833399656946902e+00 2.762664619971460844e+00
3.022155472138264631e+00 3.578408040796031475e+00 2.531587879268807573e+00 2.016140701370724653e+00 3.871124028601257816e+00 3.190389355190988763e+00
3.414703027168850102e+00 3.736039069986304639e+00 1.954671188869909315e+00 1.253524351807931980e+00 3.679250671751466140e+00 3.445170532909229255e+00
3.347022772648291955e+00 3.871191107445997037e+00 2.468836633176587192e+00 1.745813629262162214e+00 3.661209719259094886e+00 2.970258526996263360e+00
3.432422705443618050e+00 3.807579514140624788e+00 1.789123861714232655e+00 1.753079528754264649e+00 3.871349963788568438e+00 3.381522146704248222e+00
3.472007251028006447e+00 3.836163326232293613e+00 2.003168259195617029e+00 1.351886386838017318e+00 3.722046368488070911e+00 3.377712083468382254e+00
2.880879176083339654e+00 3.612199159586156227e+00 2.506621443714148079e+00 2.627465000341146162e+00 3.753023951411436521e+00 2.642332905947848420e+00
3.367693274367045575e+00 3.698653052381678741e+00 1.797690091491170650e+00 2.231952141580771709e+00 3.741179786103224103e+00 3.154226249381739233e+00
3.043666442621992374e+00 3.741455736124448261e+00 2.250925006702993336e+00 2.462157814172876158e+00 3.757378625736590205e+00 2.833576132543474735e+00
3.379484811000094346e+00 3.837966126849885473e+00 1.798916139376147250e+00 1.738594622705190273e+00 3.807412560276381086e+00 3.427735598743425260e+00
3.226755151379493647e+00 3.673852580366905318e+00 1.565092679984897650e+00 1.733264375606905938e+00 3.569160390620924161e+00 3.251327043934893801e+00
2.772625238680345383e+00 3.815632812272781837e+00 2.309372952098046827e+00 2.555368448394204517e+00 3.815044955175344921e+00 3.129780955677959220e+00
3.297747831775623251e+00 3.710026838001861726e+00 2.384683148208286418e+00 1.913741495403920023e+00 3.589452925451301457e+00 3.172621567618893579e+00
3.366043193824895141e+00 3.713078240814214226e+00 2.086700463018885454e+00 1.854305815328650020e+00 3.733864413831859075e+00 3.096657781817063970e+00
3.278380223005272320e+00 3.774575054916735617e+00 1.658957032521313435e+00 2.212885305096422339e+00 3.754922717837966495e+00 3.234595879220662606e+00
2.883967164635016012e+00 3.604405844677953219e+00 2.097388268429021707e+00 1.720414426843925426e+00 3.808983285230337579e+00 3.513807321441468901e+00
3.226724918548736998e+00 3.735267440512969550e+00 2.164697583278688331e+00 2.242753799057063624e+00 3.784340137711772911e+00 2.937137164903373954e+00
3.312688485351827694e+00 3.623420463839628347e+00 1.661482672358937762e+00 2.677542489959132688e+00 3.839505208127988567e+00 2.859279833573940444e+00
3.211944465797998305e+00 3.776517428963621636e+00 2.013212128713513405e+00 2.194499943625226823e+00 3.808223894869829262e+00 3.118671131778941064e+00
3.236510937774895513e+00 3.502260391160156416e+00 1.288659575304736737e+00 1.714328191045414895e+00 3.732506208957264704e+00 3.366611921080531644e+00
3.388799436937262488e+00 3.688073455631608155e+00 9.030180538308081317e-01 1.761621908168810258e+00 3.645383925434137140e+00 3.508221248702578787e+00
2.893433098222976341e+00 3.729639271543815138e+00 2.225062747771141769e+00 2.814152812645480672e+00 3.759799978389541941e+00 2.715245842597397097e+00
3.386751376478879916e+00 3.512618412842088311e+00 2.633830595710192846e+00 2.366067652102213703e+00 3.620517490459151055e+00 2.502765067898755635e+00
3.476356704601081482e+00 3.525954837307645029e+00 1.566857533733291952e+00 1.783589328831791665e+00 3.495813400868522880e+00 2.802491685008253519e+00
2.959826025812453576e+00 3.693257423726098665e+00 2.509200972245792194e+00 1.999101585122513791e+00 3.756555879123881336e+00 3.044855722366882400e+00
3.010876155110193686e+00 3.729223569619930956e+00 1.912675493257150805e+00 2.426225303330086902e+00 3.759001376415011197e+00 3.126494188554408193e+00
2.899483701608582376e+00 3.716273232060924858e+00 1.998125525749011810e+00 2.623436505364954652e+00 3.646750206653369464e+00 2.966275122972055645e+00
3.292887703391699450e+00 3.782791970041254448e+00 1.851471157143258495e+00 1.627927562113679061e+00 3.695186807096508375e+00 3.364656594419259683e+00
3.354164470440702317e+00 3.853739786274853252e+00 2.200593249223539161e+00 1.652832957693445071e+00 3.638551657594686795e+00 3.218188015160841520e+00
3.270666296062769707e+00 3.780556630735423695e+00 2.979518826108158880e+00 1.645488472710517236e+00 3.437748914521501664e+00 2.559445888026375293e+00
3.362023728663976474e+00 3.783184147653871232e+00 1.700145682554854210e+00 2.384284859561088155e+00 3.660069879881201693e+00 2.966722714945071893e+00
2.916387155370436357e+00 3.747293857781071491e+00 2.409330607408190605e+00 2.662815165213739288e+00 3.692618598184441492e+00 2.549279618729753949e+00
3.125447596372681769e+00 3.686605386736194312e+00 2.059503575155372523e+00 1.690523177841467994e+00 3.861053932117035625e+00 3.456804421552673645e+00
2.964101047289187552e+00 3.720842238466447682e+00 2.406863516413379589e+00 2.335792661003468051e+00 3.759143578565975918e+00 2.878117205388557309e+00
3.207186046826809633e+00 3.495779319647285277e+00 1.931075366821805250e+00 1.466500008698267132e+00 3.792573218688184866e+00 3.270117257565554603e+00
2.740721353624639089e+00 3.477081340510360885e+00 3.080772239232418386e+00 1.434253604109426039e+00 3.442614669640628566e+00 3.085209509405002049e+00
3.310341230172318738e+00 3.697371125997058972e+00 2.264933392862701123e+00 1.187467139541888095e+00 3.734327343214737471e+00 3.398666301560840264e+00
3.232338717194857214e+00 3.385593324098523205e+00 1.581360685707184910e+00 1.570581036819696630e+00 3.797070608404275571e+00 3.461730693706371653e+00
3.210877217323812260e+00 3.828480006239617595e+00 2.337189482484789860e+00 1.973987855023437321e+00 3.845761401406039948e+00 3.149180176729770686e+00
3.618323713197159286e+00 3.659950664060243941e+00 1.123322994737549596e+00 2.171607621259791010e+00 3.871989854609188431e+00 3.247317263302998303e+00
3.216182717138481806e+00 3.620612561563578247e+00 2.212623140997148852e+00 1.508342648056258950e+00 3.846371730371815456e+00 3.305723621204333273e+00
3.060332744475791511e+00 3.675406407143371190e+00 2.393734647934548931e+00 1.772650280154617786e+00 3.812791950933867025e+00 3.387586399140348536e+00
3.137287331589431183e+00 3.525413790780242973e+00 1.657727475841102693e+00 2.840071428709525669e+00 3.676363206119800608e+00 3.003471349251167766e+00
3.155696446292439727e+00 3.841117767505665359e+00 2.203620950429967973e+00 2.043381776401675509e+00 3.742631176580960339e+00 3.132160447349555898e+00
2.968434477496546098e+00 3.822262724895759689e+00 2.378354084352253928e+00 2.423003976468624199e+00 3.721534535568571833e+00 3.023964917670725061e+00
3.071507652275648148e+00 3.798141781796445127e+00 2.017240427067222619e+00 2.150173573402955007e+00 3.646262149035389033e+00 3.141522274652559954e+00
2.350011064981082587e+00 3.658643522751228172e+00 2.588255867910707497e+00 2.329133181599166935e+00 3.746843448867616999e+00 3.269094960521492510e+00
2.972145524493492008e+00 3.703715282852589663e+00 2.774156369044059822e+00 1.657836709742008141e+00 3.737054021814580906e+00 3.147281706657756306e+00
3.464744816831970109e+00 3.645940524901074564e+00 1.539814982903342955e+00 1.864981441964981057e+00 3.833108127201244830e+00 3.314105352493009971e+00
3.375033924962118181e+00 3.741475922698439316e+00 1.848311330688626297e+00 1.851591937192502701e+00 3.681411563178755397e+00 3.080670016948623857e+00
3.026671438524370927e+00 3.722237283012007847e+00 2.066396794818520899e+00 2.078440530992100577e+00 3.824996612951745423e+00 3.301691982057479269e+00
3.383446740047120649e+00 3.646981145705879168e+00 1.397448365766418288e+00 2.033005384888764588e+00 3.806227554992000606e+00 3.428052421735691357e+00
3.390128737813960846e+00 3.807406015496183738e+00 2.050862013004010276e+00 1.913731962341546522e+00 3.639180154102898967e+00 3.051358204792220974e+00
3.214555080626206873e+00 3.621173124539303956e+00 1.993471414794454333e+00 2.689354032286124241e+00 3.691184262683789630e+00 2.744817142961832879e+00
3.278815439974398949e+00 3.777923426360929593e+00 1.535748901180062687e+00 2.045336208894839025e+00 3.811394648199157409e+00 3.449513874848836092e+00
2.806893634081416344e+00 3.518283107077329941e+00 2.030817437939023584e+00 1.835335224483201522e+00 3.569225930565869120e+00 3.216584142658952317e+00
3.238791621367219431e+00 3.802444092601786618e+00 1.693108572591311756e+00 1.630572064724237880e+00 3.669641553473843132e+00 3.572378664554088257e+00
3.206386902062759336e+00 3.600023687434311448e+00 1.882437875273157424e+00 1.136699878122947593e+00 3.822555162859730071e+00 3.700765321050997425e+00
2.316577312510886166e+00 3.295647898816638222e+00 2.500867289365195756e+00 2.443855994477549753e+00 3.739031514313051030e+00 3.382268166031222378e+00
3.276042422927970765e+00 3.893641115572681333e+00 1.837457226006532274e+00 2.145520699907668583e+00 3.892927593957573595e+00 3.430636725762318928e+00
2.929886784218161733e+00 3.618233805101281231e+00 2.069763319223158149e+00 2.341607069112612738e+00 3.723440599520899230e+00 3.204096308351472633e+00
3.512672045250165187e+00 3.650513751842608734e+00 1.662346898618219715e+00 1.270961127539133484e+00 3.663789667140534334e+00 3.220941939888918970e+00
3.367380199534941276e+00 3.682084796739849342e+00 1.598638228819826201e+00 2.365139539882006758e+00 3.778162505098438206e+00 3.008891068245307387e+00
3.106870393212122217e+00 3.688524145307487512e+00 1.756641913075016603e+00 2.886925436177563142e+00 3.679567261562371350e+00 2.797428377037307623e+00
3.342181397375353580e+00 3.798969501045852404e+00 1.998633019655852827e+00 1.806998579761719403e+00 3.724630244021394532e+00 3.217412722811781478e+00
3.220249133138798125e+00 3.764787343393998231e+00 1.769733693684313103e+00 1.745488143492367472e+00 3.582354396737791102e+00 3.367312971784840236e+00
3.221230052168576385e+00 3.571982375214223016e+00 2.108002196608266043e+00 2.004470029682708265e+00 3.877005625840760583e+00 3.185890237298051542e+00
3.437962406629190060e+00 3.605689558077422863e+00 1.395299864569714998e+00 1.740206953265240220e+00 3.793859185997313865e+00 3.309126678987788672e+00
3.406021590611050254e+00 3.764960251749127629e+00 1.106024330045496606e+00 2.108483694442704781e+00 3.664044194619168859e+00 3.401666413376496667e+00
3.505624882353511662e+00 3.834558880040426221e+00 2.157426938163443442e+00 1.505061098674908449e+00 3.696773764644887272e+00 3.135680487331473199e+00
3.296647803634506602e+00 3.693150189474426526e+00 2.042104729333792612e+00 2.370312348806386193e+00 3.754082446062157796e+00 2.818257192413903045e+00
3.529218757900838721e+00 3.403078966188421539e+00 8.835354437448412757e-01 1.950966793911939501e+00 3.779145943133328078e+00 3.439425959694283552e+00
3.556946841978468665e+00 3.334179726509927999e+00 7.751423390281344528e-01 2.352229374612651025e+00 3.730260577757702034e+00 3.233735343001996387e+00
3.397811195542641993e+00 3.716049233065974899e+00 1.834698981457895117e+00 1.265774161421259203e+00 3.598426170972118143e+00 3.271611656358786480e+00
3.327532630003647629e+00 3.832805911042163505e+00 1.438783240669775587e+00 2.199452581095135528e+00 3.781827494743172924e+00 3.428858520492257700e+00
3.504743647528387296e+00 3.723290097533042520e+00 1.963786045996401608e+00 1.635779078883691673e+00 3.707132957030105036e+00 3.040314849865552560e+00
3.274529257676022542e+00 3.823536785289203710e+00 1.582376411148916695e+00 2.009912926288434321e+00 3.826731019572636949e+00 3.547945893413171348e+00
3.446830135775635462e+00 3.570346104730229175e+00 1.444055704591677092e+00 2.046372642053025270e+00 3.790306966763949070e+00 3.212176143297510222e+00
3.364164408384907823e+00 3.676483206700210449e+00 1.970939906770531991e+00 1.496595975328399719e+00 3.752174109576414729e+00 3.257833678763125906e+00
2.665574090156790366e+00 3.362887454826464673e+00 2.425230865727066476e+00 1.532232316224582114e+00 3.714553557243237769e+00 3.350934045406352979e+00
3.429437987124063447e+00 3.679159688382751980e+00 2.252394474754807696e+00 9.392984785601545816e-01 3.545655987615659921e+00 3.417327952817359016e+00
2.875212772698618302e+00 3.752610799325638791e+00 2.602709613036064518e+00 2.034813689750237131e+00 3.797812458003300584e+00 3.174983344985964351e+00
2.818508187614785498e+00 3.790274285653083108e+00 1.347018649628235698e+00 2.444445177046747464e+00 3.291602589752341324e+00 3.430647622117001472e+00
3.334465885068140345e+00 3.729433214121788964e+00 1.581589127031083120e+00 1.547252682955787995e+00 3.706635305573141803e+00 3.628544510982403715e+00
3.210211281746374823e+00 3.861298400486840254e+00 1.416640556026340647e+00 2.197932889756755603e+00 3.714989202253345280e+00 3.546960844350063535e+00
3.302157427872992823e+00 3.667117325808244566e+00 1.142676921868564843e+00 1.858647951588365377e+00 3.727474591857991459e+00 3.571314073845025305e+00
3.448296137850205945e+00 3.724434124974088434e+00 2.403664690650499480e+00 2.300526602384334485e+00 3.752479552758401393e+00 2.474534885979832399e+00
3.088707649473909189e+00 3.679718985106906093e+00 2.039222508274225465e+00 2.082354680702690697e+00 3.829136323165073463e+00 3.288542991322021436e+00
2.936446790776325422e+00 3.383747990856163401e+00 2.262676644351314437e+00 1.739945093136738175e+00 3.706303266228476723e+00 3.154781953795379401e+00
3.074052558473332475e+00 3.553111239942183808e+00 1.988133569239437959e+00 1.560782861882950012e+00 3.747092844114245480e+00 3.328715243962068637e+00
3.114192568939587513e+00 3.549549967493943914e+00 2.337591229080554722e+00 1.314850378286023913e+00 3.751448972388302661e+00 3.416385919998955689e+00
3.360370607093305928e+00 3.633047212714962448e+00 1.920394518032280562e+00 2.589987315140925617e+00 3.814229768119776764e+00 2.647983459803383788e+00
3.183837144400740282e+00 3.764651834758892868e+00 2.267808649751256400e+00 2.490957007658280986e+00 3.719361737260419076e+00 2.636748110738208695e+00
3.294879941459484041e+00 3.491774694356566844e+00 1.667686266477078849e+00 2.191877175544468148e+00 3.516776147024034405e+00 3.266750253354054667e+00
2.554731704309131768e+00 3.663923340211504787e+00 2.193408817758048190e+00 2.716923221974202107e+00 3.776629952642527766e+00 3.204923437411990150e+00
2.472358418851583917e+00 3.387860144426042552e+00 2.495835853237038826e+00 1.926211961492545921e+00 3.861094911496449900e+00 3.442977954432020038e+00
3.398237310955561252e+00 3.500777083577523818e+00 6.563370156803693956e-01 2.076814740442840090e+00 3.736268220872705825e+00 3.464446832145326560e+00
3.477759624241848257e+00 3.807022179662578054e+00 1.100852004436806642e+00 1.407765304858653588e+00 3.709415139964730823e+00 3.653679355759169578e+00
3.318797980418504157e+00 3.732301284690663135e+00 2.617501643985506554e+00 1.296135255560749711e+00 3.426018625205244472e+00 2.866901493999777006e+00
2.503444338270693237e+00 3.634718859738891084e+00 2.422016895053314300e+00 2.129219029337378277e+00 3.712173813444024528e+00 3.332843825239243607e+00
3.049872051676510765e+00 3.669507007681902966e+00 2.182121460362314469e+00 2.219973151238824993e+00 3.875730956240912572e+00 3.199138432497596884e+00
3.005425885819427823e+00 3.792313844666763245e+00 1.634118257677744213e+00 2.371239689359749381e+00 3.590476309397583332e+00 3.302641255167137579e+00
3.466397509562227253e+00 3.802788875354362830e+00 1.194267679385253134e+00 1.785703665430482978e+00 3.719576605355815246e+00 3.493940839501268325e+00
2.987960575651812611e+00 3.707709879292437005e+00 2.817925750060888745e+00 2.210746913305260630e+00 3.650800816484367495e+00 2.972022790618171317e+00
3.257399124771290566e+00 3.664887050645380118e+00 1.982086599555774598e+00 2.464140226805394907e+00 3.788546130601814443e+00 2.767871057778767518e+00
3.459350016665850180e+00 3.708685153249909661e+00 1.516046442657895454e+00 2.235027773992467104e+00 3.840216151810477818e+00 3.140559092082158887e+00
2.335778950802015252e+00 3.345251696315020506e+00 1.856963840626180584e+00 2.040511749564994481e+00 3.465178091350642031e+00 3.592942483633722262e+00
2.660816564694725272e+00 3.789464357767411418e+00 2.384245676256596891e+00 2.242578901174336448e+00 3.690154150628099483e+00 3.248857306225158226e+00
3.442324761734377514e+00 3.681915979280525164e+00 1.609603897855547361e+00 1.955158839980842611e+00 3.824881090218056112e+00 3.327493796925604208e+00
3.408766702894197920e+00 3.810221148260360291e+00 1.956583140412748723e+00 2.032905428998217356e+00 3.781889525025364129e+00 3.070394454691552699e+00
2.911186945427881145e+00 3.645768505653099290e+00 2.633241355805568507e+00 2.412552581615588387e+00 3.650561327545247092e+00 2.732950908390989753e+00
3.311728420853242483e+00 3.530578212009580330e+00 2.178231247590166397e+00 1.182759942906144390e+00 3.777044984550245843e+00 3.606632884013934337e+00
3.244359740249889157e+00 3.835332569042779305e+00 2.380420371588935602e+00 1.731237650225439628e+00 3.757037295093197393e+00 3.193743503020649133e+00
3.122880216898532790e+00 3.693087382322205681e+00 2.122800919564719724e+00 1.949233642022298207e+00 3.647260580420029985e+00 2.988480854300882061e+00
2.850103437881130297e+00 3.815084277521259448e+00 2.774181087051088124e+00 2.283238306314399502e+00 3.720380083165763629e+00 2.759745589483876049e+00
3.273835270402827735e+00 3.757573944883642270e+00 1.832319810600542276e+00 1.615631814551200529e+00 3.778319057422551364e+00 3.483739723048593362e+00
3.403072248979437386e+00 3.747626314567984895e+00 1.270528952597974159e+00 2.228715091260859982e+00 3.773069022889040447e+00 3.381395325848380207e+00
2.613838215564296075e+00 3.513077924928450280e+00 2.541877947371024682e+00 1.840998559331190387e+00 3.592754385158408059e+00 3.338067759934898682e+00
3.494982175047785411e+00 3.826840537433469525e+00 2.180771609354521523e+00 1.698602548218589137e+00 3.728160529647658983e+00 3.154768703603094693e+00
3.428840576714624166e+00 3.701487682025572212e+00 1.605057240245580275e+00 1.613335666487619058e+00 3.676645269546737094e+00 3.214111094711468386e+00
2.666077629368605706e+00 3.769441633444802875e+00 1.881548160257212832e+00 2.394216864121580635e+00 3.613543112389360434e+00 3.434329793299021105e+00
3.202217146200231568e+00 3.807954521142784099e+00 1.828845243680302657e+00 2.456234350804437749e+00 3.804413471369516575e+00 3.249697662729931213e+00
3.322482006765808293e+00 3.738619320601710427e+00 1.695116674782548793e+00 1.864812334401778626e+00 3.787637813234820960e+00 3.387609735179433645e+00
2.568080720238549830e+00 3.834312934658242522e+00 1.739756960055210522e+00 2.740375940530168641e+00 3.469183056501740303e+00 3.412243839177335314e+00
3.480815691442773474e+00 3.806454338099983570e+00 2.181588204531375919e+00 1.278586869710951923e+00 3.609825193465837856e+00 3.155128196473067081e+00
3.251610214089952766e+00 3.827361047680332806e+00 1.654938939918577878e+00 2.228869102750451248e+00 3.800094481789184631e+00 3.385457843686215273e+00
3.484742602149653035e+00 3.688519324253674458e+00 1.238644601377395960e+00 2.071406765582835874e+00 3.780840647274220867e+00 3.307319620385743342e+00
3.034957304901586550e+00 3.768580675273759617e+00 1.632190083774206268e+00 2.406109360718907020e+00 3.723889985191923380e+00 3.330409011432614363e+00
3.290479433025141454e+00 3.761072411041588737e+00 1.984034891890803953e+00 1.688757261193937875e+00 3.844818376549809624e+00 3.377587360073265987e+00
3.550001126689186215e+00 3.660832395812691153e+00 1.807957421565657308e+00 2.328208950053347159e+00 3.751240935813690669e+00 2.685147048818293580e+00
3.709654543287866257e+00 3.833934796393135169e+00 1.764199899121909665e+00 1.295493101161963034e+00 3.648885042169296877e+00 3.159959303409187292e+00
3.465967079913379933e+00 3.731328002717336112e+00 2.480683398851996735e+00 1.043313880952064565e+00 3.400354768140692485e+00 2.952492127907886399e+00
3.417238159610873183e+00 3.754150036810535607e+00 2.422853963490898543e+00 8.970999601108449184e-01 3.690742163617911853e+00 3.421394427836627283e+00
3.574502855518709499e+00 3.730366138439895618e+00 1.808764481754181475e+00 1.666537240282577326e+00 3.561131519001695001e+00 3.288242430805507599e+00
2.930910892953040303e+00 3.592353350273110646e+00 1.951350183892715640e+00 1.718870330722783502e+00 3.741106107600542074e+00 3.493244444875293286e+00
3.106060964425169768e+00 3.758328428282100564e+00 2.393831152422590147e+00 2.126758006525302225e+00 3.752753573483218918e+00 2.903460335873473852e+00
3.042249993547569087e+00 3.705677401562984308e+00 2.522411636423354864e+00 1.840567124762199303e+00 3.723868176186011514e+00 3.010028220039033808e+00
2.593592508423503862e+00 3.630732003843761380e+00 2.617961470535080881e+00 1.998871879326579615e+00 3.774419832344621195e+00 3.273217351813263676e+00
3.160393245232782977e+00 3.264898824512903808e+00 2.392463767657316609e+00 1.965314422394508931e+00 3.811556719728366627e+00 3.241802620749621333e+00
3.215122254395642365e+00 3.613927601604540740e+00 2.141094553431406755e+00 1.709645345751303225e+00 3.756641538177020401e+00 3.149054546444803648e+00
3.273655411026996198e+00 3.792628222445582509e+00 2.439032400812377599e+00 1.736863663769103283e+00 3.743610674731813415e+00 3.049210011802107267e+00
2.799060954985573613e+00 3.813028596259520064e+00 2.727132616944506260e+00 2.284715395056332365e+00 3.576118530857030464e+00 2.874495070085206994e+00
3.128431706753948660e+00 3.699674528796130790e+00 2.195843737620962521e+00 1.385554126279091580e+00 3.806637222956185784e+00 3.529936486380335303e+00
2.550272684581770033e+00 3.830007951610448380e+00 2.647978084068611349e+00 2.411803323424574153e+00 3.731787913920455946e+00 3.104486883780829931e+00
2.834652424512471569e+00 3.693816823309780339e+00 1.855540734159876637e+00 2.192409759521974255e+00 3.687053508625886433e+00 3.402819042300194496e+00
3.014215394272574677e+00 3.623724797589177093e+00 1.519687543290817455e+00 2.515847098437886231e+00 3.502493007818856974e+00 3.350663095698546368e+00
3.469291106257764490e+00 3.613013760237806071e+00 1.174598608684235268e+00 1.199020447540721790e+00 3.850146877815779689e+00 3.670365924458521167e+00
3.451015572574240853e+00 3.713288002475862992e+00 1.380982126535557075e+00 2.115832335540269504e+00 3.749732247545101149e+00 3.393779964291840479e+00
3.086474512754718180e+00 3.776713632920472019e+00 2.379771507853149171e+00 2.229956750243390129e+00 3.788316620667959711e+00 3.093555748332482036e+00
3.625311123754193954e+00 3.603248190798049144e+00 1.665669775176997325e+00 2.558940684406332267e-01 3.719155636916663621e+00 3.648651239103008592e+00
2.900672664093985276e+00 3.748277963139112767e+00 2.455120546768841283e+00 2.392791163852591385e+00 3.804362970361108598e+00 2.900041217768102975e+00
3.269754293086337693e+00 3.777104132996611963e+00 1.726015849292403592e+00 2.067041825208208561e+00 3.674067691276204251e+00 3.173999346947798283e+00
2.908489730601002243e+00 3.817676467025155507e+00 2.704507800285280705e+00 2.257845670062693877e+00 3.784008297668239429e+00 2.871342070748217346e+00
3.066698896708031530e+00 3.698495086100185514e+00 2.276731957256984629e+00 2.291753704701237737e+00 3.806443745828656411e+00 2.891613250610086006e+00
3.157299423586140019e+00 3.774007533042637696e+00 2.399177359977367363e+00 1.862503275930665669e+00 3.659188722950569073e+00 3.237439496047043175e+00
2.697939674655603692e+00 3.306255239480504926e+00 3.262629927872976232e+00 1.740905319278009955e+00 3.536509907384983720e+00 2.914275790496628549e+00
3.359648709690459700e+00 3.795843627716522839e+00 1.951075774488541859e+00 2.209752644142949141e+00 3.689691761421868055e+00 2.927169844094879458e+00
3.062691161899951720e+00 3.782338752986358799e+00 1.578556204249474293e+00 1.830826678773690652e+00 3.630874400747281516e+00 3.558987953549680228e+00
3.075884281964723410e+00 3.716475793147819395e+00 2.326923831516753971e+00 2.222710788126976755e+00 3.790383889808452977e+00 2.904889169141420258e+00
3.058506243035494787e+00 3.692562353758690907e+00 1.335777732410732277e+00 2.587870705638675162e+00 3.529156012196776881e+00 3.153051051590645582e+00
2.687991550440359756e+00 3.610456410869181010e+00 2.792527904595333954e+00 1.741883006910436960e+00 3.715744340297686854e+00 3.186584299428978362e+00
3.335410269210183021e+00 3.379549935419741580e+00 2.169460795684795329e+00 1.454843183134104878e+00 3.831664592100086697e+00 3.410339426829116505e+00
3.403813846063170612e+00 3.842551395855240859e+00 1.818905497008274308e+00 1.740414428648316969e+00 3.799851257985933817e+00 3.366874292637125787e+00
3.185084481441303961e+00 3.764434168500623734e+00 2.200947881499585534e+00 2.020356076500625431e+00 3.721814922870252840e+00 3.005520034068220880e+00
3.680734403933025867e+00 3.768660770825207784e+00 1.606607539363109405e+00 9.687247781162773297e-01 3.559725840429950772e+00 3.305927628972289423e+00
3.047788850371560887e+00 3.725021984839191891e+00 1.756630155984878927e+00 1.987456608419685633e+00 3.552671818970894790e+00 3.643074378360093846e+00
3.346194707633307175e+00 3.757785705596991654e+00 2.507401693264329712e+00 2.087317024169466073e+00 3.608994251582357649e+00 2.489672724268362280e+00
3.446470522699135230e+00 3.842599579443136459e+00 2.189430373717216494e+00 1.806483093836155573e+00 3.717326355488048684e+00 2.999876110050648581e+00
3.308529122874271255e+00 3.818111044613856642e+00 1.584622823596276708e+00 1.772289790623523764e+00 3.811004628717724163e+00 3.555410388473529970e+00
3.468886329090381970e+00 3.821910760572737153e+00 2.103055883146489169e+00 1.567143357931048087e+00 3.650466649167413369e+00 3.087012548441119275e+00
3.232094917197971817e+00 3.772666744692623642e+00 2.439409739991081683e+00 1.888025982108548328e+00 3.669179019319380064e+00 2.859326977899565581e+00
3.556298264872797876e+00 3.774651773838393343e+00 1.728359131039767016e+00 1.418521543759895254e+00 3.773896298241886438e+00 3.512454270991431482e+00
3.004738238090623792e+00 3.741532155159059236e+00 2.249149521663307727e+00 1.768123440452486816e+00 3.694491306229017002e+00 3.364899943964718698e+00
2.969620598872451556e+00 3.648591008311227402e+00 1.804806236775180706e+00 1.897369435782562341e+00 3.750847362941830188e+00 3.480947027350558276e+00
3.562582298732523522e+00 3.618557685203162677e+00 1.283672803154467745e+00 1.458831762846942048e+00 3.823502456382138703e+00 3.447159591048335692e+00
3.244972394187319420e+00 3.563344383917308011e+00 1.852787558590264894e+00 2.085341997042723605e+00 3.711265099016496816e+00 2.919205158258086463e+00
3.090742839869747627e+00 3.777172176969742168e+00 2.163615248199790564e+00 2.289472174927333015e+00 3.758881056103148044e+00 2.998482804479688291e+00
3.368492266616391451e+00 3.794232394515277385e+00 2.285821440774048696e+00 1.549209679820697572e+00 3.786086622338337815e+00 3.219898274352071876e+00
3.296687749649842125e+00 3.732213273361354666e+00 2.650833036744230764e+00 1.843895937582224365e+00 3.459172065974644106e+00 2.575033820748612978e+00
3.417024075840506825e+00 3.293472100515826284e+00 1.395539665068415092e+00 1.813668083753262161e+00 3.687629323758958133e+00 2.887387184341694280e+00
2.558533927612044678e+00 3.776403717175481844e+00 2.771350462960550320e+00 2.606162403329267185e+00 3.609921276917468891e+00 2.668811035406185361e+00
3.043604268290792003e+00 3.849577728495975570e+00 2.188994308213327855e+00 2.282732273733490747e+00 3.746729674212303074e+00 3.166765080058099979e+00
3.508186322027260662e+00 3.761572602025670786e+00 2.155503608634513846e+00 2.135946740365185281e+00 3.759779520375215789e+00 2.725067491009659282e+00
3.139138130355686229e+00 3.841734727730219401e+00 1.984639242162115513e+00 2.052353874344044371e+00 3.775173105693049536e+00 3.333748264764047509e+00
3.579852199070412411e+00 3.728512376601701650e+00 2.023710693925177218e+00 1.806612167301746119e+00 3.737204778480744505e+00 2.874518359434925951e+00
3.276358811886170841e+00 3.786454871583634585e+00 2.267122554868921114e+00 2.029854553111844151e+00 3.753218229106801918e+00 2.953284423914882773e+00
3.398104180956491138e+00 3.851178235386274462e+00 1.708881460139213049e+00 1.872545651481884788e+00 3.859809044476486761e+00 3.436168042921840193e+00
3.235107069359764331e+00 3.591334476487212157e+00 2.080604928471610382e+00 2.913655923453567276e+00 3.790229986624477299e+00 2.370053178021091611e+00
3.301754967148409659e+00 3.672777100188899801e+00 1.680998590232266610e+00 1.902474475856305247e+00 3.758173591331955166e+00 3.325224521465525385e+00
3.657013301611383937e+00 3.730497391259292250e+00 9.823831498360678927e-01 1.764988893107672707e+00 3.838080441120044650e+00 3.465340561208456016e+00
3.667906302327872847e+00 3.720404535375642752e+00 1.951897130501172306e+00 1.724446914185421065e+00 3.485853832001224006e+00 2.933045214180428406e+00
2.732263781337562758e+00 3.765245174142831885e+00 1.675287232219472511e+00 2.236610868919946871e+00 3.432785100509803122e+00 3.408149391157707431e+00
3.284258269798267627e+00 3.710367611509836738e+00 1.198085463010535978e+00 1.984219454485205425e+00 3.734630255899185958e+00 3.628929552144641413e+00
3.480404354286180890e+00 3.823560987929612853e+00 1.047603094062425910e+00 1.454617560325860870e+00 3.656092623054147062e+00 3.601953931833940636e+00
3.178778707203156806e+00 3.613437517916836761e+00 1.937229877552256729e+00 1.869952765396090788e+00 3.800814042601271758e+00 3.453391917024486002e+00
3.112921469298570720e+00 3.661623170166142582e+00 1.844859959532109572e+00 1.499754030030249208e+00 3.789323470465991051e+00 3.577192554270550939e+00
3.257708100211065716e+00 3.772826302341818927e+00 2.211833624306987378e+00 1.479219790487089847e+00 3.776668805727371847e+00 3.437282947522879883e+00
3.390495657291392018e+00 3.260833048569238279e+00 1.483114595489661847e+00 2.345342584290039945e+00 3.810183623590456037e+00 2.988239105262409545e+00
3.175258122785928450e+00 3.637975728171430223e+00 1.655471914171761094e+00 2.003422518671354791e+00 3.679085451150754249e+00 3.381548080202314122e+00
2.848717358490226115e+00 3.411723082029900045e+00 2.948874940226882568e+00 1.367060335082113109e+00 3.516552504581698102e+00 3.187454071970421410e+00
3.129165125196420316e+00 3.804126968003927800e+00 1.720765877603547933e+00 2.553817552939363189e+00 3.748081832180945039e+00 3.182390900453312188e+00
3.171028762440392335e+00 3.807943974553424926e+00 2.166223215770356259e+00 2.067101466352708972e+00 3.775032677065427222e+00 3.121839481869396860e+00
3.295168630895787931e+00 3.732367842848706374e+00 1.805125206182792708e+00 1.803703440674792269e+00 3.817657294317216010e+00 3.346883000960045429e+00
3.482581123680763113e+00 3.483261017840898699e+00 1.142281006757615458e+00 1.906441461669830639e+00 3.786592396491232471e+00 3.361395406806607422e+00
3.213970192624523659e+00 3.792807680073048360e+00 2.062839982739997691e+00 2.105898049441275344e+00 3.805980039957740590e+00 3.228537651359082439e+00
2.595635499505410504e+00 3.612376381248142199e+00 2.395054828453676787e+00 1.880287347591412805e+00 3.620923637902178083e+00 3.498267717500445961e+00
2.989776571432537722e+00 3.543092201176562206e+00 1.819635076569200871e+00 2.543307830686803328e+00 3.687446463180703571e+00 3.120157605902670994e+00
3.345303566596788514e+00 3.722054056167498182e+00 1.265007061356645757e+00 1.836832000449140967e+00 3.678880370730277516e+00 3.414837245161743695e+00
3.084482608926143676e+00 3.663845580460583395e+00 1.756641141025208741e+00 2.535460424549172753e+00 3.665812191332021630e+00 2.993708894928034159e+00
2.970422916234143340e+00 3.536259276353379999e+00 2.020341088961023157e+00 1.706385267794462424e+00 3.688382519556274275e+00 3.367262292908902221e+00
3.581776448071061658e+00 3.576076628884412134e+00 2.035009870615718253e+00 2.101958669884764763e+00 3.706320302722517113e+00 2.556441652005363885e+00
3.235423911627212767e+00 3.753689514877740496e+00 2.456245843277818253e+00 1.725429825571604958e+00 3.751751089282049811e+00 3.053561402874336306e+00
2.911546926415838232e+00 3.597505629739928601e+00 2.351844308885928658e+00 1.331117053363702230e+00 3.724519047886264644e+00 3.540331469929385744e+00
2.870670756015334835e+00 3.799656426704484335e+00 1.722651350266357184e+00 2.416462712918161504e+00 3.617266915205104461e+00 3.339262102470080151e+00
3.377817961825989812e+00 3.780096680507516016e+00 1.931821878276749116e+00 1.510373533318812411e+00 3.828106895764390671e+00 3.458340478132304607e+00
3.232704458195827524e+00 3.699226499205169105e+00 2.294086349533623004e+00 1.754379463985749510e+00 3.793942061419146139e+00 3.202113686877326337e+00
3.257404487120661774e+00 3.690166703449878849e+00 2.415362551280566983e+00 2.126113255991372686e+00 3.679663864991570499e+00 2.958494209086816262e+00
2.837326625139638292e+00 3.608280031244056385e+00 2.331224807093780438e+00 2.362916836152293421e+00 3.586862526660963724e+00 3.085834607938777285e+00
3.377080133276580298e+00 3.679548276785064242e+00 2.259064219432304288e+00 9.021995302068959166e-01 3.614571067664267723e+00 3.385600887712636897e+00
3.289318455982324974e+00 3.800322672473257057e+00 1.942686327910918331e+00 2.034968843637794844e+00 3.812705372823822270e+00 3.207181666859693969e+00
3.300571837173019496e+00 3.750106512007610693e+00 1.577827767800651149e+00 2.039857117238375039e+00 3.826683848479156769e+00 3.374044024985233481e+00
2.919529569966446303e+00 3.595789583588198557e+00 3.254689003419573012e+00 1.265920628370614587e+00 3.345085641751397887e+00 2.721463305811318012e+00
3.500248288284963483e+00 3.840863182717229041e+00 1.466010975731158350e+00 1.635546764153401167e+00 3.849771066323776747e+00 3.552280902112415095e+00
3.245853014177241924e+00 3.798465784471236173e+00 1.961471570230055139e+00 1.996441969832072560e+00 3.835573584126882540e+00 3.290116639587327363e+00
3.271679714960127772e+00 3.732573252044217416e+00 2.505562735565373345e+00 2.140631430216669351e+00 3.664034530831504544e+00 2.543037490307292092e+00
3.504853870565127316e+00 3.852582829140926979e+00 1.792659428864946003e+00 1.710818418506293792e+00 3.851492305572552510e+00 3.359275833315948034e+00
3.283711695190463686e+00 3.743085631461199547e+00 1.458505601235457361e+00 2.290320280550051102e+00 3.729976246711706356e+00 3.234660495182913209e+00
2.985169304487386821e+00 3.710539617316766403e+00 2.056407316604167423e+00 2.463488325224660436e+00 3.705730128806864254e+00 2.922575844075148588e+00
3.441043632519436457e+00 3.545128537613257969e+00 4.787509951639407624e-01 1.766341862941533947e+00 3.576841381054360891e+00 3.458583521224865454e+00
2.849284391989551857e+00 3.735165823583302291e+00 2.052066794909774394e+00 2.004335425287097738e+00 3.744269319812524976e+00 3.466529781171618918e+00
3.046789720244942767e+00 3.742100155241420367e+00 2.314326170713160824e+00 2.217593878838044930e+00 3.614968961473330022e+00 2.781094900378531687e+00
2.755207004190785458e+00 3.737969074959867299e+00 2.320995377889893074e+00 2.174450300623305576e+00 3.706958731026491094e+00 3.198054599210714777e+00
2.893312946801355867e+00 3.837825225087393655e+00 1.712950579950611951e+00 2.196843953238081681e+00 3.564902531673226793e+00 3.505350653338109801e+00
3.500792303686494300e+00 3.830834794550177946e+00 2.043111997482091269e+00 1.950638123623447795e+00 3.838549150582869274e+00 3.062084597628823790e+00
3.133750849702997776e+00 3.791468733445095829e+00 1.966536721285088163e+00 1.643340004861207237e+00 3.777238187295134608e+00 3.542236054318649519e+00
3.173234252057298921e+00 3.718915845197445336e+00 1.990128277795033984e+00 2.727484304662998404e+00 3.779408429411382109e+00 3.001250710148224865e+00
3.104837293045094260e+00 3.777508880625751964e+00 1.110162233130104648e+00 2.267376230581259922e+00 3.580761755025591686e+00 3.546073718574373590e+00
3.342624836695346158e+00 3.748050705920952019e+00 1.607402052110538770e+00 2.220877666621496882e+00 3.832320943079574604e+00 3.229801158251369042e+00
3.230916286802569815e+00 3.556515136887484108e+00 2.415315149745020928e+00 2.055353233957467385e+00 3.705855172746324033e+00 2.779630327735651107e+00
3.384310626763552321e+00 3.765505700704575354e+00 1.251418315425260497e+00 2.207070685382861441e+00 3.717345756870263696e+00 3.364405775765898721e+00
3.302716319022576119e+00 3.800818349023879605e+00 2.515612417731392103e+00 1.831913225190379579e+00 3.738084890573134089e+00 2.935096737780588771e+00
2.936965470400822120e+00 3.853682590284495557e+00 2.072443391785922628e+00 2.397119063356615065e+00 3.769898463082999029e+00 3.258032006966236072e+00
3.443014786972010466e+00 3.711737215056511552e+00 1.433113367200346877e+00 2.227027750387711169e+00 3.734761536660755610e+00 3.193062920721011722e+00
3.053965939527694573e+00 3.765507974769897626e+00 1.878757128458278469e+00 2.024209952472417751e+00 3.775985417944252909e+00 3.423760349329432628e+00
3.418666524744727653e+00 3.800643561690824512e+00 1.402881133469952468e+00 1.917048625605644485e+00 3.808589956945643173e+00 3.482312890310363951e+00
3.099158568539817082e+00 3.732098602543048482e+00 2.111324399810218022e+00 1.910446717170677156e+00 3.769730420883111943e+00 3.261873088823751043e+00
3.450299942831487332e+00 3.723327503564382468e+00 1.343348593692305526e+00 1.607642292882092150e+00 3.784013579348108003e+00 3.467004001588608109e+00
3.102490188668332483e+00 3.694888719257967136e+00 2.116861597656927163e+00 1.409316045140850404e+00 3.736487072540700893e+00 3.493914601909149820e+00
3.261845084097451775e+00 3.748976371776458372e+00 1.800281715660462911e+00 2.217856176543127944e+00 3.312983340631280083e+00 3.227698532491702910e+00
3.436002839239312046e+00 3.522742151657217935e+00 1.767858364756053513e+00 2.412299384829251547e+00 3.795000506672166374e+00 2.689422780489268749e+00
3.091443197533907838e+00 3.790782286301906723e+00 1.883081471739497692e+00 1.869655160462943000e+00 3.756956801660061629e+00 3.468660293026152530e+00
3.338912303412783444e+00 3.687644671841510569e+00 1.847866323241871722e+00 2.150352518071250163e+00 3.666129267873905917e+00 3.410063370013486583e+00
3.620947075383685210e+00 3.744945366314094137e+00 2.301595115465338015e+00 1.286751545738912261e+00 3.650446569873750047e+00 2.973271225579728227e+00
3.686955070775378651e+00 3.800632776233890286e+00 2.121187886322633442e+00 1.062671003153678129e+00 3.540355515040109591e+00 3.133475432982836928e+00
2.870568060190865634e+00 3.404033644687959548e+00 2.515999408800204229e+00 1.289563250715983544e+00 3.775413751308436705e+00 3.477919534649096089e+00
3.616582463950435589e+00 3.693303236566117587e+00 2.199979395567617235e+00 2.014993889725364973e+00 3.222467265822319238e+00 2.444619308032826677e+00
2.747546618280571007e+00 3.501365494678497559e+00 2.457221286659404758e+00 1.553084177821737688e+00 3.709745806703793836e+00 3.427477160021671576e+00
2.431209058368088538e+00 3.526677535900277771e+00 2.421983187218294642e+00 2.371055311503282415e+00 3.649669000818686726e+00 2.946836408873559687e+00
2.768464038914641989e+00 3.650637718028059364e+00 2.028578332734950251e+00 2.224147171242370824e+00 3.610130180293166013e+00 3.512601442317472955e+00
3.080603928540432523e+00 3.758547627715732364e+00 2.366869217448698492e+00 2.086539283752508300e+00 3.842195737534844557e+00 3.091087575208424809e+00
3.636025076997897010e+00 3.726217158557767473e+00 1.507848421196398503e+00 1.862785317547337449e+00 3.801342112731890044e+00 3.143896098869240152e+00
2.946956369934623510e+00 3.831002673337261299e+00 2.224879384955151806e+00 2.246826124910802136e+00 3.822334315900623114e+00 3.300912719424160091e+00
3.407444189732582895e+00 3.815483477903620191e+00 1.520799882470211806e+00 1.934019177946220136e+00 3.770443507109254355e+00 3.490919593993631498e+00
3.637327231127353677e+00 3.767065095539229524e+00 2.258127764565068585e+00 1.637580185003121525e+00 3.571933007839203977e+00 2.918126538892150457e+00
3.378617423801633102e+00 3.824235569438209748e+00 2.151220255771582046e+00 1.672584032999927972e+00 3.717726995760493036e+00 3.189194538887741182e+00
2.922215476350077168e+00 3.658211992770744825e+00 2.413606636539536776e+00 1.961251818958512416e+00 3.728350184047669380e+00 3.322678371232623551e+00
3.033733706119069229e+00 3.368381593780026328e+00 2.628522986071545997e+00 2.566155903242547165e+00 3.702581234091033568e+00 2.740767209789429781e+00
3.001457236807052897e+00 3.657411270055175745e+00 2.544258186520271359e+00 1.875500553047268593e+00 3.714301160054661377e+00 3.231775351818972908e+00
2.488958763318841694e+00 3.818623519806731093e+00 2.374118724950336823e+00 2.479214780867327050e+00 3.590475380859498689e+00 3.280497375991767495e+00
3.071118068255468181e+00 3.683597923325918178e+00 2.440104892548988325e+00 2.061649722146110975e+00 3.694470198666657712e+00 3.366509759736128871e+00
2.374180780513954314e+00 3.487222924662984891e+00 1.782697624610187548e+00 2.330254836521080453e+00 3.486807620076284309e+00 3.560886299194731652e+00
3.436607903071279946e+00 3.802484323610350270e+00 1.881842920427046373e+00 2.161212686582144826e+00 3.822468762221050476e+00 3.046888430972375161e+00
3.022661897724019386e+00 3.425792929558855171e+00 1.878583715073812277e+00 1.478906290299558890e+00 3.686397325841947126e+00 3.610805713760107505e+00
3.181006308578356201e+00 3.598447876341240637e+00 2.304494066408003583e+00 1.767259759692400234e+00 3.818964762732115048e+00 3.282789319260687844e+00
3.340356230208031185e+00 3.674939494651989769e+00 1.483123011627777821e+00 1.911783166266491696e+00 3.795308574311569760e+00 3.332668339153613157e+00
2.986563817510955232e+00 3.592289359430620888e+00 2.116192917705365772e+00 2.539123872170347518e+00 3.745267192921472699e+00 2.879417306413579514e+00
2.925278311099487549e+00 3.453076950038262982e+00 2.401688791368660869e+00 2.239487135661888839e+00 3.576648300132094782e+00 3.303436331966776329e+00
3.356885732358215968e+00 3.852781070345799641e+00 1.837558442375057277e+00 2.074936419336815163e+00 3.798210114238028012e+00 3.250781342996658108e+00
3.427408872344909874e+00 3.615636115846345255e+00 1.261994290980098299e+00 2.589413068149248875e+00 3.777475353290745463e+00 3.033893832512103650e+00
3.194967892975775214e+00 3.414524550921591128e+00 1.813168612349230990e+00 8.880095822788317550e-01 3.806723700272441224e+00 3.620277519214394779e+00
3.102673562904581850e+00 3.702452681708375604e+00 1.689854630499519450e+00 1.895642088864742281e+00 3.732646886827462485e+00 3.527075901451308670e+00
3.102381999819073144e+00 3.685741855950503520e+00 2.555203987726064607e+00 1.988912397084494410e+00 3.868352323897289669e+00 2.996279658377986266e+00
2.570930967902967712e+00 3.718488233470649273e+00 1.927187716552988483e+00 2.425802009278160032e+00 3.537363187147820387e+00 3.345265101815719344e+00
3.047276370581370131e+00 3.718405891431049604e+00 1.875384734817989729e+00 2.552072454392064316e+00 3.749465481326717420e+00 3.024879163339969868e+00
3.221747048308284622e+00 3.643183877484936328e+00 2.222321130420718216e+00 1.088007125724340662e+00 3.554898852801384734e+00 3.620146017788500981e+00
3.412983301885287979e+00 3.742684195411411618e+00 2.289184895139992015e+00 1.225380680899941233e+00 3.720814540528176284e+00 3.292326384758169855e+00
3.482517425182873883e+00 3.817262324951306685e+00 1.834038577214981203e+00 1.590782981282609532e+00 3.751139699398750249e+00 3.401564624040674278e+00
3.365025516342510237e+00 3.811271320974942256e+00 1.711059371661107997e+00 2.058766744009357108e+00 3.785676252416310561e+00 3.324987143675883328e+00
3.325691836524196532e+00 3.634530394387995411e+00 1.912002520580240672e+00 9.801165339354998007e-01 3.740064515916395216e+00 3.548824651401208730e+00
3.294813222834102717e+00 3.779056098772912264e+00 2.134849770124101376e+00 1.718061537549497420e+00 3.694267107867278632e+00 3.189716257882208694e+00
3.530484832599317890e+00 3.758366056915801057e+00 1.939328187099058187e+00 1.008960234711069104e+00 3.738180406338060813e+00 3.428157539921494301e+00
3.274717535371211685e+00 3.792804386231469760e+00 1.473130411606979218e+00 2.248017151935357560e+00 3.768292796750744245e+00 3.402389146766171546e+00
3.335377809882014599e+00 3.750626532989607576e+00 1.639395704816450472e+00 2.057690332704879221e+00 3.733672304411325360e+00 3.297939139735837966e+00
3.197550404253477918e+00 3.793220606864661892e+00 2.377989750256080281e+00 1.325422447699453166e+00 3.411525675361859467e+00 3.216014658714284380e+00
3.165789639992615534e+00 3.617803891927838578e+00 1.777220651769985782e+00 2.014428833278297581e+00 3.756532739980824598e+00 3.193674802721654604e+00
3.511715589634799795e+00 3.779711761023448080e+00 2.187354698307870216e+00 1.454783768429920077e+00 3.562188118075330312e+00 2.935944662375403968e+00
3.115396355043589693e+00 3.774429769815651259e+00 1.992130876662425054e+00 1.890771113813240589e+00 3.712496023186651950e+00 3.394179954883320249e+00
3.693224149285915914e+00 3.577636553533892982e+00 7.957991027109255766e-01 1.756063616695524576e+00 3.790082065751509521e+00 3.416462692012279589e+00
3.158500477681828400e+00 3.779052094832429542e+00 2.442987956041737352e+00 2.003117776244860870e+00 3.559363852598933065e+00 2.977810219409151138e+00
3.101407164907872271e+00 3.763277848932724101e+00 2.626461983535188338e+00 1.827728063111233370e+00 3.452879589560266194e+00 2.746180466737857095e+00
3.255666535950521467e+00 3.675274198838641926e+00 1.982360197124368062e+00 2.486130273874135987e+00 3.652294129289380464e+00 2.759586071651351613e+00
3.624892548067453646e+00 3.819702425995288309e+00 2.184105547349597831e+00 1.168708481236472529e+00 3.575033620876856055e+00 3.063581475996237202e+00
3.647173833903836204e+00 3.751781287381779073e+00 2.350411893256864282e+00 1.501062023273906476e+00 3.263371876028648533e+00 2.558976091838916389e+00
3.008893173762150930e+00 3.762082568859562492e+00 1.453288795730778515e+00 1.987942073271007359e+00 3.419335340899379627e+00 3.380154525527790277e+00
3.172025210834713782e+00 3.740922978488840478e+00 2.231122738819274698e+00 1.828299474147996762e+00 3.529536604613285444e+00 3.001871881276150233e+00
3.713987333487299924e+00 3.667252419719892576e+00 1.733245075206305552e+00 1.629544113967068775e+00 3.697455319229339121e+00 2.983803994198858778e+00
2.679759528148025094e+00 3.749013468650462588e+00 2.412920434125773728e+00 2.716800196112925558e+00 3.681080765131253596e+00 3.048130670558977684e+00
3.363062241155771126e+00 3.615968602051502057e+00 2.267504357960281602e+00 1.683638408820168575e+00 3.676711293890000398e+00 2.828851894866529548e+00
2.831849598046131788e+00 3.748854742458030298e+00 2.339531924756106829e+00 2.319600548158675668e+00 3.812122342501866878e+00 3.220428904774754741e+00
3.497057477336356079e+00 3.668180504601592951e+00 1.472922948278574173e+00 2.053169660319420053e+00 3.775918489785686560e+00 3.166664780939088431e+00
3.371109759396949013e+00 3.640620017097049743e+00 1.648464634467021295e+00 1.415937025025974405e+00 3.820086284277231847e+00 3.527518708737311215e+00
3.510369404318617548e+00 3.856155800129882127e+00 1.616692199395799445e+00 2.104673113716904798e+00 3.592307373684718641e+00 3.267699232471666271e+00
3.251291337975128926e+00 3.539835648755162545e+00 1.771278328469737762e+00 2.833453480765050436e+00 3.789904277193152815e+00 2.671047690182752898e+00
3.042299648497357012e+00 3.694210462112188953e+00 2.153141976232915145e+00 1.788801572656234073e+00 3.813641670121459271e+00 3.370507404635091575e+00
3.310509157435600702e+00 3.649811981915596526e+00 1.870490028599706589e+00 2.089198274717207315e+00 3.842529555103697536e+00 3.122861041527881021e+00
3.520408602436680745e+00 3.804891481311782897e+00 1.838160830046772221e+00 1.001710401249700677e+00 3.705285249800303937e+00 3.494679201550930259e+00
2.968186422818756220e+00 3.501545949959238069e+00 1.613941734783427062e+00 1.468923779827917331e+00 3.553081405601617337e+00 3.422537190370683824e+00
2.767000975159361609e+00 3.779655439928280902e+00 2.304875485958408632e+00 2.773070207801220377e+00 3.651687027972769339e+00 2.683434595022724967e+00
2.799270020253625368e+00 3.700965333289452097e+00 2.696858524241620092e+00 2.078332709835553072e+00 3.684192165282910825e+00 2.990690669630791554e+00
3.497706823699607170e+00 3.798172708697189925e+00 1.724276710243638266e+00 1.176057521163005992e+00 3.813384198556416749e+00 3.565071034702836261e+00
2.986511258867543095e+00 3.788224278118523802e+00 2.068058571693012215e+00 2.776776782508314945e+00 3.685424191242860914e+00 2.791123557162026980e+00
3.465195846799234758e+00 3.636716307544046956e+00 2.277420432521341631e+00 1.965477148929556384e+00 3.422039725453933201e+00 2.305074643478005836e+00
3.020827497006101758e+00 3.571125090911208222e+00 2.214971470544981003e+00 1.928432158311567557e+00 3.691738738369457096e+00 3.001708326602348542e+00
3.534909936679771825e+00 3.766384829225139175e+00 1.529309752459557581e+00 1.786953449871271582e+00 3.720287282191957701e+00 3.200142613100978473e+00
3.353248022968663644e+00 3.758426303578525918e+00 1.966188315307863199e+00 1.386455857177157247e+00 3.692657154912889705e+00 3.377481290634347211e+00
3.403270233563360669e+00 3.801511830642617440e+00 2.203689403278993542e+00 1.692998510477457419e+00 3.814683395604361316e+00 3.195530290308659982e+00
3.363742629756891755e+00 3.769471447225247740e+00 1.730270813187013701e+00 1.673920901348884049e+00 3.835185605660007102e+00 3.469719714131103139e+00
3.197618555424276643e+00 3.724314116610340175e+00 1.660556732712349381e+00 2.179494410000370586e+00 3.692695510075107990e+00 3.319386514018381362e+00
3.527617588157324846e+00 3.685039769442989499e+00 1.447393208323860758e+00 1.737491862216985927e+00 3.714472669078249467e+00 3.186858840866551912e+00
3.409996971279180666e+00 3.751664987406426288e+00 1.920198771022574746e+00 1.523923136845193094e+00 3.768836556802705129e+00 3.506443745829785907e+00
3.462533002912438373e+00 3.523347667541963713e+00 1.307836642427014251e+00 1.998162893162399589e+00 3.755465752556802705e+00 3.077369986799268986e+00
3.129800318035642182e+00 3.665640427879867769e+00 2.358199705551030867e+00 1.712135682367408762e+00 3.732305614319629594e+00 3.192376270601408716e+00
3.560982492239968433e+00 3.649218001440288628e+00 2.001092297666584585e+00 1.284578503702620056e+00 3.714410629601579750e+00 3.308723393064893603e+00
3.173340428656965528e+00 3.737243373956081527e+00 1.119636328476447007e+00 2.438415056522504898e+00 3.662123128406828965e+00 3.459315721320916470e+00
3.462241824205817498e+00 3.869202649621616530e+00 1.638242658716529299e+00 1.865682440813137388e+00 3.749380771456572337e+00 3.414557319319347251e+00
2.956532597751737601e+00 3.683357998843219683e+00 1.308743488756282769e+00 2.495140187933510667e+00 3.557819512971232001e+00 3.421488403356298669e+00
3.273011621174943375e+00 3.774533016037358468e+00 1.970618028456644577e+00 2.007838182819343231e+00 3.830480705308561884e+00 3.220974806953765590e+00
2.857313212379999801e+00 3.699630868849460352e+00 2.523103935724745561e+00 1.892975045962198566e+00 3.530365884133199739e+00 3.009155689544363632e+00
3.293499125428300367e+00 3.690123074888659094e+00 2.354599881945171003e+00 1.240661406739710593e+00 3.731865003617200749e+00 3.345610304467137475e+00
3.222073777381683879e+00 3.856253879038335164e+00 2.115953594838263729e+00 1.991871278013729540e+00 3.772673353352276937e+00 3.232836061405687467e+00
2.605388171766144900e+00 3.259737207486670840e+00 2.838659961289779599e+00 1.698860732314550814e+00 3.771369142393269591e+00 3.188429405483236945e+00
3.386889972397746806e+00 3.742464620683175536e+00 1.771638931296652730e+00 1.253559627494222450e+00 3.796293825050425230e+00 3.540328387569894097e+00
2.822855695638502915e+00 3.596655094792617913e+00 2.321883540559001702e+00 2.247359023399071454e+00 3.729938400206886495e+00 2.906960996203110881e+00
3.113715052668135197e+00 3.735388017305926400e+00 2.103077296899487525e+00 2.261195851804462809e+00 3.817422435162872940e+00 3.173517838532316393e+00
3.458697685327568383e+00 3.784721450552856137e+00 1.541027875073119890e+00 1.583045552752535556e+00 3.721236577473857388e+00 3.426383452805644936e+00
3.259089657446686772e+00 3.764713569554780648e+00 2.434561909621543396e+00 1.720440575306265929e+00 3.790453424449205855e+00 3.117436290261313747e+00
3.361351177800539158e+00 3.667261897950456984e+00 1.779284011184262937e+00 1.854657150242372987e+00 3.594272698499395347e+00 2.941966624151256315e+00
3.278983691720834148e+00 3.668440711399465926e+00 2.054456669931027601e+00 1.366856699048227375e+00 3.591296697234819035e+00 3.172230341149589794e+00
3.525111649303242167e+00 3.443043938575280905e+00 5.807510648163384248e-01 1.606861678520096648e+00 3.545305479276421590e+00 3.283745206672086692e+00
3.328827553799093231e+00 3.794387491126927969e+00 2.328559376242779866e+00 1.393221031459703108e+00 3.759341291162383136e+00 3.312680704264402198e+00
3.400404296970968687e+00 3.561919701061864618e+00 1.780055396263610090e+00 1.687581405462708517e+00 3.555543729907303607e+00 2.991755368362390310e+00
3.478214068963612071e+00 3.787285785986010289e+00 1.571800725615217553e+00 1.912841735805958399e+00 3.819176632185909082e+00 3.295910222623666730e+00
3.174919153863510868e+00 3.783447866253402569e+00 2.141451695319763981e+00 2.157058717425154537e+00 3.680663359584785965e+00 2.939668164238976367e+00
3.308637515092611725e+00 3.791250808839635944e+00 2.311443428386722676e+00 1.591324631851884996e+00 3.771781848085267175e+00 3.243022602519543440e+00
3.091255882184166470e+00 3.806562807395566850e+00 1.269976436146442289e+00 2.026869452512719327e+00 3.562852493331924553e+00 3.557373800655953655e+00
3.294163363042789783e+00 3.801433166242989881e+00 2.333686374105006678e+00 2.050892333224169306e+00 3.820834460525372123e+00 2.982161542100444596e+00
3.411743002095751987e+00 3.682596007126448967e+00 1.199028301619570414e+00 1.681791555398511440e+00 3.713153190057891351e+00 3.421221636018199952e+00
2.925308801382934476e+00 3.664703843957020979e+00 2.601555293560339432e+00 1.759287701729730369e+00 3.796519471811206081e+00 3.266419327275617235e+00
3.372227881292760188e+00 3.708197726717165743e+00 2.245485210864893055e+00 1.550021044414120031e+00 3.716245723189157246e+00 3.088412691866692761e+00
2.883770630954326286e+00 3.757036472945687766e+00 2.515563648582006984e+00 2.191933419558927731e+00 3.700327643776544218e+00 3.078761832883521343e+00
3.675859186134524226e+00 3.809602976593558399e+00 1.464067630824561927e+00 8.529223976031558019e-01 3.766418159153137601e+00 3.595294593600194322e+00
2.977389423968247240e+00 3.582960750614911039e+00 1.502137706491651015e+00 1.543979877611431739e+00 3.696075004344119286e+00 3.673323082515602245e+00
3.078036615054710268e+00 3.762474771280334362e+00 1.418882452294455865e+00 2.611194193631365845e+00 3.639600497597074824e+00 3.249325795481338375e+00
3.207777630856379236e+00 3.710081083649504397e+00 1.331520884251303105e+00 1.831859088509132150e+00 3.552080920828468713e+00 3.607397339442377948e+00
2.832515999146021812e+00 3.681874556359766792e+00 2.051980305228063628e+00 2.103299087116914823e+00 3.731977776611264730e+00 3.348285165916321748e+00
2.951031913465381074e+00 3.641405272877280552e+00 2.324988655764981704e+00 2.000974334513150765e+00 3.716454395544257938e+00 3.028324380073164068e+00
3.671890296801722187e+00 3.730930338436505345e+00 1.465439947922989150e+00 2.156898243802511494e+00 3.853065121290465189e+00 3.054799862114623288e+00
3.091160253267698277e+00 3.792328104858242899e+00 2.156465052466138843e+00 2.074926727024328788e+00 3.521911469874932976e+00 2.955068238475146547e+00
3.160712837569572997e+00 3.839133871527679265e+00 1.975957712108474373e+00 2.286671662479095701e+00 3.799022421831608209e+00 3.185245282284738355e+00
3.330077181374532902e+00 3.680857411460272122e+00 2.051460539127845095e+00 1.896633829079852784e+00 3.816169038122936286e+00 3.103716164186326232e+00
3.396160100266201631e+00 3.697711896861273217e+00 2.346522382000496787e+00 1.668305475716332253e+00 3.719013268286938345e+00 2.964695812806642294e+00
3.482779373338631412e+00 3.793217510484129029e+00 1.372289690009853569e+00 2.022061224992649286e+00 3.807519508280670983e+00 3.369380390435512851e+00
3.384164439221025944e+00 3.844620279251713679e+00 2.427579005670334578e+00 2.200733528205436329e+00 3.767317776918637673e+00 2.808245245589631178e+00
3.132217105851718753e+00 3.752637594280678002e+00 1.828150457564029052e+00 1.523259570867789847e+00 3.668180661044687874e+00 3.510190784680447873e+00
3.462709864760255218e+00 3.689125011485486549e+00 1.398263063829800368e+00 1.944528538468169421e+00 3.721423748066101655e+00 3.254597403330612870e+00
3.470413291839586467e+00 3.648017657797654856e+00 2.333215223577003172e+00 1.627023801060764274e+00 3.597229332428219628e+00 2.716951404263402203e+00
3.338508421558020967e+00 3.667445815373355344e+00 1.391789745441587511e+00 1.927757817635947113e+00 3.741729055257090319e+00 3.526542404502178485e+00
3.227168973082874981e+00 3.680040862874570884e+00 2.194872855861683014e+00 1.385692425617560009e+00 3.562607804004580103e+00 3.373438743014629093e+00
3.309220499282274019e+00 3.638141814600746926e+00 2.411552743270960253e+00 1.158373724780354719e+00 3.775565805331216218e+00 3.494493954988171946e+00
3.334442382315151665e+00 3.687270791702369266e+00 2.177616984054857152e+00 2.341889814881537912e+00 3.779141167497698461e+00 2.666790376009174235e+00
3.129163433760276281e+00 3.803624118514551178e+00 1.382965942569700291e+00 2.656767634326653305e+00 3.697616734384928883e+00 3.324246322772403062e+00
3.520272697078723034e+00 3.687126954465700823e+00 1.298882990336396759e+00 1.820051871684597700e+00 3.724720527126935021e+00 3.240218355643377901e+00
3.034680309812117116e+00 3.802337763760281319e+00 1.465397061291080050e+00 2.258847757913052146e+00 3.661736079160168078e+00 3.497908696750555713e+00
3.629422461965158497e+00 3.611142069880986405e+00 1.312059432938054160e+00 2.021411823887049763e+00 3.783881938846675119e+00 3.080317377005068913e+00
3.528373619367265679e+00 3.781650907645899284e+00 1.021394612921411538e+00 2.100528835509614556e+00 3.718061239863044154e+00 3.524157271954644344e+00
2.816414189452474126e+00 3.531629702553787276e+00 2.148976874811483917e+00 1.870814671834343024e+00 3.748687032479832038e+00 3.448207753777380091e+00
3.310199982719868483e+00 3.767511579086094464e+00 2.212608367357179251e+00 1.431424209729182051e+00 3.693557434779137782e+00 3.330784660682911014e+00
3.670711234496632169e+00 3.785789390703802049e+00 1.738854463295608221e+00 1.652628574815922846e+00 3.709997510067489124e+00 3.046953707683791812e+00
3.186832500767430076e+00 3.681194221364659569e+00 2.285939563056012425e+00 1.485264950149645991e+00 3.801512761573584420e+00 3.332511542873054289e+00
3.151061344081163451e+00 3.826077864474117796e+00 1.830523841579430488e+00 2.222591081938089630e+00 3.799418480151211419e+00 3.335172090249809873e+00
3.110915195551194667e+00 3.854001256655985586e+00 2.084479147091148565e+00 1.880560034974686268e+00 3.768075800556257793e+00 3.411691175423416489e+00
3.459971194892283552e+00 3.870980246963686255e+00 1.938617503080719118e+00 1.415259014865179132e+00 3.779966350190087976e+00 3.438612307566975890e+00
2.353278996879635265e+00 3.696843768202626723e+00 2.634546871021113734e+00 2.150966759419954855e+00 3.696442489649213403e+00 3.438613371489652515e+00
2.646897238697865085e+00 3.658470172688272015e+00 2.884683468273017581e+00 1.887426748152197353e+00 3.650562810471287722e+00 3.013474792511192657e+00
3.530013636424999657e+00 3.816795911996532453e+00 2.363771911748098642e+00 1.172836562844912223e+00 3.562374118452377392e+00 3.174145364483875742e+00
3.597913408709284777e+00 3.688472015111446289e+00 1.211465919058913654e+00 1.257700397923652069e+00 3.350809800036225639e+00 3.199520291669388339e+00
3.013811257785683928e+00 3.678270464627693137e+00 2.236037424125332240e+00 2.869022314456160405e+00 3.765350380934950003e+00 2.616360133854862546e+00
3.162685619357873623e+00 3.704805607341255858e+00 2.785416555158810148e+00 2.001054312694279691e+00 3.690954955368728641e+00 2.904428906469554317e+00
3.107358885454131414e+00 3.441623433601634918e+00 2.763869782537880848e+00 2.421302852048112353e+00 3.539459653011691742e+00 2.380600272424759023e+00
3.467361045259927721e+00 3.824806125931111467e+00 2.204266685542767501e+00 1.874423460666455377e+00 3.702316231503357979e+00 2.985095794519096568e+00
3.189990211206899851e+00 3.432085652278454635e+00 2.022137587722208973e+00 7.598183682546261197e-01 3.775471788593865341e+00 3.651636148056719655e+00
3.412003950442998423e+00 3.782351983641967674e+00 8.225982788621654107e-01 2.125530654216025273e+00 3.683720955479811376e+00 3.571427267921471582e+00
2.947458202783563852e+00 3.641826167721041507e+00 2.279352451333823470e+00 2.095361027720934910e+00 3.697358065555843787e+00 2.966324046215506272e+00
2.715817241505364521e+00 3.732581602428814982e+00 1.645135951585945167e+00 2.589654620544401542e+00 3.584547079944320647e+00 3.413094585474833575e+00
2.895099638007834653e+00 3.767840236552994604e+00 2.456367192392347576e+00 2.351291029033399038e+00 3.659357511667430618e+00 2.834501197956161622e+00
3.505666886234179547e+00 3.802731670122623253e+00 1.558999576588228742e+00 1.892837543923183707e+00 3.873981385382295084e+00 3.376053006801683409e+00
3.385116376014792650e+00 3.773568351513357122e+00 1.826937744890452464e+00 2.077933088697350605e+00 3.818050404725595204e+00 3.141751111058961765e+00
2.743808176810613286e+00 3.607579806827305280e+00 2.046199929959519270e+00 2.281051826651221415e+00 3.718308922486602608e+00 3.300043719457642855e+00
3.539761727591177909e+00 3.735992438016555894e+00 1.539443133933064756e+00 1.465278765702092922e+00 3.817165484077686521e+00 3.475148759873593729e+00
3.452367682218880240e+00 3.817259405092721547e+00 1.842088054053528046e+00 1.351451117750055220e+00 3.824196064462333844e+00 3.507613861787451714e+00
3.430507021186201655e+00 3.745854534831105642e+00 1.554416971564733130e+00 1.465223949604597786e+00 3.712808554267595262e+00 3.573322733491914871e+00
3.142814971798542967e+00 3.724665607064226780e+00 1.787465657434300415e+00 1.539146353972637105e+00 3.808973016303834225e+00 3.640544025153527041e+00
3.330311492828176512e+00 3.726757117977441691e+00 1.849769956195005172e+00 1.279659513551944849e+00 3.667218017634302551e+00 3.394026163348719649e+00
2.845482305510739884e+00 3.790084084699638201e+00 2.767075965237313362e+00 1.956646422403966135e+00 3.715205333463165172e+00 3.086027507792626245e+00
2.902869036029360750e+00 3.707035480743438693e+00 2.143017717515001586e+00 2.066983500409824703e+00 3.687606059900242261e+00 3.185825333472397158e+00
3.405434085353563400e+00 3.801796675623595245e+00 2.216478416375036176e+00 1.435524898289184392e+00 3.679381201302843518e+00 3.175266779261576744e+00
2.851217376199594256e+00 3.758216808654716079e+00 2.460417256427402943e+00 2.265745938350257394e+00 3.860025796553173905e+00 3.152354108036544034e+00
3.089521178197823126e+00 3.736613807075606530e+00 1.807579414204132151e+00 1.510741442379916366e+00 3.622205217436432090e+00 3.618141547562096605e+00
3.509618538818563227e+00 3.764262076095160836e+00 1.630734992209376788e+00 1.647212349230222639e+00 3.740169886324786308e+00 3.334051453947552535e+00
3.028478033241312151e+00 3.472002381120001591e+00 2.019459682341910867e+00 2.422131841923067519e+00 3.693497277398335665e+00 3.026367689442333919e+00
2.699218199039233657e+00 3.548951457668175991e+00 1.649265135938125626e+00 1.731612401755959096e+00 3.539262493948145849e+00 3.642541971369219755e+00
3.238913994070586888e+00 3.698932170381517004e+00 2.002428728222341192e+00 1.827224565785746879e+00 3.865736193527613995e+00 3.471428956008821842e+00
3.232697083573738972e+00 3.751458789090008406e+00 2.319322766559925864e+00 1.981815134032558490e+00 3.787448074758398953e+00 3.062332065653104785e+00
2.850877783106550822e+00 3.784275859305708423e+00 2.584716012670031926e+00 2.268022382477185239e+00 3.838343840078024094e+00 3.050015749310848179e+00
3.560667805399872599e+00 3.637173018704789040e+00 1.719784531604496625e+00 1.963398157322511661e+00 3.683807237203794660e+00 3.123245711565279414e+00
3.388925188920740794e+00 3.806804710235743183e+00 2.411065670957860174e+00 2.081465222112941049e+00 3.714803257527801605e+00 2.805057433550279367e+00
3.324709770319357105e+00 3.624779721470460458e+00 2.154977044203406855e+00 2.369788675392246358e+00 3.813660945384743872e+00 2.686167272555759933e+00
2.918579314429617266e+00 3.746620781804295142e+00 1.880324313713458206e+00 2.366779919770687357e+00 3.663184266690190594e+00 3.415419297753130135e+00
2.701497848814312430e+00 3.558250969295631894e+00 1.803155385848070447e+00 2.390890094898811657e+00 3.671872824214452269e+00 3.292290063889689478e+00
3.064521047182387825e+00 3.843274204723484910e+00 1.842880640531457281e+00 2.249431682167985169e+00 3.778884422236422402e+00 3.423842577360158401e+00
3.425763054927185358e+00 3.781814932212491431e+00 1.994271352973857603e+00 1.634042217402421615e+00 3.736449955923438537e+00 3.186097481456158675e+00
3.082127704987424277e+00 3.807704289677433795e+00 1.809397027448447215e+00 2.065074473741173922e+00 3.567486250319145125e+00 3.334195714295249857e+00
3.294561426137018412e+00 3.765371414211965195e+00 2.592729888083381784e+00 1.089187165931464696e+00 3.655056755142297220e+00 3.374322113051890337e+00
3.581526508484651927e+00 3.653509823530618483e+00 1.813615971910547131e+00 2.005383654375592961e+00 3.637257121084522371e+00 2.738052259058211479e+00
3.149403672156656508e+00 3.403179018360800168e+00 2.060228110184263439e+00 1.434223083066216820e+00 3.664294983138848938e+00 3.528459238520986307e+00
3.140728897680054033e+00 3.547473672961288127e+00 2.195993476268496725e+00 2.274580528166462390e+00 3.719474918168347966e+00 3.103296518910971358e+00
2.865714990607680868e+00 3.725138795463727615e+00 2.525153334861740984e+00 2.285414115501223087e+00 3.803736753950410332e+00 2.931708252241879809e+00
3.244195168813380104e+00 3.814022183197042448e+00 1.900627697448792119e+00 2.303567124880483430e+00 3.734673319243173140e+00 3.054708289297348056e+00
3.477506141270152451e+00 3.796975319941022331e+00 2.368765549046717656e+00 1.562074482772330297e+00 3.736092206613635724e+00 3.090432962820379714e+00
3.144019226670114797e+00 3.751601830720280972e+00 2.532815081935074986e+00 1.656060234009875121e+00 3.681017212446303866e+00 3.325899854232678088e+00
3.390676241753816544e+00 3.638179381243769939e+00 1.001764307694791523e+00 1.835210093824132471e+00 3.703179573172267425e+00 3.540759458816496785e+00
3.070974609948837308e+00 3.766671783479472513e+00 2.159267690963418751e+00 2.231086755947539135e+00 3.769521531029161654e+00 3.082200201558448427e+00
3.166326625235255321e+00 3.688676103615021074e+00 2.168075747331985603e+00 2.237913659566885816e+00 3.816301695107647163e+00 3.096404770185938737e+00
3.258428184066167965e+00 3.748476643464098146e+00 1.839251871084434553e+00 1.210463370847860487e+00 3.789467641648330165e+00 3.692386753892014095e+00
3.589889761742016905e+00 3.622648663522698431e+00 1.716583333464492434e+00 1.473105912829992814e+00 3.747770530055821503e+00 3.107416900671957638e+00
3.261663994515338061e+00 3.622306901798614920e+00 1.767511558853527509e+00 1.291910657040512778e+00 3.666728359358418565e+00 3.437541241805625258e+00
2.941521625652602445e+00 3.512155699881913673e+00 2.178933001431079042e+00 1.406721071093518516e+00 3.622837997329205528e+00 3.331979752994500998e+00
3.191119623560235041e+00 3.734548529175726550e+00 2.491909947620425836e+00 2.270128052522600193e+00 3.683028666768444648e+00 2.647713128761604917e+00
3.473758237351054046e+00 3.820385009015454081e+00 2.311864189700202576e+00 1.370546944406216161e+00 3.737605843072172807e+00 3.258088791021653829e+00
3.150435882643679797e+00 3.600453170484181786e+00 1.983528344400873999e+00 2.071411682386788300e+00 3.685824228460861551e+00 2.979538202183476869e+00
3.617365909009568448e+00 3.649517403675104354e+00 1.099573948332487561e+00 2.281038749432397594e+00 3.818881095469945919e+00 3.160790186788142719e+00
3.216369275556035578e+00 3.632101173014589346e+00 1.429667493136899115e+00 2.536775941594670236e+00 3.769771365868039403e+00 3.293990172407938122e+00
3.369955845468030287e+00 3.731641910808300100e+00 1.952501997544444867e+00 1.968013197647824786e+00 3.708642263812783835e+00 2.982740995582052523e+00
3.441383793517874157e+00 3.559218115065287513e+00 1.425467047425789113e+00 2.037388188754423624e+00 3.719186941342811803e+00 3.018496817421171929e+00
3.303524181967695927e+00 3.571013412148237975e+00 1.964026901746167564e+00 2.273677647871859886e+00 3.728810883550958355e+00 2.725918015706997100e+00
3.371489390702091082e+00 3.870799550828901037e+00 1.981556272679973585e+00 1.907354236375370826e+00 3.603957270522510470e+00 3.212833797772860489e+00
3.485452711522133207e+00 3.764808114281087192e+00 1.149924247825234946e+00 2.092503486684503144e+00 3.789466048136012510e+00 3.406395849570685641e+00
2.559263756894811781e+00 3.551651163100950193e+00 2.260251567639959713e+00 2.182659245250655911e+00 3.451707191475412273e+00 3.504276180160144971e+00
3.051896704295153029e+00 3.717407702209285070e+00 2.727994851979901103e+00 2.281332584342345982e+00 3.772660934099712371e+00 2.652814588016198183e+00
3.515516568492907279e+00 3.789398516076043943e+00 2.322751535122224542e+00 8.639806998405743510e-01 3.484213942587221613e+00 3.226843710567316670e+00
3.436591640234105682e+00 3.877772212403377772e+00 1.517856715140373680e+00 1.771297494180673393e+00 3.741107978258390698e+00 3.470742099871545250e+00
2.984882535395311454e+00 3.817316844174826418e+00 1.882589540246084603e+00 2.226503738437974000e+00 3.691090536490429397e+00 3.339510832224208858e+00
3.188576406030684041e+00 3.639315378702379977e+00 1.842060458118725652e+00 2.463833279984424252e+00 3.712019663457460705e+00 2.845843383591059705e+00
2.808213238799298406e+00 3.676790591903527972e+00 2.216721661520855591e+00 2.370668234296503751e+00 3.762740151939499622e+00 3.058891406470035434e+00
3.127011275378010602e+00 3.807438512343066073e+00 1.722743903284497335e+00 2.401487321616921911e+00 3.842357802139234391e+00 3.358786318111828706e+00
3.596000109375431020e+00 3.666260564906495212e+00 1.419061154149777515e+00 1.444854355916390665e+00 3.860006664626235651e+00 3.405431300721787125e+00
3.118994681690019810e+00 3.435034385492008013e+00 2.280436458026575686e+00 7.849035774875672278e-01 3.801627829967212158e+00 3.628549578436849110e+00
2.806937143065586504e+00 3.710677409892977785e+00 1.708532821188633921e+00 2.753789158307987428e+00 3.576645381918009292e+00 3.067089274401599397e+00
3.281768560280696523e+00 3.782130424888603848e+00 1.977253176002538693e+00 2.010451589996987476e+00 3.770855982554691899e+00 3.198679419435277449e+00
3.252620010657873095e+00 3.507034718200650492e+00 2.508152013932903657e+00 1.247137294359490278e+00 3.716499440665653520e+00 3.178765992486566105e+00
3.375061722429069988e+00 3.795621875730717409e+00 2.613229004964160662e+00 1.404883052600931270e+00 3.638501187083085675e+00 3.005225615263812600e+00
3.015904570691647191e+00 3.690896718725050096e+00 1.177456978457666725e+00 2.417327981620648103e+00 3.580852681023381834e+00 3.443336542676787460e+00
3.187789468552028271e+00 3.732721758079369234e+00 1.340138543977463126e+00 2.662085713317710045e+00 3.639169079737087031e+00 3.247764424239759418e+00
3.124799816219092197e+00 3.821169668261503727e+00 2.240497309203003606e+00 1.990744742868225670e+00 3.780805203054038444e+00 3.274321507710615808e+00
2.924592946456592735e+00 3.703935854828483532e+00 2.312719523451782777e+00 2.143084143487682613e+00 3.809654872649252066e+00 3.133848451193420814e+00
3.555105060661816196e+00 3.732570363950513670e+00 1.581863547245865309e+00 2.057773773059334843e+00 3.828922953677696306e+00 3.104760057792163241e+00
3.223731104497551403e+00 3.721284058829847918e+00 1.858085866860030633e+00 2.426811947408592740e+00 3.846426796548138238e+00 3.151317354864426434e+00
3.010470653108026973e+00 3.844229337177138994e+00 2.492643865170787176e+00 1.912213551197951666e+00 3.537523334294847110e+00 3.054469615580907682e+00
3.316773831539157946e+00 3.620460432257293082e+00 1.902651644864244984e+00 1.146422817649238812e+00 3.774287812997799918e+00 3.704770567872335718e+00
2.971197106844189140e+00 3.690718787155967018e+00 1.801252509753328734e+00 1.569748649875034374e+00 3.676364576540906093e+00 3.627519995325751534e+00
3.109661962630307919e+00 3.758711373675235112e+00 1.540735128904497042e+00 2.160891929773801845e+00 3.597822678423732601e+00 3.456089178315249200e+00
3.436450685851889730e+00 3.862102975141622707e+00 1.771738652885246346e+00 1.922770611778869210e+00 3.886503304008738002e+00 3.377886611057419053e+00
2.906611202921987935e+00 3.820855571252179672e+00 2.343676131261869688e+00 2.589323684106465073e+00 3.762696759225831133e+00 2.982602504403650379e+00
3.416940538347466916e+00 3.826701810991974373e+00 1.862898512818029317e+00 1.329383317892441241e+00 3.828967027749329954e+00 3.563885796999013422e+00
2.332160562904149526e+00 3.470072660561802635e+00 3.069221618836036392e+00 2.144766280356495525e+00 3.835942042792848561e+00 2.896918675189959824e+00
3.474301133746645398e+00 3.715084513534567368e+00 1.928476271889791871e+00 9.868456084907842873e-01 3.734617846277754172e+00 3.454619154618721932e+00
3.051205344983407564e+00 3.770178490894091183e+00 2.655280948332936042e+00 1.794353753425479869e+00 3.725812552059708960e+00 3.042818717005022489e+00
3.092161498966542688e+00 3.757549243535245775e+00 2.288562140486408047e+00 2.198976870547320495e+00 3.734895754342200114e+00 2.914283060908009482e+00
2.984859993051366622e+00 3.723190733781134298e+00 2.116391026919549834e+00 1.870373394776741360e+00 3.819145874298309540e+00 3.446845970529541781e+00
3.295886998212355312e+00 3.825209930504881228e+00 1.580533867709585039e+00 2.123265506270973990e+00 3.756881266496728600e+00 3.350022652331078099e+00
3.557818913643731040e+00 3.821883806577664355e+00 1.990911729962600463e+00 1.122876444924358008e+00 3.603825514907114336e+00 3.379175003269412336e+00
2.694907709076274305e+00 3.713415849009807701e+00 1.597194377687572775e+00 2.454704145406773730e+00 3.468839208136640817e+00 3.497327361861032990e+00
3.345475866946702403e+00 3.772528560476279491e+00 1.750248430731747407e+00 2.198510645432184774e+00 3.740447560085337297e+00 3.082996397746901263e+00
3.404932414588713208e+00 3.507809663409173329e+00 1.119971551372635377e+00 2.095144196770781342e+00 3.761451443980557752e+00 3.228827255554566733e+00
2.941940263084912743e+00 3.676282181593270248e+00 1.975943352182619517e+00 1.680003483882003934e+00 3.782608335097111141e+00 3.601722862800101232e+00
3.484024175738968054e+00 3.604347113502863742e+00 2.143040860285753357e+00 1.372258058010106918e+00 3.741959059901935891e+00 3.076009169445133473e+00
2.914188995393076631e+00 3.632446212602636226e+00 2.385734342569786559e+00 2.245550518976787036e+00 3.648127369042461599e+00 3.306987984789491186e+00
3.200011332043635193e+00 3.752584114588172870e+00 2.288320311456222722e+00 2.357341722225487324e+00 3.686743785937757867e+00 3.063916446233903912e+00
3.246985224791489433e+00 3.797200760503946615e+00 2.320522031222778558e+00 2.067074129311659458e+00 3.748896122215547244e+00 2.938879672953645272e+00
3.088352842981818114e+00 3.636959978156122819e+00 2.070947367798143812e+00 1.964715314187608364e+00 3.780140353883894910e+00 3.204465481489866097e+00
3.374513383960952684e+00 3.757128833316834005e+00 1.867833313394082984e+00 2.308673928799696018e+00 3.766375784943305494e+00 2.975908300690647490e+00
3.599186993346298546e+00 3.746451452595108034e+00 1.014452259148577395e+00 1.064890339339086500e+00 3.800162930417395390e+00 3.667515049948937289e+00
3.107413128368520017e+00 3.797922608486252738e+00 2.645151752533342560e+00 2.356894282051996914e+00 3.726586558686510120e+00 2.627002986722349664e+00
3.044101098828872587e+00 3.576705996160076229e+00 2.072582537875554021e+00 2.105188086200969977e+00 3.788329030666686581e+00 3.308698568669476092e+00
3.041631901415384753e+00 3.836989326415154000e+00 1.996139401116214351e+00 2.163505405333059350e+00 3.743774954444333503e+00 3.332828850966357503e+00
3.252734838878510448e+00 3.737177522876533597e+00 1.568012024951733308e+00 1.705883213515001273e+00 3.724792931092577586e+00 3.581209832213644528e+00
3.305742982597640989e+00 3.551021412343520200e+00 1.671655682495143624e+00 1.147495808645299542e+00 3.753065287068966693e+00 3.575020419425140261e+00
3.058986945200610652e+00 3.765236754444406753e+00 1.719461348245761911e+00 2.022218117184065633e+00 3.728973305959342621e+00 3.459789819510366016e+00
3.390317353999920513e+00 3.537853323605534506e+00 2.087085431840788985e+00 1.470536060602927630e+00 3.800348881099959275e+00 3.487501682938183745e+00
3.722597274167668058e+00 3.761267079785170608e+00 1.679229279130077357e+00 1.134607811202703820e+00 3.598145114393703103e+00 3.124467204726272929e+00
3.265451490744418095e+00 3.617488187022920521e+00 2.344363792470077978e+00 2.097781577345108950e+00 3.724058469838832153e+00 3.043307130415140005e+00
2.787134009593896788e+00 3.764482272646378469e+00 2.559088989483286003e+00 2.228704391814253949e+00 3.667146352558945388e+00 3.077305186342705223e+00
2.972595023682782500e+00 3.727473281071768785e+00 1.806706070550172516e+00 2.848346775047824853e+00 3.790910490482891415e+00 3.024643454551567689e+00
2.621544639893405471e+00 3.616768244771118468e+00 2.519818770437541211e+00 2.145025787286588770e+00 3.754711703157978864e+00 3.175557122995540382e+00
3.427870319265943433e+00 3.776385831647388169e+00 2.200576431427260005e+00 1.202431324837728077e+00 3.548437703792421960e+00 3.183322783518411025e+00
3.086361153263106782e+00 3.816635800744250684e+00 2.422556423941571335e+00 2.137472383502635243e+00 3.700320962406762781e+00 2.901297778738253008e+00
2.852544958295396338e+00 3.783675058962717497e+00 1.755920382607311758e+00 2.450507000198948848e+00 3.512405202534422788e+00 3.517431537920943985e+00
2.959924043029360519e+00 3.848081098599798189e+00 1.564929319140404562e+00 2.361788128180402069e+00 3.645772425941039341e+00 3.511070280587019088e+00
2.967050174018426745e+00 3.761606860485682269e+00 2.240032436858555798e+00 1.787621209350501728e+00 3.762668625244882659e+00 3.455947035617852769e+00
3.012702079983795134e+00 3.734183243519594964e+00 1.649360810547733314e+00 2.597203561147091389e+00 3.565178969956942723e+00 3.085254493889309391e+00
3.425917905884643400e+00 3.634900705233863327e+00 1.683617865906145816e+00 1.421288694434077904e+00 3.646630461381725308e+00 3.198095786571475418e+00
3.324767653436890846e+00 3.832833607138096177e+00 1.965858462795025074e+00 1.899587379422807532e+00 3.837802135690065786e+00 3.303108954511433826e+00
3.461326924201475919e+00 3.749240158063870787e+00 1.690293614095378372e+00 1.833641582700848760e+00 3.817704236283276042e+00 3.285851002173422408e+00
3.068448215340927376e+00 3.855547101021733702e+00 2.287659650681096224e+00 2.284550488618026343e+00 3.774905519794756970e+00 3.096966377297132311e+00
2.854383691795631783e+00 3.605128500164284766e+00 2.184284096755130467e+00 3.048619052908389193e+00 3.723257004008764692e+00 2.383853954074613757e+00
3.044780958746105437e+00 3.435322769623916361e+00 2.088157542453885629e+00 1.586185883978860955e+00 3.690870743156609457e+00 3.376135916211699950e+00
3.437286543026297103e+00 3.729826072812126192e+00 2.220476838380325280e+00 1.703886235710407648e+00 3.724704873785529724e+00 3.221927610809953713e+00
3.346518793786042334e+00 3.717320378145480664e+00 6.202757659102997589e-01 1.809144083067290243e+00 3.472641887073776967e+00 3.734884393341031839e+00
2.873428937614718404e+00 3.781264966788862480e+00 2.450121981800462478e+00 2.460446324898242665e+00 3.740959933404228721e+00 2.938211106539222683e+00
3.060235560907269114e+00 3.551922836211700574e+00 1.997444958487702760e+00 1.215048781742581907e+00 3.770317434229899511e+00 3.643197561582160127e+00
3.055243252794449749e+00 3.750522092701130017e+00 2.304461431131704430e+00 2.270015260526034861e+00 3.826644331151476397e+00 3.172248193460091681e+00
3.418563406789717263e+00 3.758141067170897021e+00 1.993003568191486830e+00 2.023715271433515372e+00 3.829106521471416613e+00 3.111820427370870057e+00
3.334011971056200174e+00 3.380546197068494241e+00 2.234414524612263975e+00 2.142067329635684025e+00 3.846268711477774715e+00 3.158296960380165164e+00
3.665653427880207538e+00 3.832459165840866433e+00 1.384264181411765327e+00 1.628817624061247749e+00 3.518513475332662566e+00 3.206155920814692806e+00
3.249154108669718433e+00 3.789482459777901102e+00 1.476276945897820214e+00 1.827154870664117858e+00 3.755307316132669548e+00 3.571210639941085230e+00
3.253541999133954477e+00 3.773072586480754609e+00 2.159036438484819964e+00 1.555175454030335969e+00 3.811251138645228576e+00 3.391418940354585132e+00
3.296132398676090869e+00 3.700780150608867558e+00 1.523250410465923244e+00 2.323126655662381079e+00 3.772125356226571302e+00 3.253617342616546448e+00
3.233380587839926434e+00 3.803854333014080602e+00 2.100424583107023402e+00 1.720595928263390473e+00 3.823526689636216780e+00 3.437943116928409815e+00
3.220328438761997258e+00 3.722200495699107048e+00 1.763372175258521857e+00 1.730141173122791143e+00 3.790260128940526219e+00 3.451051608549376315e+00
3.073859004275346862e+00 3.471029557615950001e+00 2.403061584895905600e+00 1.411192096869697155e+00 3.594275742291600739e+00 3.013401135180142631e+00
3.304960502392161992e+00 3.772480648254106228e+00 1.958012225271172912e+00 1.894715318317960140e+00 3.721806503173839875e+00 3.150678903934846620e+00
3.521760295532833318e+00 3.505360195831614956e+00 2.206217878860960102e+00 6.393103613532576945e-01 3.218541802425252563e+00 2.914518055601954760e+00
3.203963864194386613e+00 3.418920250550268491e+00 1.839114618575889315e+00 2.408523415484768115e+00 3.716898788475479165e+00 3.229386849645405011e+00
3.263750751813497164e+00 3.755381857713744775e+00 1.715526598871809139e+00 1.363826522981699929e+00 3.576884405066590222e+00 3.650851598575775014e+00
2.832934912892451251e+00 3.729451622709597292e+00 2.096067964191700828e+00 2.572100361580234473e+00 3.734706639083400059e+00 3.165564352184399244e+00
2.627438128476129009e+00 3.776787326412435419e+00 1.603966965553531798e+00 2.503168698451085028e+00 3.396966296043984812e+00 3.417777082728965521e+00
2.907301607276030708e+00 3.565158935145645636e+00 2.692042882496807454e+00 1.685839687315069169e+00 3.779038992003735498e+00 3.243446689872048871e+00
2.713155692097391380e+00 3.565805469800019889e+00 2.658272257767794411e+00 1.947302205685102372e+00 3.763832510171568835e+00 3.364006316748731074e+00
3.268734129139931444e+00 3.608659067151684496e+00 2.059016219984314944e+00 1.161013964811737020e+00 3.713266715931659245e+00 3.441914358630526305e+00
3.471273551573008209e+00 3.702441644666045750e+00 1.219154110693519533e+00 1.691684267720583223e+00 3.744602460254203180e+00 3.407075432716380359e+00
2.920766286882205076e+00 3.588034893989791030e+00 1.866715595532445038e+00 2.729351108061346398e+00 3.596822150640977878e+00 2.683391220952125344e+00
2.872164259684053089e+00 3.781634870138731230e+00 2.282836415648024531e+00 2.308027850446609186e+00 3.795961862419539923e+00 3.286505674644681463e+00
2.956236561165247245e+00 3.848178690585435824e+00 1.559146127175062402e+00 2.451702129434699007e+00 3.648284315338365946e+00 3.511887039151944112e+00
3.319294032688682172e+00 3.636627068147213038e+00 1.662614343774958758e+00 1.606523680405583798e+00 3.879161706789635566e+00 3.492960764391011885e+00
2.967301280707681066e+00 3.579382516281285120e+00 2.037903637599129958e+00 2.891178603800601987e+00 3.823602130016456435e+00 2.639069191745267329e+00
2.414884269258303018e+00 3.734720588819964160e+00 1.752367376192766057e+00 2.430128492860664124e+00 3.441061318143215253e+00 3.567444415121267198e+00
3.640212873625161993e+00 3.702875201910626135e+00 2.386340391193906285e+00 9.823052858700519474e-01 3.469007700648000014e+00 2.940018765182115246e+00
3.373531185478308991e+00 3.785408492265299518e+00 1.962049305093411800e+00 1.739373960534663199e+00 3.686522778546803103e+00 3.332155765058741892e+00
3.562236763156030328e+00 3.551790478435410847e+00 1.261539418627640963e+00 2.257707801003876913e+00 3.821217822017323407e+00 3.161757797862994490e+00
3.104991345914473566e+00 3.523139771080932015e+00 2.281994330535450199e+00 1.072040733209275620e+00 3.737725102026489221e+00 3.566717727980066144e+00
3.035257002250982161e+00 3.863329511573796005e+00 2.247748115342287800e+00 2.450912496432437138e+00 3.834117765250297794e+00 3.112408302526271431e+00
3.085806650583796440e+00 3.726475191841997603e+00 2.023236780935653734e+00 2.018016390970844398e+00 3.796211109282041640e+00 3.272227916717128426e+00
3.457556872292143701e+00 3.799578572638228291e+00 1.816853184450475833e+00 2.099527614470890313e+00 3.754610385683528673e+00 3.197262647187316453e+00
3.393633818245016087e+00 3.791909288198833661e+00 1.154241991716432381e+00 1.708841426363011617e+00 3.600780589677583965e+00 3.494082659880452191e+00
3.020308903300586767e+00 3.728806479102446669e+00 2.529897538688309133e+00 1.887894747424378572e+00 3.724693593777474110e+00 3.078161517722073803e+00
3.310187237185525877e+00 3.778353464263666694e+00 1.790756152236134602e+00 1.846449487057896688e+00 3.703234029092692392e+00 3.286532757667986360e+00
3.092994753325351009e+00 3.644574809465574106e+00 1.609028018013790806e+00 1.731524351863271249e+00 3.643967359327109801e+00 3.399762465932747446e+00
3.148741890344344707e+00 3.850158549859708401e+00 1.626767451642461726e+00 2.332741292818043544e+00 3.790858855946529715e+00 3.430128378529313959e+00
3.545124850924418869e+00 3.756878958251523848e+00 1.856877396422939253e+00 1.833223624453036660e+00 3.736727238752420632e+00 3.072242223556098217e+00
3.264291899489399906e+00 3.797361735976591213e+00 2.428879140386929425e+00 1.581824487077202024e+00 3.453566111703160857e+00 2.873163990695557946e+00
3.453242833515689281e+00 3.709600478418791702e+00 2.067131303269028386e+00 1.311199894409794675e+00 3.782902544446816506e+00 3.484168496282677996e+00
3.154220767542362136e+00 3.797194998969225743e+00 1.498210729310232470e+00 2.173617757637498649e+00 3.720070397936454665e+00 3.499139804839328516e+00
3.328503335103046634e+00 3.627103554097171223e+00 1.875648709145423032e+00 2.224768183807563027e+00 3.758081660327589280e+00 3.030725201655899870e+00
3.161854696167135437e+00 3.649903010833152717e+00 2.784995456219614862e+00 1.715953776463275293e+00 3.718798153760360048e+00 2.811327255230212430e+00
3.239430470828625008e+00 3.407633963421286438e+00 1.515223953363159737e+00 1.362493596380552230e+00 3.745454777800736323e+00 3.374712603464603777e+00
3.282145298187913784e+00 3.635680496455397925e+00 2.199733617581679734e+00 1.911523269611777875e+00 3.705246247011444893e+00 3.031899305528719779e+00
3.057580256731985635e+00 3.693466894623249175e+00 1.313986488260798779e+00 1.754032585188213922e+00 3.583495150022686371e+00 3.575395908646534338e+00
3.235369506739710577e+00 3.831686718318738194e+00 2.544993990307107712e+00 1.568254444503830003e+00 3.651084646024547631e+00 3.174893789754048790e+00
3.077325486251697662e+00 3.606070606337335782e+00 2.223790396501337696e+00 1.321847138637990415e+00 3.804203611631913340e+00 3.511062058547726572e+00
3.144129421408604408e+00 3.564070692245210115e+00 2.287480790863201108e+00 2.248558238030528678e+00 3.832721363865468245e+00 2.875004826711987871e+00
3.288921598857874162e+00 3.846465443929773631e+00 1.299296670010479771e+00 2.061939346828135289e+00 3.595609446062737913e+00 3.464193323975132355e+00
3.098940694738167245e+00 3.842878772962593725e+00 1.967690000165129183e+00 2.158804547284049580e+00 3.767619221709710864e+00 3.309519813445622294e+00
3.103876070036170276e+00 3.834671010313265960e+00 2.617772997983129457e+00 2.062232196591919919e+00 3.760603364917188607e+00 2.936220487547447355e+00
3.374866943315508294e+00 3.679355028637959713e+00 1.122682328568303634e+00 1.830306322033917077e+00 3.747116651245562036e+00 3.492490820956962949e+00
3.389286799406661110e+00 3.475835563341316270e+00 1.675523663380261485e+00 2.583686476697582002e+00 3.703447310170189244e+00 2.562686831190496228e+00
3.069253541299175492e+00 3.614906197219295070e+00 2.006228839757697724e+00 1.946347074782773356e+00 3.596313361120537788e+00 2.964540649870619493e+00
3.395187570265762567e+00 3.856329850454117913e+00 2.298471149624542686e+00 1.818503749354003052e+00 3.678133231979880069e+00 2.954306245443353518e+00
3.376229412627661297e+00 3.818151168700621767e+00 1.949592890087045838e+00 1.815007316045461394e+00 3.480263087353560714e+00 3.319756788721498708e+00
3.038294622939427647e+00 3.284787834004970541e+00 2.034852904681923480e+00 3.161283787483990970e+00 3.715261697803291518e+00 1.982327527870349604e+00
3.513685659842739728e+00 3.638743632233992553e+00 1.229470021111578104e+00 1.863691009362629547e+00 3.718013112931084496e+00 3.372795741574536876e+00
2.718647715639678442e+00 3.686489799094880393e+00 1.445957323158933994e+00 2.022904074077318981e+00 3.446876079129961301e+00 3.627132368207981017e+00
3.120658840040290816e+00 3.656036256990793820e+00 8.270775230879701123e-01 2.255801830120468754e+00 3.471266747225362437e+00 3.555206545277196373e+00
3.079296789407627521e+00 3.702792289458087804e+00 2.477614146992078048e+00 1.572167332121785721e+00 3.775359379788895797e+00 3.280089967483171609e+00
3.441576639688663786e+00 3.721375841050574174e+00 1.560014807048662133e+00 1.461353839671567734e+00 3.579862691960959076e+00 3.337980574097680897e+00
3.586639643214989626e+00 3.728654389440921424e+00 2.163372121420889638e+00 8.573109843351464088e-01 3.184974789772031301e+00 3.089114169080742212e+00
3.274101465656310328e+00 3.597801516512029174e+00 1.895778257475323691e+00 2.399086532151182727e+00 3.808186374295707832e+00 2.821375646054912423e+00
3.203613060017053371e+00 3.740070938505334119e+00 2.434000032543020442e+00 1.779214108510887682e+00 3.622189257598035450e+00 2.878405326029534361e+00
2.469415577361803393e+00 3.587149058366535748e+00 2.313467668683625966e+00 2.764857189206774368e+00 3.701651480963314977e+00 2.958172299231974556e+00
3.290729806231088794e+00 3.813466794690771877e+00 2.014654674452827532e+00 2.001545164309949332e+00 3.786241184438655427e+00 3.172687760477642893e+00
2.907657763598464840e+00 3.742074559235795572e+00 2.198024385205918474e+00 2.221885587314037291e+00 3.819600195139239762e+00 3.257520596152286618e+00
3.473175393668830324e+00 3.753033725977229729e+00 1.151546422798474412e+00 1.593375663409610121e+00 3.762896587909047241e+00 3.545413885289562028e+00
2.748165944724523690e+00 3.738486631786257952e+00 2.451556634442633609e+00 2.594319728971852257e+00 3.424749754406743563e+00 2.511868698313093784e+00
2.943968703069035797e+00 3.668412959669917761e+00 1.764612267984520422e+00 1.666828951550599180e+00 3.758120166346712754e+00 3.688002954342910922e+00
3.741835992795561339e+00 3.835229133451272698e+00 1.834714784369563256e+00 8.539255128065131872e-01 3.577223437496785952e+00 3.342974917242175881e+00
3.267609810387148706e+00 3.717040230151133606e+00 2.137804880231981119e+00 1.167243813491369631e+00 3.676055042518155069e+00 3.428801343301279392e+00
3.557794237214475075e+00 3.605791016729193998e+00 9.896914746189088286e-01 2.087043608320559240e+00 3.770551099469575451e+00 3.299692429967941543e+00
2.881901947135759645e+00 3.741778441967350766e+00 1.706168486119347349e+00 2.100239520470610355e+00 3.712983701165746275e+00 3.580986941731924666e+00
3.408367851056382847e+00 3.781390517234460624e+00 2.176731234788234381e+00 2.045269508529391711e+00 3.782151066653527405e+00 2.906099613551293537e+00
2.990437487680882356e+00 3.601127202913803060e+00 1.937623285941002527e+00 2.058791450043033766e+00 3.454652805216849032e+00 2.872783974643457583e+00
3.299590901390264008e+00 3.729131021089968634e+00 2.372761918668590653e+00 1.202586125283710672e+00 3.538796075043524780e+00 3.214094195000729126e+00
3.312543742970842864e+00 3.593622181553518757e+00 2.738456350231670111e+00 7.089957835795487329e-01 3.525699903955700876e+00 3.320462525090832173e+00
3.058422112083482691e+00 3.582927572143887573e+00 2.315153499280957927e+00 1.277039336263870561e+00 3.858458163349002046e+00 3.593078208079600877e+00
3.291417778690164386e+00 3.697584067090253779e+00 2.405405314974149444e+00 1.089725140660795288e+00 3.705569500677933892e+00 3.369691237818137619e+00
3.407075722814868257e+00 3.794612244659465894e+00 1.581950118485497381e+00 1.928547256136329269e+00 3.710077005308188625e+00 3.251438888198462607e+00
3.049425330862348904e+00 3.491878924935928108e+00 2.164177629031593941e+00 2.273762428022465976e+00 3.702236266221283323e+00 3.228050386543974248e+00
3.502123121016774476e+00 3.794957037622230356e+00 1.398366562768019961e+00 1.502224364762511311e+00 3.774601881693215422e+00 3.540308309563379385e+00
3.235795985881237957e+00 3.716927964773203641e+00 2.217872565211178593e+00 2.364328101428175621e+00 3.728496304323220212e+00 2.685514570515907362e+00
3.674306720082892053e+00 3.678783735420539713e+00 1.788409092675914192e+00 1.414762198027335716e+00 3.524329450822027532e+00 3.091232345746022681e+00
2.914006849654344311e+00 3.749420888481164393e+00 2.156049077903627875e+00 2.154693740333939900e+00 3.712707509214441259e+00 3.329602354562123168e+00
3.443068410669309021e+00 3.651686594711542444e+00 1.936895454559435015e+00 1.579698084585582363e+00 3.855696708064549671e+00 3.407014915959631907e+00
2.965324572262554081e+00 3.800966702885665960e+00 2.066271014482481849e+00 2.560682477278225733e+00 3.801602795050199823e+00 3.099549863087858181e+00
2.389101187257284042e+00 3.712311344104300304e+00 2.076023114634324873e+00 3.021437542035972701e+00 3.578233577375846242e+00 2.983970027562212746e+00
2.835173666007844595e+00 2.989667088588169541e+00 2.318092063913546053e+00 1.560683831547890588e+00 3.633656029286737255e+00 3.517578804072911680e+00
3.153622282702150947e+00 3.743180827178327341e+00 2.142986120079084955e+00 2.094539453801781193e+00 3.873028488235075173e+00 3.180442350350551450e+00
2.973034726742669775e+00 3.820505499842334007e+00 2.119877319165083041e+00 2.170473259002382083e+00 3.754176211108013472e+00 3.285685397890577342e+00
3.360405356001161525e+00 3.609682139590772998e+00 1.190516743506416342e+00 1.935900045244095979e+00 3.819956518139369983e+00 3.425746862548924021e+00
3.197749147280761317e+00 3.797815630567162870e+00 2.200917773060011129e+00 2.600489476642775077e+00 3.848693982972664962e+00 2.785166626715245286e+00
2.617056868346443910e+00 3.683188961177509047e+00 2.681823450582398571e+00 1.967320379914025752e+00 3.743743124570945824e+00 3.255887827102624144e+00
2.736361044537655385e+00 3.847885815944336763e+00 2.195913375488164121e+00 2.565187969415911429e+00 3.789822559329233176e+00 3.298115659699206947e+00
3.654010070969400115e+00 3.747960137997794927e+00 1.679183318897439436e+00 1.050257096432386517e+00 3.778687621204695812e+00 3.414481578080805768e+00
2.115880431901764336e+00 3.395885243440144752e+00 2.304294924001251132e+00 2.210691415000764604e+00 3.568375770954259174e+00 3.453383414075643199e+00
3.468560590544496502e+00 3.753610568796593494e+00 1.926788270228605882e+00 1.333551351955975628e+00 3.695035006857554372e+00 3.311348013808777413e+00
3.200745736228371552e+00 3.759938471975526220e+00 2.333477466642469800e+00 1.454475125788362577e+00 3.674635871179094959e+00 3.266601626652595236e+00
3.247886068507387591e+00 3.733452035174039452e+00 2.255720927885556115e+00 1.398927654330738513e+00 3.816445019381645931e+00 3.418207413014143103e+00
3.402970665241922710e+00 3.828428115705976964e+00 1.916381946383735269e+00 1.807426596790326911e+00 3.802540729324071833e+00 3.341420214774866171e+00
2.555075905603848785e+00 3.566276070993847913e+00 1.875169963592107969e+00 2.075660907299933466e+00 3.660390229055054068e+00 3.614936723785222128e+00
3.087636637580079224e+00 3.583091669215397346e+00 2.355780380494358894e+00 1.736707064019968216e+00 3.807366011412019358e+00 3.157189134388532548e+00
3.482187343684455261e+00 3.638084871754945215e+00 1.472349264020802906e+00 2.139470085490619677e+00 3.857761974910685066e+00 3.233156737968199579e+00
3.190966842024999028e+00 3.789816130670929262e+00 1.756802431052759461e+00 1.838408278422239084e+00 3.696177395402894472e+00 3.408395464138613828e+00
3.502966554201393912e+00 3.697479673645427845e+00 2.276426422925633908e+00 1.028301424050249491e+00 3.584894377435842827e+00 3.280337953278085639e+00
3.398796963736421706e+00 3.760011118451073830e+00 1.099655027723567935e+00 1.957572296800680789e+00 3.701477578648534550e+00 3.462188333887004976e+00
3.059294014196172196e+00 3.787048942305110355e+00 2.030768828844706775e+00 2.159259340690699691e+00 3.710872155953160334e+00 3.181554763464443880e+00
2.922981216542067884e+00 3.446283520813899770e+00 2.211797754740466804e+00 1.613801679335572503e+00 3.410159667218358948e+00 3.541162239966200165e+00
3.136297382157179570e+00 3.761873477928022957e+00 2.041384439887738100e+00 2.309842835460348187e+00 3.865377151098702502e+00 3.146244897593030831e+00
2.984920727939504914e+00 3.758841130612106785e+00 2.677462708143521386e+00 1.803604622547317238e+00 3.735525541898865765e+00 3.100432110383713802e+00
3.451587876716001535e+00 3.804542462148009729e+00 1.976931001798938770e+00 1.705753373142723905e+00 3.583756830354489775e+00 3.301797895783198822e+00
3.395569173290577947e+00 3.759634120354794273e+00 1.726395422758256082e+00 2.140074214209708447e+00 3.718125396065843358e+00 3.097394362951479962e+00
3.012711038771999750e+00 3.618206566847818717e+00 1.994786614660471580e+00 1.973502119546437283e+00 3.740858625812908844e+00 3.190387303132095287e+00
3.154012892867587237e+00 3.708588029681408216e+00 2.132959305837113906e+00 1.850361300207162607e+00 3.727145866929198803e+00 3.152522472928289243e+00
3.267743617783069432e+00 3.569980387773752817e+00 2.079730550998486027e+00 8.576724603477765552e-01 3.736665224988390932e+00 3.591634078648270112e+00
3.020419869296439686e+00 3.501286598307282727e+00 2.555588159566513085e+00 1.173625184458991333e+00 3.758195163041352149e+00 3.393494700652408991e+00
3.096322870925993342e+00 3.765038745538749954e+00 2.109931262678292452e+00 2.219996905672739107e+00 3.729599692065445282e+00 3.140585963513924828e+00
3.182041233921296008e+00 3.689984333420152307e+00 1.676058195560510722e+00 2.261102260522135587e+00 3.699722430877645074e+00 3.172800526658753117e+00
3.244773925445593399e+00 3.698755252275520267e+00 1.589390861051035886e+00 1.132582023850703168e+00 3.564490659230564518e+00 3.666869749874212214e+00
3.441055316534022523e+00 3.474634352146360072e+00 1.213036636853364492e+00 2.349625870353170942e+00 3.743480742235701708e+00 3.017175882136110765e+00
2.746162682649320619e+00 3.769803422184418995e+00 1.877705168244196754e+00 2.459773927710903418e+00 3.679188264796588115e+00 3.427605466088227359e+00
2.937100805773112722e+00 3.704341811580053712e+00 1.943025372409779683e+00 1.973944834673481585e+00 3.706929794428066138e+00 3.542734440704012222e+00
3.304178861702029568e+00 3.822742684132180546e+00 2.823774523241164847e+00 1.448889955092939941e+00 3.669186164256019733e+00 3.016109099216494283e+00
3.446518410814322753e+00 3.681092806395723560e+00 1.466544883254201848e+00 1.976400558809203734e+00 3.835171243196440205e+00 3.296308604267901732e+00
3.376742879594615498e+00 3.747630526023497222e+00 1.687120280303648689e+00 1.997551231771848235e+00 3.828246441138212219e+00 3.318323748873699408e+00
3.273444663589607728e+00 3.650150132889505628e+00 2.328344465351581682e+00 2.438323591122698808e+00 3.711317544676529856e+00 2.582863119225752513e+00
2.753881343278343774e+00 3.745211126995947382e+00 2.255744658992846485e+00 2.290047931277473303e+00 3.717874040818720527e+00 3.404785521592865294e+00
2.631253283585151426e+00 3.729197395362379375e+00 1.619090731238368219e+00 2.463217159580334492e+00 3.447374278204180076e+00 3.441179808544112095e+00
2.946008285871422050e+00 3.614444217785095059e+00 1.671289542482086832e+00 2.525941610929162806e+00 3.636871848899408288e+00 3.112742596984991561e+00
3.470012519771076942e+00 3.747459096842346682e+00 1.288442050257630145e+00 2.204515670717061671e+00 3.827481635893357659e+00 3.337927673323991318e+00
3.451016299794045228e+00 3.829941056480313133e+00 1.809336980649067783e+00 1.867532015639056464e+00 3.819844700637644586e+00 3.261785055192779392e+00
2.899072269517945610e+00 3.638700472798328089e+00 2.281016973312688823e+00 1.902038403799048538e+00 3.867239895897443436e+00 3.377456538677140685e+00
2.917064533093570944e+00 3.619182373868997438e+00 2.379222935989039112e+00 1.570385970054990254e+00 3.652475635496218231e+00 3.334207619331932548e+00
2.499361064711026703e+00 3.458453825220874300e+00 2.411016704424012058e+00 1.682204060215533481e+00 3.770673990533445874e+00 3.619630898042325295e+00
3.079614429052093261e+00 3.647891484968590614e+00 1.714870170138267813e+00 2.283323967769033569e+00 3.667311045969192218e+00 3.072631388048175261e+00
2.772972297450526202e+00 3.800417963149842926e+00 2.505080674498624926e+00 2.416712170426660311e+00 3.698142161795810345e+00 3.030590627153699756e+00
3.553931162791017506e+00 3.779936905232399003e+00 1.482024907278970183e+00 1.285818492699722260e+00 3.768734956589116170e+00 3.476818383165173110e+00
2.808377795133819799e+00 3.792964680555913848e+00 1.844869143769737985e+00 2.388935959234537165e+00 3.638417464183087535e+00 3.453961391243423940e+00
2.789290501190069271e+00 3.623875358216033682e+00 2.363230133350809670e+00 2.317991914197035097e+00 3.819485453173373735e+00 3.259832934655534142e+00
3.248354748231317313e+00 3.726714074620819162e+00 2.500175053175112794e+00 2.174805631696512975e+00 3.785132574478492273e+00 2.670862560561418686e+00
3.706262098328182208e+00 3.716505678889946651e+00 1.965361575335765165e+00 1.377439871974447616e+00 3.544137572853943929e+00 2.823578272836041680e+00
3.314491720975306865e+00 3.815611379967878580e+00 2.080619220800451696e+00 1.848060189787437135e+00 3.701668443808040276e+00 3.123591776957672650e+00
3.316426900975932401e+00 3.756067635419742867e+00 2.408770024756378358e+00 1.643342916946595622e+00 3.670631269351401826e+00 3.040308845627263334e+00
3.580423417857917734e+00 3.788004886255981418e+00 1.303006647567211740e+00 1.551531416596336754e+00 3.850751224914123583e+00 3.509811654929396063e+00
3.059274728114422803e+00 3.562397877652037081e+00 1.607461785481932193e+00 2.860466538150102433e+00 3.739622144551165484e+00 2.855026691842176945e+00
3.210150912233795228e+00 3.858861495303124389e+00 2.315963852876212759e+00 2.114167205897931279e+00 3.752392799902726672e+00 2.999813612412971509e+00
3.070963831095102847e+00 3.799541677227078917e+00 2.402157552614457181e+00 2.386182228042089015e+00 3.693616044902165996e+00 2.707204079661528873e+00
2.921156432026512650e+00 3.622853080695005001e+00 1.634314491145081094e+00 1.696484882482597323e+00 3.708068294195196568e+00 3.652029654385838597e+00
2.983636283268666922e+00 3.685345218869686246e+00 2.177381734089733900e+00 2.552991237397137514e+00 3.745495301155530310e+00 3.083784475863285746e+00
3.573314838809929395e+00 3.647138925831171719e+00 2.129901933947855763e+00 1.712679756421123356e+00 3.640595812996616498e+00 2.830087644568047622e+00
3.450274528735797208e+00 3.726669893853251647e+00 1.732702071389757625e+00 2.187091159742473145e+00 3.804039913382436300e+00 3.023817476716929242e+00
2.784429390317026076e+00 3.783197107400326775e+00 1.772792430022969601e+00 2.325033235134766674e+00 3.457290300891826096e+00 3.277555929535593826e+00
3.328269819429834797e+00 3.680409332257785326e+00 1.709676960808228285e+00 1.871526350321054188e+00 3.768724304215421039e+00 3.268717275388831389e+00
3.236705904185924076e+00 3.783096199149237115e+00 1.587996345385054520e+00 2.257599984730532139e+00 3.604215165529086384e+00 3.249919772553953479e+00
3.433355953532327032e+00 3.635919908360834452e+00 8.149801841434233252e-01 2.143145365205037400e+00 3.548319838760420453e+00 3.310308484115899397e+00
2.923713292512081452e+00 3.610742555734556714e+00 2.273188648552672220e+00 1.935804517361477295e+00 3.523557778642619098e+00 3.478158084725174071e+00
3.636406970887985146e+00 3.769129159363891812e+00 1.377350467658100541e+00 2.002879652538831490e+00 3.865294243837101185e+00 3.325808829756807139e+00
3.408449902163865008e+00 3.414005702533685405e+00 2.535577202182404122e+00 2.586853147296791278e+00 3.606903397974766889e+00 1.985713159907254832e+00
3.145776441924373223e+00 3.517578171959436784e+00 2.592261791051573283e+00 1.134896622488829498e+00 3.651614994247384338e+00 3.525248079843065430e+00
3.276018260773200907e+00 3.761140575772853545e+00 1.453451775566687809e+00 2.520540074244795647e+00 3.748130022676714912e+00 3.187252681694082490e+00
2.864343981379679160e+00 3.546771968170936429e+00 1.975465293423603219e+00 2.173465688432344667e+00 3.746418534880033846e+00 3.458725741549399935e+00
3.010353236954802281e+00 3.703537879215470063e+00 1.910244911598891315e+00 1.554674404296400247e+00 3.773343884754463584e+00 3.662394381792205778e+00
2.671164316716282627e+00 3.708339633312469630e+00 2.742113393837058766e+00 2.231405490685979043e+00 3.820824887593892605e+00 3.016091030443969423e+00
3.536982495196413279e+00 3.784968605205589753e+00 1.627274741413115677e+00 1.605807300337665167e+00 3.839298956174394650e+00 3.384542713845352768e+00
3.415129593879224323e+00 3.720367636480179652e+00 2.427519574907754052e+00 1.746123437069158291e+00 3.563223498340586382e+00 2.671380259813776359e+00
2.552712496357825156e+00 3.623638394298438925e+00 2.407272592600214534e+00 2.132180639705543168e+00 3.695526208530733214e+00 3.535034570459956171e+00
2.527016926738156588e+00 3.714815904560389903e+00 2.960832638506941006e+00 2.407332394174980017e+00 3.730038128516574680e+00 2.686940336389987749e+00
3.079334100717172173e+00 3.601645956175525853e+00 2.288462852454400842e+00 2.150220355548858819e+00 3.742543585852717403e+00 2.962091414680755541e+00
3.488350423751914509e+00 3.813932708004589056e+00 1.777300269093387231e+00 1.442221555534513922e+00 3.793992864703770174e+00 3.415591342334460823e+00
3.283916082773530309e+00 3.701657723027698133e+00 1.741084923009929675e+00 1.965650214106356986e+00 3.796077251142420117e+00 3.401466912939965059e+00
3.206112843124550693e+00 3.669184427052073705e+00 1.560293383868219141e+00 2.028913194639406115e+00 3.786112132542163167e+00 3.399151708864327048e+00
3.211689496255621279e+00 3.814240438609755923e+00 2.418080019238200595e+00 1.800823545783943214e+00 3.664103683255738986e+00 3.131122903845251937e+00
3.279886269626700823e+00 3.681005223171036622e+00 1.326369713405897377e+00 1.822495537496187090e+00 3.574176107715908657e+00 3.289890001324883961e+00
3.411978358017409008e+00 3.813599461932784873e+00 1.684172550223362652e+00 1.986558561403482415e+00 3.676734209929186648e+00 3.377110931213192835e+00
3.148400554397919215e+00 3.737698505069696253e+00 2.044369833603109754e+00 1.852126815282448824e+00 3.850712066755589635e+00 3.440775706346089979e+00
3.288362888485602209e+00 3.779168301905913463e+00 2.186349669957029729e+00 1.992140184305062123e+00 3.823939460381675648e+00 3.081403102442302977e+00
3.212486096163758464e+00 3.757144480663500374e+00 1.616571913221753087e+00 2.468932533620368908e+00 3.732489001803307449e+00 3.130520264082615522e+00
3.245557258602822959e+00 3.721735624023998490e+00 2.030780636200698375e+00 2.333197925360887659e+00 3.719604835371363105e+00 2.929568921282690308e+00
3.329648106631032167e+00 3.755589100787555701e+00 1.974724450897112682e+00 2.115680792868824600e+00 3.790709863165091065e+00 3.029212685894601353e+00
3.496487181698415991e+00 3.549489118264892884e+00 1.506372193305026252e+00 1.500882053462228471e+00 3.569319526561498979e+00 3.002295485895274396e+00
3.312968084926084522e+00 3.848128253569370383e+00 1.577643488841687702e+00 1.998648762681428215e+00 3.816828263912888985e+00 3.542513111709848950e+00
3.524182797150052338e+00 3.753237715513396910e+00 1.923997754485758716e+00 1.496488448704930807e+00 3.796237924878104408e+00 3.230083458229614735e+00
3.089424297701953037e+00 3.627324865129746279e+00 1.774788490040226874e+00 2.688741178044093072e+00 3.775017116810981843e+00 2.910952970309072629e+00
3.361927590671261790e+00 3.661015769678737986e+00 1.676376122333064655e+00 1.241446722018763937e+00 3.840516252736751124e+00 3.610971186476895856e+00
3.427133979969979816e+00 3.488758338781955182e+00 1.740916315324502861e+00 2.592425382849816273e+00 3.680589929315670528e+00 2.454108364051998059e+00
2.556955210839579884e+00 3.743619185356847012e+00 2.491772321895137754e+00 2.304138487055845452e+00 3.723080127605348011e+00 3.248545028495337217e+00
3.029925330794932758e+00 3.733367925655368236e+00 2.765905911281298035e+00 1.785022369204773529e+00 3.653611811527682551e+00 2.928789537994076042e+00
3.076478661624939104e+00 3.690954430597833902e+00 2.442439097098804801e+00 1.671570235921127301e+00 3.755699805767586774e+00 3.295268194908720361e+00
3.662284109068715932e+00 3.616635840006383162e+00 1.209288271688002681e+00 1.596369958211925066e+00 3.780244849708120025e+00 3.207329273470362008e+00
3.090160683442012335e+00 3.670965283816884472e+00 2.432125065294862054e+00 1.381638671092402681e+00 3.705311361953490312e+00 3.352679382303850097e+00
3.034248218953567999e+00 3.781180990145435850e+00 1.811693692425005997e+00 2.517817818069541413e+00 3.756168679803675747e+00 3.196839649887560419e+00
3.091380567313484207e+00 3.821314001140561967e+00 1.658646996266931684e+00 2.093544240066196327e+00 3.017992018237435570e+00 3.328416395791658378e+00
3.478511431260058018e+00 3.839597754286882658e+00 1.922475654971159242e+00 1.544032320566298466e+00 3.756415167456123694e+00 3.303416164216472328e+00
3.273530025230310780e+00 3.505596349505668563e+00 1.901227802186008953e+00 1.671020266030488699e+00 3.795247001876623560e+00 3.234367974089566555e+00
2.161465998119593834e+00 3.770140569467112179e+00 1.802025300041390166e+00 2.440308059567982468e+00 3.193137094113968733e+00 3.614862589553153427e+00
3.359640776762169878e+00 3.508416337676371732e+00 1.445327291331000907e+00 2.470748748165632058e+00 3.638956290628683643e+00 3.346069540194951397e+00
2.933323449472756028e+00 3.786153807807215887e+00 1.347776694036370682e+00 2.480107665118637783e+00 3.429580463932667911e+00 3.427807611257301712e+00
2.486282205810060209e+00 3.414769793529902397e+00 1.899992109401720253e+00 1.891797492465986164e+00 3.578090447050325196e+00 3.499987975407298890e+00
3.273345071145466800e+00 3.764279673696056872e+00 1.992571842528641612e+00 1.557687787405107827e+00 3.540727507784444672e+00 3.142822925928098421e+00
3.152154422657070576e+00 3.835623688222082439e+00 2.500955427921394580e+00 2.182763303114080955e+00 3.757240109506936765e+00 3.065195380156437110e+00
2.926645166914310092e+00 3.751017437019924294e+00 2.450630819539060923e+00 2.139970159601135791e+00 3.375766674008356727e+00 2.795141180989743290e+00
3.410711325721884624e+00 3.520609732410057813e+00 1.344074414112539362e+00 1.275480145449894076e+00 3.607254513453285405e+00 3.676626168761835789e+00
3.251943005963526367e+00 3.829116708357406029e+00 2.091169798980220929e+00 1.704387414587140714e+00 3.748250306397889364e+00 3.383783610430121325e+00
3.206711561346212491e+00 3.738606354361392103e+00 1.364139242817617337e+00 2.016092914992630991e+00 3.559185674408809064e+00 3.368625915751010336e+00
3.478977714891893225e+00 3.759489917668839443e+00 2.022820769872595292e+00 1.783234607777077985e+00 3.741700928570849793e+00 3.104970212990691536e+00
3.177994567128695103e+00 3.682850647628377772e+00 1.551448237431292343e+00 1.598867973621385330e+00 3.713718536309791318e+00 3.526814633843425195e+00
2.805019973171291259e+00 3.782651097628761061e+00 1.935238683897323453e+00 2.612799532261917523e+00 3.723637777528897796e+00 3.225510591876051603e+00
3.497736993603575151e+00 3.771667464979776341e+00 2.360719903571427913e+00 1.259431073783766175e+00 3.471755846987760741e+00 3.091286287709629210e+00
3.383704718474818574e+00 3.808163871892325858e+00 1.897110288187515481e+00 1.784914148779264575e+00 3.811021113242889058e+00 3.288540181683893504e+00
3.268455192100067297e+00 3.758541339129966907e+00 2.506106478674621663e+00 2.346704463283493247e+00 3.760004944555225936e+00 2.568099185075058521e+00
3.342133078660792123e+00 3.811519728934677165e+00 1.820176449744686398e+00 1.917249258833118919e+00 3.556042383401690543e+00 3.085160623105029032e+00
3.517422399484110063e+00 3.814057473423408062e+00 2.046829398892039631e+00 1.569225968909678359e+00 3.834283952154249775e+00 3.245053662540362094e+00
3.410677084058118869e+00 3.855749608615243851e+00 2.187756882392474900e+00 1.721235653363875739e+00 3.811984099060396591e+00 3.298848695166410216e+00
3.536587113379249026e+00 3.728080309458295716e+00 2.608678565062489518e+00 1.421357847749487924e+00 3.456151798479328630e+00 2.925365976304967752e+00
3.408284971507935524e+00 3.617383776079098112e+00 8.189416546463044178e-01 2.595241656291985777e+00 3.648663806848323699e+00 3.268986525198638304e+00
3.338864047755619513e+00 3.814832682846216461e+00 1.565954486744196128e+00 2.012935208081156446e+00 3.790528999058620840e+00 3.435332527366820710e+00
3.116645532672408514e+00 3.742450671193302991e+00 2.666470860250159891e+00 1.851971441855666534e+00 3.641025220440246013e+00 2.805510357733671523e+00
3.218845728618501933e+00 3.711370276013060465e+00 1.761414216482784179e+00 2.508800050617331578e+00 3.756491704504073326e+00 2.968501700403466614e+00
2.877073309396453116e+00 3.533460805836738938e+00 1.685309595310985342e+00 2.011250389913632475e+00 3.713651037587166304e+00 3.410215546594489666e+00
3.255139291442854965e+00 3.810325234002713835e+00 1.996618351605251585e+00 1.759743986989454001e+00 3.876717338906921828e+00 3.464841779240211750e+00
3.487849430159623232e+00 3.533819308218888011e+00 1.394445772564840924e+00 2.539443107073461992e+00 3.790036659062552715e+00 2.824898864565072998e+00
3.666043757638293155e+00 3.700687547551578582e+00 1.510892290738660160e+00 1.103244608883963807e+00 3.590040840671292255e+00 3.170810356725239920e+00
3.399518397882693499e+00 3.663275338495593392e+00 2.168779817089300899e+00 2.218462035771548102e+00 3.707247047567816978e+00 2.596782949671837759e+00
3.499638564229011095e+00 3.705964786027661884e+00 1.470499510898851669e+00 8.607196622480854931e-01 3.766645973753053322e+00 3.628368670426441955e+00
3.206275653285613370e+00 3.645548634786762943e+00 1.470073138975831917e+00 2.027407656372312239e+00 3.761186098557933732e+00 3.460711776200198653e+00
3.337950607552732762e+00 3.723516188486162726e+00 2.759842075436881093e+00 1.480024700217383860e+00 3.504633311283427588e+00 2.696191726526793619e+00
2.866256058087950365e+00 3.753912194555672599e+00 2.375008635909975130e+00 2.168185824504768711e+00 3.623854467259906009e+00 3.303195407702056663e+00
3.163103289916922911e+00 3.631070962615589259e+00 1.460920444569250076e+00 1.588993550536972332e+00 3.704767183873461267e+00 3.598701933888115434e+00
2.937512619993911223e+00 3.649039886529795051e+00 2.584161616475393775e+00 2.050424465135705976e+00 3.724962681796815556e+00 2.919272900541774352e+00
3.347258486435239266e+00 3.830841882498601692e+00 2.183878281095924745e+00 1.787165969577227065e+00 3.825803766888514534e+00 3.218450794335621090e+00
3.369949972408385896e+00 3.829596021228524716e+00 1.034257554603217777e+00 1.521586118157976841e+00 3.684749235848668203e+00 3.751300754572914009e+00
2.987142121603752365e+00 3.766437580030705501e+00 2.264668216592902183e+00 2.213058924648023673e+00 3.811980657100960901e+00 3.148771843317611285e+00
2.605124289752877687e+00 3.821540526679565897e+00 2.618020957916446623e+00 2.413950054917382460e+00 3.664963311679363400e+00 2.962628776863339031e+00
3.383469720666727021e+00 3.785258767984926109e+00 1.956711793440573333e+00 2.165711095899211625e+00 3.839397074998098791e+00 3.043591366156414235e+00
2.938003995956258052e+00 3.818020602837893129e+00 1.981898748102130847e+00 2.363655223578498887e+00 3.664195860197359433e+00 3.244143471511679255e+00
3.047429324381119020e+00 3.756800536977685123e+00 1.833722407277266875e+00 2.043859472621936568e+00 3.711122600549637163e+00 3.350168928888903608e+00
3.564215495519231336e+00 3.780267011830362289e+00 1.426295583045803061e+00 1.653811188233532459e+00 3.819029617327724058e+00 3.504868521090570344e+00
3.385209936246124318e+00 3.757459598617637120e+00 1.829324242286669122e+00 2.126422869723503251e+00 3.771528964630717073e+00 3.084438094033297162e+00
3.420696008437081659e+00 3.720035263573832296e+00 1.459176743421859879e+00 2.373123633811042410e+00 3.859857408359417263e+00 3.237148711631193443e+00
3.307478747859641022e+00 3.655936538246316037e+00 2.477536557047991028e+00 2.024136113334638942e+00 3.589809092885590580e+00 2.454424918768723707e+00
3.088292284034285906e+00 3.813579523073414634e+00 1.447150434610795955e+00 2.230774751840871151e+00 3.684598877064799272e+00 3.506721925256087502e+00
3.099120861111217984e+00 3.683897193346046262e+00 2.169164396835128628e+00 1.529760169499913891e+00 3.776027871926662005e+00 3.434085465506127921e+00
3.189292797067943219e+00 3.726727644167178610e+00 2.003900904713400433e+00 2.701305291774752426e+00 3.810274228380814865e+00 2.783758670098626542e+00
3.017653986709418312e+00 3.561501180889866891e+00 2.243155737294700636e+00 2.555521474908158730e+00 3.563472342159167638e+00 2.350067609937317226e+00
3.083357465766119354e+00 3.781728260206703052e+00 2.352766754218084788e+00 1.971978635316630868e+00 3.685759268332128524e+00 3.049706826779342794e+00
3.673938230611003330e+00 3.829151171664840980e+00 2.325085713410282029e+00 9.136332754985054816e-01 3.440642766391596830e+00 3.012672102075208080e+00
3.297166326358125232e+00 3.722415254173492283e+00 1.887950365603771719e+00 1.556885094685409809e+00 3.798430645010732576e+00 3.417472485776229529e+00
3.293779458095590140e+00 3.766232926054708052e+00 2.455885361696349634e+00 1.760761733367259607e+00 3.638708228360211461e+00 2.953536092492665244e+00
3.114731474222505181e+00 3.662767375969503192e+00 2.158646191848586415e+00 2.042094303909171682e+00 3.813431133866333145e+00 3.127337975440496187e+00
2.957244803220458351e+00 3.477335206008803414e+00 2.216952783681643169e+00 1.065315077393523824e+00 3.669743881609528469e+00 3.579568543197078068e+00
3.528378671651886123e+00 3.726455436265425636e+00 2.147801985309538253e+00 1.127402448027284843e+00 3.671511707366722721e+00 3.224407150902805608e+00
2.730330810890602145e+00 3.790097293963170966e+00 1.793580087624163433e+00 2.495041328958867766e+00 3.597715460334605098e+00 3.471842230939379270e+00
3.299749178508177394e+00 3.845464710332437530e+00 1.568172503859980083e+00 2.173510129313332762e+00 3.733812390810345327e+00 3.352283914803025233e+00
3.358396906006216653e+00 3.685368998291868703e+00 1.679950634842824364e+00 1.539514455114458391e+00 3.776824627136270873e+00 3.414481297631695167e+00
2.960726206163779128e+00 3.763308953716367089e+00 2.004026670374428054e+00 2.423143649933577670e+00 3.747187117792218469e+00 3.216893672213876343e+00
3.413703436860264340e+00 3.827580963437242190e+00 2.508161641750002335e+00 1.362068525853981749e+00 3.646056024943823637e+00 3.103804619648930174e+00
3.223010357438960138e+00 3.846664373392562730e+00 1.477311858770967490e+00 2.096884604058959933e+00 3.651267986482515937e+00 3.402130740848843704e+00
3.378895332349095337e+00 3.623874004558798045e+00 1.848029115687781720e+00 1.982509352595034580e+00 3.660938716662495818e+00 3.137248936923492160e+00
3.583412866363681726e+00 3.569426741718642049e+00 1.224854487206724851e+00 1.793282092668221583e+00 3.713676591417887529e+00 3.088889619915958118e+00
2.850838426231991463e+00 3.756046001364492071e+00 2.763590053944189329e+00 2.343595694693251019e+00 3.742506492060040824e+00 2.834858985968711664e+00
2.459581779962251691e+00 3.649226778365253665e+00 2.591867988732909023e+00 2.276102842445997698e+00 3.681746284277644055e+00 3.269035334998347420e+00
2.409565679549492856e+00 3.637444228069752761e+00 2.525267274969002607e+00 2.180031407229581664e+00 3.288314251732013194e+00 3.027898759152193087e+00
3.431311037226387306e+00 3.617679012787631265e+00 1.532123947462455504e+00 1.315431126536808604e+00 3.798141732791245673e+00 3.588857361569791404e+00
3.448725397272659698e+00 3.808814325265166723e+00 1.072552125207064222e+00 1.473939069554172310e+00 3.720103854688932454e+00 3.652104498722313686e+00
3.240459220116436168e+00 3.546784210337510235e+00 1.557559469167807187e+00 1.991390751437765561e+00 3.396185332118325295e+00 2.840903182340525746e+00
3.264099044127525495e+00 3.836391438856777913e+00 1.686439024693999977e+00 1.948882717252099273e+00 3.817898694670168513e+00 3.494212430523278901e+00
3.391607008705663784e+00 3.592138831681388922e+00 2.106366485073767780e+00 2.026910084666632361e+00 3.620023285986686101e+00 2.935906547172284942e+00
3.208259491311522105e+00 3.678836828555142269e+00 2.364707658492781306e+00 1.298355287319720386e+00 3.767994220985500409e+00 3.424200985340394521e+00
2.824653929479706171e+00 3.582045074319782696e+00 2.203580039849542871e+00 1.685582934954315881e+00 3.739000561643882836e+00 3.438446764352234730e+00
3.027867675054509267e+00 3.697474253542779810e+00 2.107113230386123082e+00 1.708366394111758391e+00 3.816465320367722125e+00 3.503821541318003607e+00
2.949223892572177874e+00 3.728951632114273718e+00 2.109312230746708039e+00 1.881780639988132275e+00 3.733415325816354269e+00 3.437915335580710607e+00
3.192807809644234940e+00 3.779855256678269271e+00 2.037932912620064929e+00 2.066509970757263837e+00 3.786752047069478877e+00 3.337898591949785221e+00
3.301489898344557528e+00 3.631059106613073517e+00 1.883312454827920313e+00 2.378471071527047620e+00 3.733810622678368496e+00 2.986127488387530615e+00
3.453555261405750088e+00 3.744270967701979203e+00 1.714141003406526753e+00 1.616226763609709849e+00 3.609307748871356303e+00 3.144671913061978685e+00
3.368268725727205926e+00 3.843757392342062040e+00 1.636299352649783989e+00 2.256634924083967597e+00 3.759992346341319180e+00 3.197747401439995141e+00
3.254294245032785859e+00 3.681986451789632131e+00 1.170181001400362852e+00 2.697711241471937971e+00 3.639418166538397337e+00 3.338458390178516755e+00
3.590960952127055794e+00 3.773888762030964017e+00 1.452313932492688364e+00 1.023055533248980575e+00 3.742770373153426089e+00 3.534510910670104256e+00
3.107463486884638915e+00 3.703094911182734705e+00 1.833493831424515053e+00 1.955731577703142543e+00 3.784890952823203314e+00 3.462570621986928554e+00
2.970185195383782339e+00 3.733294045951280449e+00 2.790308565452025213e+00 2.089190139002554236e+00 3.767186937123566892e+00 2.960861202447595986e+00
3.244585086684407926e+00 3.827707560826147049e+00 1.971925662523044798e+00 2.210906633137993182e+00 3.791371873970611261e+00 3.137133281149906416e+00
3.290808582531304705e+00 3.741533514991492559e+00 1.991930384390503628e+00 2.409876883872871911e+00 3.756175143044210518e+00 3.169216288092238543e+00
3.248338055669919289e+00 3.659028496828531818e+00 1.940866061994047875e+00 2.281283065985300507e+00 3.806172899215336525e+00 2.996784723831291242e+00
3.429098121786720466e+00 3.702821098959623303e+00 2.186044323260468492e+00 1.135234327841211810e+00 3.771702485712242758e+00 3.358262656404260582e+00
3.598046186890442311e+00 3.821717750380213552e+00 1.746668481478623747e+00 1.069296563487541096e+00 3.719258050116892367e+00 3.453128107430964544e+00
2.858700634647457495e+00 3.393086047467022581e+00 1.488077698437175522e+00 3.164726688212793793e+00 3.561149327993409663e+00 2.887478632863873962e+00
3.437043558276438926e+00 3.818847934542874523e+00 1.684803415004060279e+00 1.716326942424074131e+00 3.666476854812469544e+00 3.239083742489409445e+00
3.064124858084133596e+00 3.727263640552898050e+00 2.190794536841462303e+00 2.172026974224381402e+00 3.817259661728884534e+00 3.190779780172396052e+00
3.252624283155816975e+00 3.854013542573369033e+00 2.336515111485468754e+00 1.743728186818639614e+00 3.648719583823849089e+00 3.120202626688939773e+00
2.866392568258046225e+00 3.727835523087849268e+00 2.480960658452981082e+00 2.103005157660585045e+00 3.786447405408007061e+00 3.107783982680981438e+00
2.677910105635472160e+00 3.735053541320408232e+00 2.091719714304774769e+00 2.142964029407521398e+00 3.624512753376870400e+00 3.385093078897426278e+00
3.272732878118901567e+00 3.704298688646297855e+00 2.113441500576323850e+00 1.573950233017066047e+00 3.837876763933200763e+00 3.411705126820548273e+00
3.620031378298901092e+00 3.775097091080685807e+00 1.561927564261313961e+00 9.702965326994058559e-01 3.537013698941758211e+00 3.368707627430138629e+00
2.695115895191989797e+00 3.607458046747882729e+00 1.395331091533027479e+00 2.225594460330917457e+00 3.434777939157887872e+00 3.507157929816791420e+00
3.275922630353140796e+00 3.714513610323443071e+00 1.458161220975028538e+00 1.721519160988501884e+00 3.708763997147022984e+00 3.536764790529425273e+00
2.818603960836540967e+00 3.454624560629003582e+00 2.426519415275529834e+00 1.219457496652503803e+00 3.744968694694029487e+00 3.570983440648092699e+00
3.288439976459943015e+00 3.801420778698994862e+00 1.786432062485775907e+00 1.587822475752743712e+00 3.536642581893106208e+00 3.373311114483353634e+00
2.909341462984493809e+00 3.634499315336817471e+00 2.044551574713458830e+00 1.518595901935408055e+00 3.690221416919381436e+00 3.560145305933136495e+00
3.100750226330101444e+00 3.832778518319807759e+00 1.282880360963288391e+00 2.606773484035673771e+00 3.661853369996689977e+00 3.462213925756672417e+00
3.219069527601167824e+00 3.754742997783218073e+00 2.051274702265765804e+00 2.106862427286776196e+00 3.802876589010952380e+00 3.122734659154694281e+00
3.345975714533317102e+00 3.311445091056681722e+00 1.657768856661926860e+00 1.784884928050098685e+00 3.774500206231718558e+00 3.392387445237357468e+00
3.029440880770242206e+00 3.732234109909013053e+00 2.006852455129638724e+00 1.664943597262418695e+00 3.717609285154596321e+00 3.635489659561791598e+00
3.075905188262653134e+00 3.769988084158190311e+00 2.217229970131497918e+00 1.898446768714892263e+00 3.788307883817087607e+00 3.274693980171948127e+00
3.408571725030629551e+00 3.724713610277348597e+00 2.139810825669202110e+00 1.979791011235705334e+00 3.756835346815698085e+00 2.863073403263944439e+00
3.387818844675776209e+00 3.714599993043528503e+00 1.666982009107998097e+00 1.885948343099401736e+00 3.790862645005898646e+00 3.275870794307153222e+00
3.314655650267549269e+00 3.872494834889770310e+00 1.942089935820906277e+00 1.807597859873392832e+00 3.734408213529603948e+00 3.307466546550792419e+00
2.958340557459762099e+00 3.812456271535111796e+00 2.230613410056665913e+00 2.385753663775955324e+00 3.693622501878639497e+00 3.023133786901871733e+00
3.574856529596291743e+00 3.754118758911018539e+00 1.749763475027922288e+00 1.327335512502212156e+00 3.579268125639880616e+00 3.256531658161425202e+00
3.315979232321573100e+00 3.710077956804292310e+00 2.303705977709696651e+00 1.521400726942158554e+00 3.643488594166270911e+00 3.027332941563073643e+00
2.959104598576589584e+00 3.751953911277805531e+00 1.778593573173834042e+00 2.414740502543709866e+00 3.286166438173915516e+00 2.977829606061198842e+00
2.957722748906882249e+00 3.789049667532258248e+00 3.063444037041843426e+00 2.174695972366361474e+00 3.572721375110960995e+00 2.483878276447441191e+00
3.336339358943730460e+00 3.751292007827092156e+00 1.403691366281867747e+00 1.971707746844001186e+00 3.789348434710893443e+00 3.454997716357607107e+00
3.191005470671424593e+00 3.623110345378144359e+00 9.622081889661563414e-01 2.770606822134307645e+00 3.602693265699801195e+00 3.285217759430507645e+00
3.355028444144130706e+00 3.619503145618137463e+00 1.369474230368616929e+00 1.694190962190325278e+00 3.573248892678320576e+00 3.180346868219549705e+00
3.120803953594075253e+00 3.760277097375475108e+00 2.049067137294674712e+00 2.375888090343921455e+00 3.675407022052243455e+00 2.926501794311974880e+00
2.808042468617419019e+00 3.738074379700612848e+00 2.468103132862275118e+00 2.400385422241139821e+00 3.728374237192331631e+00 2.895928730948198915e+00
3.328735876749543188e+00 3.685983015073547087e+00 2.118035644973848441e+00 2.225013657289111269e+00 3.792714989617327781e+00 2.957941671847087672e+00
3.520300932982297404e+00 3.833706759212946569e+00 1.505005118833185218e+00 1.027406532795117400e+00 3.713062842320003387e+00 3.607768549136685987e+00
3.268600375126908375e+00 3.653051178820932332e+00 1.818352529526411798e+00 2.655958220318210827e+00 3.798312146435361747e+00 2.793258259776432606e+00
3.413826734539072483e+00 3.797435590327284061e+00 1.742753415975406339e+00 1.675482057186473250e+00 3.796954823017168579e+00 3.409131270080508536e+00
2.738675861750520468e+00 3.870582989954246766e+00 1.806212773051080855e+00 2.415270214297069895e+00 3.630538814781331336e+00 3.544192892209105938e+00
2.300006412325986460e+00 3.481599626333937714e+00 2.618347834554382025e+00 2.336571293826586349e+00 3.716174639072656660e+00 2.979336283304128585e+00
3.351600452970231014e+00 3.599054839980358800e+00 1.432961381127753286e+00 1.535767276690585881e+00 3.817457635295784524e+00 3.476100477793085730e+00
2.655098161630434550e+00 3.526211227675792426e+00 2.107043065890544575e+00 1.739856217978729802e+00 3.728123482112279063e+00 3.579295831353968449e+00
2.882059260479974405e+00 3.752751074785140695e+00 1.997471412583228467e+00 2.470434542566950498e+00 3.572566856839649585e+00 3.264738425565612445e+00
2.945168281529999543e+00 3.684386874405248147e+00 1.655120714508751201e+00 2.459394469654978543e+00 3.737490414266448013e+00 3.310723482321512812e+00
3.454810200109889706e+00 3.742759811204425802e+00 1.723343743706407194e+00 1.613888876399646621e+00 3.634234309801122720e+00 3.144267598480943171e+00
3.463660587607887642e+00 3.612941739769266469e+00 1.840058590163336172e+00 1.624920914348369161e+00 3.821281525733877693e+00 3.251517818116342440e+00
3.538383174753520599e+00 3.750372071850412770e+00 1.263186393687445674e+00 1.671500033238832339e+00 3.772579485680561895e+00 3.432720955216065573e+00
2.859911307877748943e+00 3.729594457283747388e+00 2.220408628878379975e+00 2.772105220664232927e+00 3.747762226434403932e+00 2.823180122692681593e+00
3.013115976423400788e+00 3.645450364910719276e+00 2.761958971972108934e+00 1.335633631183432257e+00 3.660847158623608433e+00 3.237287591546926357e+00
3.049328493133965257e+00 3.622086828459084362e+00 1.374678057489718164e+00 2.403486142598206143e+00 3.418588628770106386e+00 2.986460772300977951e+00
3.590995461541815814e+00 3.652333895129923569e+00 2.310617214686589982e+00 1.315305591588437961e+00 3.412193288319985474e+00 2.915818555340663920e+00
3.281842135889961209e+00 3.776799677074007988e+00 1.706287168741529081e+00 1.961651332585657936e+00 3.773584036325230429e+00 3.329424846728413989e+00
3.303997829980261702e+00 3.789274820372344532e+00 1.832148848556260035e+00 2.189379534885279366e+00 3.797585448116929552e+00 3.187577694415561602e+00
3.451402020087657174e+00 3.862159262436160034e+00 2.044473509722547711e+00 1.964704406647978852e+00 3.753602178427315916e+00 3.178332637444722497e+00
3.367955353655532225e+00 3.504628795861441937e+00 1.885223149671296561e+00 6.652329486234898059e-01 3.597426946343657672e+00 3.381181056310136324e+00
3.222901236926316582e+00 3.663470034725675006e+00 1.794184506185427130e+00 1.955198758819038263e+00 3.757430645127038282e+00 3.431444938637002284e+00
3.202934056993036016e+00 3.431211920506341162e+00 1.653542451425176418e+00 1.733885284312076225e+00 3.764441837100069854e+00 3.266169417384165996e+00
3.420454673814750546e+00 3.743351594949628769e+00 1.849393735011399587e+00 2.162377285479259559e+00 3.799051328063295596e+00 3.006229734743170567e+00
3.201776736698503711e+00 3.797759892994328812e+00 1.830453867231643938e+00 2.153515969943480712e+00 3.761755699123214836e+00 3.236391123800847591e+00
3.650386581289955856e+00 3.805856161356921508e+00 1.774526185086031660e+00 1.626567044376995064e+00 3.756302859041351638e+00 3.149432589589323594e+00
3.217398448280802015e+00 3.727203094982656673e+00 2.145453650901078202e+00 2.739221261247779093e+00 3.784254460792984442e+00 2.560741824314083370e+00
3.504994575501730658e+00 3.736721694856623976e+00 2.469193102854081001e+00 2.361309269177558345e+00 3.660970493786181557e+00 2.289912557593894782e+00
3.467005550859961982e+00 3.742827619098652026e+00 2.055669141711021553e+00 1.038454314474238860e+00 3.720997685813399514e+00 3.425969964498421394e+00
3.256016819004791341e+00 3.805535467362431756e+00 1.316195262184442383e+00 1.692340293539384977e+00 3.726838971162839353e+00 3.674299761181259338e+00
3.412528316938668649e+00 3.692489607306599364e+00 1.681476005504263460e+00 1.933584610043954877e+00 3.803687975118242637e+00 3.241156141836482707e+00
3.609574357468642525e+00 3.753853303453964063e+00 1.397032687130363993e+00 1.581409126867426185e+00 3.789066438936593784e+00 3.347417089114169464e+00
3.179637139412456737e+00 3.796771666865588646e+00 2.281283732359806304e+00 1.571913523430747084e+00 3.818208865822577458e+00 3.440317787351319101e+00
3.267581120054613653e+00 3.824381150058373535e+00 2.270024615802328505e+00 2.009705573608782991e+00 3.709239918876214848e+00 3.029628886361693585e+00
3.098242401550314273e+00 3.754567507409910743e+00 2.094623843013263986e+00 2.269385925599847198e+00 3.741984114488184687e+00 3.201411913481750471e+00
3.540255385971072144e+00 3.784300840941242861e+00 1.777848503259540802e+00 1.159780674868996497e+00 3.310949801760103117e+00 3.184030825124483766e+00
3.129996922319168817e+00 3.849637481161162000e+00 2.323295055465549375e+00 2.170961702761792012e+00 3.643210672874557687e+00 2.885578807758737430e+00
3.368936932215084390e+00 3.506677001747497080e+00 1.234176461899384902e+00 1.999913717143604552e+00 3.779792523158007178e+00 3.368492849307829218e+00
3.039203812366711333e+00 3.629452983814766220e+00 2.131750116363754000e+00 1.961224092405564834e+00 3.684641289148152588e+00 3.040109085966538505e+00
3.058087737278708307e+00 3.653731645021534025e+00 2.441788961696882421e+00 1.514489564454442272e+00 3.667429217254666085e+00 3.172554125699890815e+00
3.268330373501202146e+00 3.491381859760981143e+00 2.391330341986918739e+00 6.003558609382833033e-01 3.692272700805740548e+00 3.530367966885688435e+00
2.972992757400476194e+00 3.183795316382891816e+00 2.371987485121691108e+00 1.119820663921943460e+00 3.661844031226527463e+00 3.659063444495711082e+00
3.104021669659151605e+00 3.451786915547072176e+00 1.770294181866071126e+00 1.169505505680125790e+00 3.636352979741309444e+00 3.543610704625015817e+00
3.236441160365266967e+00 3.791667912150199271e+00 1.755290001920307041e+00 2.444037914903555819e+00 3.846464263808379247e+00 3.213434007962209016e+00
3.352610943264894505e+00 3.772245326183917946e+00 1.502090042552710170e+00 1.913498102490434283e+00 3.729667336540773093e+00 3.395973766944407668e+00
3.166321794391868671e+00 3.752525501882917780e+00 1.998735058238323425e+00 1.964074251467448073e+00 3.759170625039447433e+00 3.216158422375311243e+00
2.866232574595191096e+00 3.704369186697934246e+00 2.224843997896639891e+00 1.903827141281938973e+00 3.723153646506149439e+00 3.352782680870843635e+00
3.019246557273300713e+00 3.779858793539182304e+00 1.766122888236669075e+00 2.113255294405561369e+00 3.692342208887616106e+00 3.407848738077783768e+00
2.606069873400521431e+00 3.682006731815308243e+00 2.294662752947092432e+00 2.153575246261718590e+00 3.780966211088256035e+00 3.453199612359564519e+00
3.551300086096596420e+00 3.715614482389393292e+00 2.266945298375417917e+00 1.560085001342760957e+00 3.675385476251999073e+00 2.959491772525444375e+00
3.244132294492867885e+00 3.806197096354559939e+00 2.333446824950240472e+00 1.851668882294305263e+00 3.823620394459021465e+00 3.155786645341612129e+00
2.646727311193223464e+00 3.664497046666103763e+00 1.601014223978237450e+00 2.891357175320584005e+00 3.519675067557859194e+00 3.218412448057315967e+00
3.121882194631605323e+00 3.774114086784947641e+00 2.216904735036627105e+00 1.803403175093954758e+00 3.834515027886597593e+00 3.355201719631389246e+00
3.603828452637777513e+00 3.427520584201948495e+00 1.308508380604198384e+00 1.882952968959977991e+00 3.700506917694027731e+00 3.239794824855435351e+00
2.943903416938543849e+00 3.684260290755177802e+00 2.487135356663155328e+00 1.915641326679000667e+00 3.712329456577061038e+00 3.082993639561534049e+00
3.394920059169386661e+00 3.820494377509811024e+00 1.951694869786254616e+00 1.380424789011834408e+00 3.781596345001364767e+00 3.472179161118699398e+00
2.933458655421493422e+00 3.428583203339618635e+00 1.748157570214438294e+00 3.095240450797713816e+00 3.625650893405734543e+00 2.412446855044864336e+00
2.998671658078851721e+00 3.772930447761790429e+00 2.387319109138841267e+00 2.174963439931145270e+00 3.866341907245442133e+00 3.219078896238122489e+00
3.402835132381882399e+00 3.791706063325873899e+00 1.841985690344141835e+00 2.025769576299715879e+00 3.855019535205695735e+00 3.211309057247569321e+00
3.132311534724679714e+00 3.501093232824116441e+00 9.369516907619049872e-01 2.436182087738072877e+00 3.465516291824706219e+00 3.145808738948885352e+00
3.250002708860986189e+00 3.853748542244609609e+00 1.303748639415280408e+00 2.092102333918711032e+00 3.650025116797990243e+00 3.493186349648085720e+00
3.178324485030358026e+00 3.801202514551031975e+00 1.892666919283533256e+00 2.521280047726165652e+00 3.796777738154073933e+00 3.064943010924101596e+00
3.570714152615627413e+00 3.769714192239294714e+00 1.927991568972034830e+00 1.379464817037626911e+00 3.752970102072485048e+00 3.288277667587645503e+00
3.283780557855085824e+00 3.789481544603173546e+00 1.403218657718530604e+00 2.359626596837040680e+00 3.742819546709329259e+00 3.327593623190406635e+00
3.509792448679816435e+00 3.912113583999978772e+00 1.595014726344728739e+00 1.643172848665141572e+00 3.848604245976503524e+00 3.548329089741164566e+00
3.489813921983130118e+00 3.792698457488041797e+00 1.456170093026667445e+00 1.218189594982117541e+00 3.704620224477670032e+00 3.520402705966548140e+00
3.435265732807034400e+00 3.754716270485925822e+00 1.639087108929282000e+00 2.277056969680628651e+00 3.841902799167602911e+00 3.116934921000986236e+00
3.008922119115599259e+00 3.707812299229030994e+00 8.320076985811744041e-01 1.870690973789887801e+00 3.293248170030969035e+00 3.632978408990687136e+00
2.972982932476105233e+00 3.745188711040414731e+00 2.543561350001270593e+00 1.880801583554548406e+00 3.738243821088074625e+00 3.208779275703483425e+00
2.910999468575882432e+00 3.675814318300032024e+00 2.439739558496866856e+00 2.007475138466367603e+00 3.633185406017994001e+00 3.367771497858801588e+00
3.168480426333939892e+00 3.677035994927100315e+00 1.352737604510538372e+00 2.164913040128830346e+00 3.463843760715938913e+00 3.195834418210742101e+00
3.341555431978043167e+00 3.665593821308605005e+00 1.675499772601160897e+00 2.576863797079490315e+00 3.852989021348055765e+00 2.940422480229068380e+00
2.998247820758025206e+00 3.413992171262882902e+00 2.265846812753306683e+00 1.863007826470578721e+00 3.781504069085510178e+00 3.149398824809958697e+00
3.569867251992809631e+00 3.820372419615891246e+00 1.758521745615965193e+00 1.529048889858527049e+00 3.855853179700600819e+00 3.392508439114669372e+00
3.163394554089404398e+00 3.763775433774707135e+00 1.365287418439630640e+00 2.074113821513599021e+00 3.635506101688921188e+00 3.433267849403474070e+00
3.630086046964589919e+00 3.829079208105101273e+00 1.735970858453405485e+00 1.322108121022552707e+00 3.529693011580153694e+00 3.176533248194613357e+00
3.409607753951713338e+00 3.784508701481978488e+00 2.135360548639622991e+00 2.185319730625869816e+00 3.596047134481577867e+00 2.687215932616221270e+00
2.050513688201904827e+00 3.682880013004897979e+00 2.854321924968703517e+00 2.737120513375732145e+00 3.711189222446265923e+00 2.905553074839605454e+00
3.145971194271362847e+00 3.871421904851718221e+00 1.654040538677862271e+00 2.310356981514016361e+00 3.564571951442474518e+00 3.273545986665283625e+00
3.182748123740390067e+00 3.521231536549134233e+00 1.481001953452289799e+00 9.735550170324464014e-01 3.550029330806401262e+00 3.496162426048772698e+00
3.383623081879231442e+00 3.628641027951148956e+00 2.058725704419264169e+00 9.748141202238483904e-01 3.621449777981010421e+00 3.291370306629011644e+00
2.862178563121833275e+00 3.634921368983908163e+00 2.243184358864498851e+00 2.458498393237972479e+00 3.753935082580541760e+00 3.168273727926638195e+00
2.936361441053941590e+00 3.674555688827422895e+00 2.338370539261837244e+00 2.221455990790758506e+00 3.781178837377094926e+00 3.064668441650477249e+00
3.245084886887943387e+00 3.829786003683039564e+00 1.552077058524545583e+00 2.041387967060767750e+00 3.804669551734216615e+00 3.515956634564516126e+00
3.495625493769372483e+00 3.780173621133180895e+00 1.655522172451253660e+00 2.171071513480328896e+00 3.771110687801479067e+00 3.084121372607248279e+00
3.302619303893193692e+00 3.724758127309022004e+00 2.038696794888533059e+00 2.168855506786283360e+00 3.747828435293246052e+00 3.101440655586682915e+00
3.094792564968834370e+00 3.733979556783593612e+00 1.457954229043556982e+00 2.379018279788367440e+00 3.668044837872738384e+00 3.320650940346229429e+00
3.414534744864807791e+00 3.437303296960667165e+00 1.574128880639519501e+00 2.513918263759392424e+00 3.590932365727683706e+00 2.917140932142583853e+00
2.146613825185853308e+00 3.664527106862405681e+00 2.270631006925184270e+00 2.331000832650871324e+00 3.492037891863146282e+00 3.558352191767794714e+00
2.931276937003449046e+00 3.799858596215871298e+00 2.123360254211501541e+00 2.652088790309799826e+00 3.745037943390581603e+00 2.936275655931114947e+00
3.088089174762852718e+00 3.707418044222583919e+00 2.630676196191077398e+00 1.447834716912706154e+00 3.697415396861835291e+00 3.208029876012560067e+00
3.618096949044135702e+00 3.787539865516285520e+00 7.560098136555591930e-01 1.647086708870974414e+00 3.541148768374748013e+00 3.620169035754422726e+00
3.298580811114048661e+00 3.689690981351097410e+00 1.991525391280163815e+00 1.795149161004850891e+00 3.806067018338540553e+00 3.176333524028116084e+00
3.328446689008162984e+00 3.619926974514221296e+00 1.964386025996466500e+00 2.441557272999131278e+00 3.809271697861101202e+00 2.739434719464756363e+00
3.387944538857721621e+00 3.813944631180135936e+00 2.510091920514609942e+00 1.809397314676528312e+00 3.571517089378611232e+00 2.681763965419219353e+00
3.561733465536232046e+00 3.780998934611360607e+00 1.446581841084289222e+00 1.533229128005016539e+00 3.676235312988484605e+00 3.460343307901544652e+00
3.385178461846485298e+00 3.260502263158453484e+00 1.118273328041064829e+00 2.719158205796139871e+00 3.663302578623099937e+00 2.667241323827139521e+00
3.242336849107183117e+00 3.596408414113711149e+00 2.342121526627261474e+00 1.452136773156123883e+00 3.769840897713003791e+00 3.205740000788085631e+00
3.469286802862107777e+00 3.651845890510978077e+00 1.977752203997677594e+00 2.005220439258054377e+00 3.839464379504983427e+00 3.054016492778409919e+00
3.382937564437819677e+00 3.813497686069931003e+00 1.754553467246953824e+00 2.294087906111905273e+00 3.853495758009980232e+00 3.185963717088286629e+00
2.585106755404440460e+00 3.538971328464179500e+00 1.736688167246459580e+00 2.500732006147631914e+00 3.481161308749059824e+00 3.373370207129711140e+00
3.002080246789088580e+00 3.748059392430461489e+00 2.589973901252018873e+00 2.262747848036851472e+00 3.458741304741881351e+00 2.401424714606722688e+00
3.321693873655325202e+00 3.775182587594717365e+00 1.295832584066654691e+00 1.221515327958731856e+00 3.683204312294906302e+00 3.729863465358263408e+00
3.449596047098303586e+00 3.647673855189259129e+00 1.400246580714805011e+00 2.078480868253333114e+00 3.726965126423943175e+00 3.237265084835000639e+00
3.208306775880360728e+00 3.756804724402208251e+00 2.017711794029887429e+00 2.544505092793222012e+00 3.784211606226576929e+00 2.831667275990956689e+00
3.149791048031267415e+00 3.792169487697172769e+00 2.126591011307211510e+00 2.040017915746387356e+00 3.721251677172793482e+00 3.129911818294859760e+00
3.171111032714021061e+00 3.745781586695347887e+00 2.073628971567432533e+00 2.339614934890424269e+00 3.780950139819692524e+00 2.936282793739583230e+00
3.329915967792432596e+00 3.632193684153826485e+00 2.196926541829166801e+00 1.377838788925993541e+00 3.675216850560762083e+00 3.350195030594725232e+00
3.261625350633799769e+00 3.714007248862593258e+00 2.314411396363957429e+00 1.195974507681900167e+00 3.678735068259500807e+00 3.364219480214396985e+00
3.422163418924874190e+00 3.517877394431430549e+00 1.290338521043868480e+00 2.259245590347902066e+00 3.619847085323141922e+00 2.894240322084104200e+00
3.173237918319869344e+00 3.774593436119248580e+00 2.183169950479297849e+00 1.979481553433208196e+00 3.791657160022261497e+00 3.149178213838683238e+00
3.000071540472026843e+00 3.632581538180029490e+00 1.922118865304725199e+00 1.345379658900421216e+00 3.647530274040387432e+00 3.556251806405263061e+00
3.174866602499960777e+00 3.702752817715968536e+00 1.860987112209979255e+00 1.493016043037989071e+00 3.756311308928680592e+00 3.509026630217572329e+00
3.537151735096333738e+00 3.778534146100548607e+00 1.921305194325103161e+00 1.534206667419233838e+00 3.691028177751651373e+00 3.268511630963248926e+00
3.126770568640500958e+00 3.734194020741462339e+00 2.263351472074543569e+00 2.095534298725354461e+00 3.822013309414175719e+00 3.072433430611313909e+00
3.544062659542147387e+00 3.607799148335733452e+00 2.144395456273053835e+00 2.458488990747710989e+00 3.726964649540557506e+00 2.307365408626661729e+00
3.444443455521775110e+00 3.657185393010751628e+00 2.093181625965446102e+00 1.029715061119392372e+00 3.744087044970095146e+00 3.365971742200278172e+00
3.438255078283219746e+00 3.591101138301313167e+00 1.576657610168819224e+00 1.898347359973128645e+00 3.705017190748634004e+00 3.000393417346561620e+00
3.418452926410664450e+00 3.623107218509201033e+00 1.868292924935338606e+00 1.279496222856735033e+00 3.655694607176776856e+00 3.567354784968924442e+00
3.582120186073811219e+00 3.778141737203114303e+00 1.241144813965152194e+00 8.720361185278532323e-01 3.770288266990021953e+00 3.692308754700079909e+00
3.348861410115739456e+00 3.640776708324716004e+00 2.110330317664069089e+00 1.003246918136108334e+00 3.808717391969425048e+00 3.523561255769715572e+00
2.884607151656235047e+00 3.759480993690427653e+00 2.146153567033947773e+00 2.241255891611064754e+00 3.641024354259929208e+00 3.115998841986286738e+00
2.931572594491392181e+00 3.674810149647755431e+00 2.040775047183152946e+00 2.205945683316056449e+00 3.798237181243163008e+00 3.446766007882160476e+00
3.036149519820605658e+00 3.807339376059171165e+00 1.803398600946338748e+00 1.753623804348667381e+00 3.655873778626305359e+00 3.602221827219250994e+00
3.511700814217085131e+00 3.768102988310750412e+00 2.208887563130225384e+00 1.064000364549156918e+00 3.558981841866631690e+00 3.282431057318027534e+00
3.011158529838585451e+00 3.651897132087581266e+00 1.910556116313143482e+00 2.137490325211579112e+00 3.569078704458125362e+00 3.362685343215268130e+00
3.343801829544134296e+00 3.703834246252070805e+00 1.320789934989403003e+00 1.591354893314563368e+00 3.755442801633920524e+00 3.559674271643291199e+00
3.369889779786743755e+00 3.794314550378595108e+00 1.458296470109883280e+00 1.978675122242722351e+00 3.705271173480773950e+00 3.392918900990127717e+00
3.605375410799057434e+00 3.634836642227226911e+00 1.379680528393466998e+00 1.666347165502894967e+00 3.799214814092732873e+00 3.195493723121066054e+00
2.812355787660719919e+00 3.737372264836182456e+00 2.209066164236253904e+00 2.156241179209757775e+00 3.603349288785714144e+00 3.413743958436807002e+00
3.324691360416209829e+00 3.767284659285107473e+00 2.462403421440662044e+00 2.103810592642764821e+00 3.637545978290698034e+00 2.574607072007137898e+00
2.871365725497953658e+00 3.652937893897751476e+00 2.446788487998062589e+00 2.185759399958170590e+00 3.849206553634528127e+00 3.198256769234824493e+00
2.906194040130460010e+00 3.448573513487251940e+00 2.903303132012118315e+00 1.531097447169342374e+00 3.624173588556109937e+00 3.183794115785166134e+00
2.553242917373770737e+00 3.705834387097382443e+00 1.369625124966124874e+00 2.751743868631101542e+00 3.339222567321467050e+00 3.396177602363796399e+00
3.600935590154243915e+00 3.776984111117710707e+00 1.834568512531805640e+00 1.371968395231575544e+00 3.827984587006449502e+00 3.328903335740179159e+00
3.387170145671475119e+00 3.850695389655327983e+00 2.064220404834861355e+00 1.694523750523247108e+00 3.786631883333180681e+00 3.304162944177894801e+00
3.250869938243884594e+00 3.703477208517409025e+00 2.347824286773603664e+00 2.436043205309884385e+00 3.693290835923788151e+00 2.453122056427781583e+00
2.736137498330778239e+00 3.769848110632327831e+00 2.212660796005053943e+00 2.676879752443396487e+00 3.735989856404116516e+00 2.991440643362251350e+00
3.232008800344537747e+00 3.636627832637181701e+00 2.092849358187777398e+00 2.282047920640878136e+00 3.848778738144186473e+00 2.882296560391871321e+00
3.006739220545480595e+00 3.594062634234418407e+00 1.800984783077964169e+00 1.632476716368999936e+00 3.542827209553447432e+00 3.537638642653211818e+00
3.381622452235605092e+00 3.769122992515902215e+00 1.647860920711832655e+00 1.639830221210228700e+00 3.743767082727249562e+00 3.373962194731526587e+00
3.156827991879275874e+00 3.731513108149260294e+00 2.288300518362785585e+00 2.186849247629897519e+00 3.772671447919949905e+00 2.905648908133337649e+00
3.033865191936069738e+00 3.593181628044550990e+00 2.051938469143684607e+00 1.372609478209575906e+00 3.754462230355577024e+00 3.553188207608807048e+00
2.698812566784296596e+00 3.585754253591163732e+00 2.760934059363285176e+00 2.485554789346712035e+00 3.604549161352156084e+00 2.889487928749523427e+00
3.131144034990755110e+00 3.729563162807949084e+00 1.627894849978885672e+00 2.134114878796654846e+00 3.749206568372839943e+00 3.445798284040407999e+00
3.233297374163967230e+00 3.671521745329177300e+00 2.252459254587404480e+00 1.255470764563329178e+00 3.664124832482610117e+00 3.287958054435536681e+00
3.427724091182973609e+00 3.788319748051430569e+00 2.049151479516191365e+00 1.709467635340043312e+00 3.785482750776575145e+00 3.174214101804723853e+00
3.471629556582708886e+00 3.546591883012548241e+00 1.757511924918943702e+00 2.022127310914339837e+00 3.762801544167940992e+00 2.971702322721411438e+00
2.970259223596320997e+00 3.722350622190963687e+00 2.307926956402872154e+00 2.685125021933810086e+00 3.875099343392851559e+00 2.808743829167444250e+00
3.681991034635472282e+00 3.562246530554425750e+00 1.783616246033098873e+00 1.750748140590573376e+00 3.574988052931093119e+00 2.672759747391455942e+00
3.635340077880564902e+00 3.798228494345403661e+00 1.606160550922637098e+00 8.521142186178382039e-01 3.690844601419577042e+00 3.494698416348534398e+00
3.199032637855211192e+00 3.726810787304992711e+00 2.258604920797550264e+00 2.333840251911195818e+00 3.759800035458342737e+00 2.738638487699834645e+00
3.295173213199568796e+00 3.786252573904873131e+00 1.927788766845189405e+00 1.763327498111010971e+00 3.678386330847118746e+00 3.303567730142770831e+00
3.598258046031732604e+00 3.769468139042845056e+00 1.656471803761631945e+00 1.177015239128785140e+00 3.740007549493065131e+00 3.376460541988564490e+00
2.825202349734332596e+00 3.655071241999260589e+00 2.416266901790878219e+00 1.899009483012021882e+00 3.769208494961168388e+00 3.255361239952542451e+00
3.187095023913452341e+00 3.664202148097132739e+00 2.432847357638410646e+00 1.347007133077723795e+00 3.775702747929961411e+00 3.331893403872712156e+00
3.345296482597893029e+00 3.666398908549295843e+00 1.848003787185218405e+00 2.166878459781388599e+00 3.729781857260758837e+00 2.897977919639573408e+00
3.390615292366506939e+00 3.633407058470274453e+00 2.256266755643069999e+00 1.799860404600924113e+00 3.718989343576550866e+00 2.867377397473092948e+00
3.505398973664306972e+00 3.659837140966630820e+00 1.442184799349032209e+00 2.193400279765734595e+00 3.783989469105173420e+00 3.257426045070643372e+00
3.706580091710573566e+00 3.756851124758271432e+00 1.824293342008739938e+00 1.548936517158511883e+00 3.612555664029241331e+00 2.947291032174874204e+00
3.229962176313260880e+00 3.671823313937026434e+00 2.095520552426337169e+00 1.931047527287631960e+00 3.801378516500354632e+00 3.400615692799100920e+00
3.379706972320459357e+00 3.699853634965518889e+00 1.491539251101236196e+00 1.228164266141493766e+00 3.553274346511998694e+00 3.569453366864240973e+00
3.338418870612735567e+00 3.775766085985645226e+00 1.826788544231859213e+00 1.398244058056683281e+00 3.544361146306282073e+00 3.270706148508585098e+00
3.290035613546494542e+00 3.634199565235725515e+00 2.116806332525450252e+00 2.489625667841543599e+00 3.827070430184818850e+00 2.660910434368575661e+00
3.225251622115357097e+00 3.663769095787604346e+00 1.976338919183716403e+00 1.763309783241577167e+00 3.776534056339632350e+00 3.214223168170721845e+00
3.652283709990336025e+00 3.772876971035023619e+00 1.171222743272891886e+00 1.911197687008219681e+00 3.734744106131220320e+00 3.326074652587996283e+00
2.657601110463280403e+00 3.565216059903066892e+00 2.061725180678968705e+00 1.817129878873063875e+00 3.685665195243922554e+00 3.551316975601877868e+00
3.731913050719315450e+00 3.823335287530326365e+00 1.441412731183350893e+00 9.981257422032997484e-01 3.560884602013327793e+00 3.315138853268124297e+00
3.260003017399419889e+00 3.645860819510607698e+00 1.356276250645696679e+00 2.051565723503363525e+00 3.377617069701856156e+00 3.009473150247013340e+00
2.909880208396902646e+00 3.663015171543370307e+00 1.932371479337329001e+00 2.427967030534827320e+00 3.675252930922726868e+00 3.014391592970801614e+00
3.729124564989819479e+00 3.814891946205169582e+00 1.433751663057760029e+00 4.564424893386204718e-01 3.587097806109069698e+00 3.498443166009712169e+00
3.186419696135317725e+00 3.659153695576677467e+00 1.983568773231353832e+00 2.544385721409399004e+00 3.678023126840563872e+00 2.640985619505976878e+00
3.347020689770316970e+00 3.782817803940684787e+00 2.167646092252502488e+00 1.980134405508894080e+00 3.824320885967773531e+00 3.102663848871297425e+00
3.262969623587770318e+00 3.570302025833206550e+00 1.829212529825900768e+00 1.587430602840604221e+00 3.810519707106672094e+00 3.331276195013137542e+00
3.436297579535365632e+00 3.737014412899025917e+00 1.711769281696786882e+00 1.771075991533122673e+00 3.770429066981209054e+00 3.286101715287415015e+00
3.578479906582990644e+00 3.807266854742231921e+00 1.218054918335902181e+00 1.515430648896701982e+00 3.794301923865486259e+00 3.521861255303421867e+00
3.582633436256917658e+00 3.663479859011637529e+00 3.438553240267461231e-01 1.915203750181498465e+00 3.312065005232273762e+00 3.526835982614263454e+00
3.566539728400588416e+00 3.400129467689048113e+00 1.603493034778649573e+00 1.857627377600087115e+00 3.621590600864827092e+00 3.012799643834163543e+00
2.716235846156823008e+00 3.389655959200650770e+00 2.534931293278218867e+00 1.551692793149342275e+00 3.726092431428406737e+00 3.435157294749552115e+00
3.173371148271122433e+00 3.710805917999894454e+00 2.139997148573927976e+00 2.249930122306350810e+00 3.763827297800053984e+00 2.884790987952184693e+00
3.452318698644226469e+00 3.739451984873133128e+00 2.276901616935562256e+00 2.272600347858624303e+00 3.697006362833597848e+00 2.554440711053331814e+00
3.585517568164319879e+00 3.629232130788309085e+00 1.675522739667777650e+00 1.001062704684217985e+00 3.552145194211622226e+00 3.139509627502369948e+00
3.176423721982344794e+00 3.803473205588065564e+00 2.391988141665285283e+00 2.573695488173161294e+00 3.779551448151008852e+00 2.631638900373033163e+00
3.224808714887469119e+00 3.530696800647962430e+00 1.958000371617798274e+00 2.218772844825147583e+00 3.794856515020497145e+00 3.092022564449159461e+00
3.178548605896548640e+00 3.627940965035848286e+00 4.531080835684246910e-01 2.102235611123822068e+00 3.397856690348887820e+00 3.597720019780121348e+00
3.118336878107645038e+00 3.457770687178613578e+00 1.564626073340512624e+00 2.650915274817230660e+00 3.731742929253497820e+00 3.027018804392911377e+00
3.599493192195252433e+00 3.796556178789130875e+00 1.914502956546323187e+00 8.795416647099705276e-01 3.707205890280895755e+00 3.442766005497665649e+00
3.496696576630506925e+00 3.305420308937321305e+00 1.299148497491576348e+00 2.155099118440316541e+00 3.572512344572570164e+00 2.650891232057257962e+00
3.322555412869292457e+00 3.694289325435480720e+00 1.306289382828281109e+00 1.910896282866623164e+00 3.749715868415420594e+00 3.450106715939916135e+00
2.647324799142077190e+00 3.691920522441300978e+00 2.943900228403453667e+00 2.142770348986247075e+00 3.761554508827283705e+00 2.872465022327274298e+00
2.906602512416512241e+00 3.690516506676725594e+00 1.064419636095143895e+00 2.380050475667418119e+00 3.399456186425299897e+00 3.451686388967376118e+00
3.068649918251926234e+00 3.683590787484448903e+00 2.176569825555325188e+00 2.558469940291647760e+00 3.707878176650626134e+00 2.794742470354790953e+00
3.463540616108800929e+00 3.691634989636318753e+00 1.448261930645956985e+00 1.301312216218138751e+00 3.807495629234632695e+00 3.517807719349559825e+00
2.897290520226087462e+00 3.685181708210554241e+00 6.905279790261494854e-01 1.713710183513641017e+00 3.152320430138791263e+00 3.685896105372308718e+00
3.440358483442481852e+00 3.559850626776837945e+00 1.401191274144186982e+00 1.089372546742079617e+00 3.725281166350900897e+00 3.543088523968468184e+00
3.296266212793134365e+00 3.592394135765375918e+00 1.818283608195686796e+00 2.564545803744807895e+00 3.819212030947745529e+00 2.775287863078155226e+00
3.310756623425386902e+00 3.746470951882218792e+00 1.659118171435329803e+00 1.796279969751531258e+00 3.805879803451883703e+00 3.572104409641555289e+00
2.872483041206475907e+00 3.603235223306474388e+00 1.222923780226122137e+00 2.406840387202820342e+00 3.480101218199768809e+00 3.473674871945437559e+00
3.353273077565906313e+00 3.783680207680637952e+00 2.203784767541052680e+00 1.842435527314415511e+00 3.770192144113015953e+00 3.106604956065894374e+00
3.189822040154136840e+00 3.757190980659809831e+00 2.191531632846545730e+00 1.456868437306670927e+00 3.795577616236480711e+00 3.484207740458455493e+00
3.514763284993407844e+00 3.803373491813589524e+00 1.388654019686487828e+00 6.283281564899679816e-01 3.582065886620756423e+00 3.645224416727861794e+00
2.930557221347404706e+00 3.503409127319673466e+00 2.504455801785333779e+00 1.304538477676607799e+00 3.742495126525190230e+00 3.360682603901433918e+00
3.249040821102359367e+00 3.664612496464861646e+00 2.376982432462358297e+00 2.551928649655384795e+00 3.719910661609727942e+00 2.425647570445712553e+00
3.109844173642299481e+00 3.701879089627496899e+00 2.277293853826815706e+00 2.017163067529437637e+00 3.666407909261833353e+00 3.031299721452682672e+00
3.623708589108016298e+00 3.794884655355486913e+00 1.639334061377711427e+00 1.149393066963375176e+00 3.704388685624466326e+00 3.367331890053852916e+00
3.068865763634918142e+00 3.712780071337205445e+00 2.321370343199984809e+00 2.236726059444021253e+00 3.464308739835369799e+00 2.691705668026768805e+00
3.413164978388789628e+00 3.675509714292160890e+00 1.514858530990550012e+00 2.289768524263789740e+00 3.762073256149710332e+00 3.055729562671507971e+00
3.332961738352025360e+00 3.596807156853087939e+00 2.359493178937639879e+00 1.122450178578038082e+00 3.739600355845376090e+00 3.301328230473808301e+00
2.538884232528657581e+00 3.467586640703674394e+00 1.490939124085058687e+00 2.101040036964390900e+00 3.231102545718842478e+00 3.237669377632386158e+00
3.400387561029768246e+00 3.714621925588966977e+00 1.507021155303075233e+00 1.327550894727981490e+00 3.422492171700303842e+00 3.346248730629920676e+00
3.613678794428808683e+00 3.688153098002997510e+00 1.153090610245858239e+00 1.687324521601520910e+00 3.790363263072167754e+00 3.410028652764561130e+00
3.423070676713654947e+00 3.352029259220278945e+00 1.973686267472763767e+00 2.670833246311523190e+00 3.658329648978706938e+00 2.181566259329136503e+00
3.292859752906289295e+00 3.678483266121457262e+00 1.566753477881172030e+00 1.716480756748252068e+00 3.740280071573937715e+00 3.374314555982999675e+00
2.468709579253415942e+00 3.810407746860423828e+00 2.196242802953487061e+00 2.682290099434960329e+00 3.493710350376817875e+00 3.167798878879634739e+00
3.598155490247721744e+00 3.645142878022731292e+00 1.817453925959130911e+00 1.365916067755344576e+00 3.638303372649126288e+00 2.999295515390473899e+00
3.051953789816225004e+00 3.711823167016590652e+00 2.783773759782290913e+00 1.993141126322855117e+00 3.782819947197759269e+00 2.808026632159579261e+00
3.259833356870907917e+00 3.763863752811327235e+00 1.503510339521263228e+00 2.297034070612788970e+00 3.674765535489301627e+00 3.275976351285019295e+00
3.495866525430725513e+00 3.714121867437864655e+00 1.514946197342106560e+00 1.383346864040366775e+00 3.726149151892139244e+00 3.385459536808296033e+00
3.411076208882190652e+00 3.656623315843879674e+00 2.052818164718306360e+00 1.581639818494370076e+00 3.819154884644681669e+00 3.222280918782213899e+00
2.936928919306387886e+00 3.798534627067927882e+00 2.373860281953038331e+00 2.361632662054146348e+00 3.503679070880780788e+00 2.916744151799232299e+00
3.017490906344716173e+00 3.746688403818311475e+00 1.940865135111312645e+00 2.567331328061631446e+00 3.704219093159878629e+00 3.085114152023562539e+00
3.457337293872426276e+00 3.800693747106153264e+00 1.381169064057726992e+00 1.932623855950936553e+00 3.622682653783936502e+00 3.439100912953386935e+00
3.337990662302438682e+00 3.769662270432076134e+00 2.741530138388541094e+00 2.210326722640003627e+00 3.635884120031064537e+00 2.290858530296714601e+00
3.053045657251382661e+00 3.731657428696170342e+00 2.171780521453261947e+00 1.585655477964877491e+00 3.792373958287749591e+00 3.597880585920479657e+00
3.454030566928156798e+00 3.800901086860917655e+00 2.032304484729451577e+00 1.323652061310438999e+00 3.668736813984104561e+00 3.260851874154380603e+00
3.064535351630486293e+00 3.822213832033443115e+00 1.986574731057858090e+00 2.452279087032564586e+00 3.803107252292108775e+00 3.156208355402220445e+00
3.618066078736677849e+00 3.592167267706518619e+00 9.760478284921376702e-01 1.820848943630314132e+00 3.790436233883211159e+00 3.417173494752364427e+00
3.468746441857522900e+00 3.673240765906415017e+00 1.520483989962196247e+00 1.251973505282919730e+00 3.814817633051905688e+00 3.520916264747175006e+00
3.102576766969497246e+00 3.500759141905878113e+00 1.610229093493317443e+00 1.823055744346019136e+00 3.790279109411055281e+00 3.584628364105597154e+00
3.356626294169188451e+00 3.642892318124760109e+00 2.082215454587989623e+00 2.056146006256181824e+00 3.742191211433669285e+00 2.926797714562526576e+00
3.224448938574097312e+00 3.807712813267015495e+00 2.063753864727075449e+00 1.940676987963374955e+00 3.677898233282263174e+00 3.105700673172111070e+00
3.255936285389806617e+00 3.848062961954299421e+00 2.496793018679623444e+00 1.722540804880957177e+00 3.737733276338574218e+00 3.098972093410500062e+00
3.246444453117781404e+00 3.725589852372594102e+00 2.231057060624833888e+00 1.537518283170687283e+00 3.716185731851519680e+00 3.498995191517707326e+00
3.390240226352102759e+00 3.850623688350448770e+00 1.407916639049015206e+00 2.125243308797877706e+00 3.774383485035917918e+00 3.405493534091518892e+00
2.959452528488910161e+00 3.671380859011803999e+00 2.059923059276804747e+00 2.277778802310068240e+00 3.657609479044046985e+00 2.961658502558201622e+00
3.215915567602419589e+00 3.516020336415313086e+00 2.396738131280563344e+00 2.043515526933811888e+00 3.792962523127760832e+00 3.062845102756718507e+00
3.414859497327874749e+00 3.597375473603700247e+00 2.103999737708054596e+00 9.595443668366941958e-01 3.709857723269891050e+00 3.497483930761349669e+00
3.462472215806641440e+00 3.603861887075777926e+00 1.720717701841088410e+00 2.520856855790780227e+00 3.671137001126399291e+00 2.629599753537096962e+00
3.471060769296015369e+00 3.866276127708084598e+00 1.821860732369064539e+00 1.798289652933035887e+00 3.767445620204553869e+00 3.254095111591777112e+00
2.487417319104404889e+00 3.774834550971867042e+00 2.454499921701213339e+00 2.902699585202034083e+00 3.611653039284913547e+00 3.021799035830984970e+00
3.364403201363414642e+00 3.650785484173941331e+00 2.254209158696059312e+00 1.920295339299907367e+00 3.741339475360715650e+00 2.824855328966265677e+00
3.358211356408442594e+00 3.636783049191295802e+00 2.102000187723247926e+00 1.438317714195103125e+00 3.545774506694806316e+00 3.401381124516213550e+00
3.300117916499265114e+00 3.691734047964054355e+00 2.345156096225093911e+00 1.304945035402464759e+00 3.814316419729911090e+00 3.342134363209159353e+00
3.281905902264660835e+00 3.644198986662579909e+00 1.887690918605308577e+00 1.618561796969192779e+00 3.869342037086778152e+00 3.399653339741022240e+00
2.818557676348590668e+00 3.662319911372354575e+00 2.679254680155529922e+00 1.735462873951575391e+00 3.774363585648857988e+00 3.254913165793326790e+00
3.018197664390116941e+00 3.781015266727610680e+00 2.246973355396682859e+00 2.283863924345273411e+00 3.668734115611430369e+00 2.969974684417932664e+00
3.573126292289964923e+00 3.825018137043304733e+00 2.243288837957694071e+00 1.366286104012855551e+00 3.612575779460291070e+00 3.010512238876860369e+00
3.574309419213159256e+00 3.538548186497766590e+00 1.676303991195097653e+00 1.499141992298318238e+00 3.670865918409438766e+00 3.271210295311717253e+00
3.246479794502448613e+00 3.854575855891777092e+00 2.224970652355190648e+00 2.005931445036838845e+00 3.753598400263028712e+00 3.086062636294535810e+00
3.499661530766487783e+00 3.796462685485534561e+00 2.512192195506491199e+00 1.035935645291328866e+00 3.555308083032806099e+00 3.129679042571315239e+00
3.436152749013469787e+00 3.622755690003103712e+00 1.767073546908286552e+00 2.203584098608354580e+00 3.578899463714843243e+00 3.240609601444787380e+00
3.237063990426144677e+00 3.689379633877217124e+00 2.086205078345043429e+00 1.377818189468908106e+00 3.795580668772482014e+00 3.446968443839978580e+00
2.717666363914062355e+00 3.755097010896074838e+00 2.354014355656767865e+00 2.423395097297281087e+00 3.811841735468621373e+00 3.174604660739153150e+00
3.047036054337437960e+00 3.739739106951495362e+00 2.180676142416907215e+00 1.794322647153680172e+00 3.785272705115394487e+00 3.386287007183395925e+00
3.212342700662531136e+00 3.440521358888830594e+00 2.030724284173358374e+00 1.553918990769243225e+00 3.766669387607140429e+00 3.283685079254889949e+00
2.808335279310242516e+00 3.420092514302874420e+00 2.183817920743731378e+00 1.470816971412498120e+00 3.820763207850982113e+00 3.618333336642253428e+00
3.422285722507397931e+00 3.541226179879598313e+00 2.172996093146120078e+00 2.327120998537105301e+00 3.676581776560841508e+00 2.443591691050767789e+00
3.339121485416095769e+00 3.772498306083969855e+00 1.959623446014369552e+00 1.574283394946250914e+00 3.800605385187269647e+00 3.416091824104799723e+00
2.876731768708152170e+00 3.845517740357060621e+00 2.614050591542950830e+00 2.351455388559747561e+00 3.761215777505567903e+00 2.995430659858180356e+00
3.197334231571802299e+00 3.754900504587609600e+00 1.582229978151212135e+00 2.374779414150528289e+00 3.776031404933486435e+00 3.261410667605915581e+00
3.228029250273356965e+00 3.622919244195890620e+00 2.265185082288297291e+00 1.658856817836714681e+00 3.843561872327346585e+00 3.240618113634494257e+00
3.116406471769233022e+00 3.807213346520188058e+00 2.507568706844427897e+00 1.817596817894728378e+00 3.731685107360539710e+00 3.097956787292426739e+00
3.489533953619146978e+00 3.824391285956289188e+00 1.937487079045865146e+00 1.918426882985689419e+00 3.799159477426445886e+00 3.123743926518155245e+00
2.994868441274041171e+00 3.802566653555614629e+00 1.605593408123102028e+00 2.213902269949828305e+00 3.716068793791765135e+00 3.546244771527967021e+00
3.565171868838001856e+00 3.437695152964951095e+00 9.041531406216710698e-01 2.582605945315771034e+00 3.746321892465928727e+00 3.167747625814513412e+00
3.517631488635428294e+00 3.721421446974690461e+00 8.137703108506995076e-01 2.073541270439827056e+00 3.781630175894147960e+00 3.521792312452679319e+00
2.724888899463027592e+00 3.708373383048519045e+00 1.513495752192121069e+00 2.021168773224861770e+00 3.440485784979135708e+00 3.583084095750513676e+00
2.618100624498418849e+00 3.592355661253456844e+00 3.051842278212129056e+00 1.860993830326340914e+00 3.738465445614106653e+00 2.967606041600503897e+00
3.697193046319992682e+00 3.745197710396026558e+00 9.671910474421063775e-01 8.236912686006335749e-01 3.736390261641529875e+00 3.641503470754294813e+00
3.592421797449661280e+00 3.522871511912149423e+00 1.076233164930278763e+00 2.344699223736191218e+00 3.824458735206563542e+00 3.084229236229994342e+00
2.644006896454413003e+00 3.741083779598807890e+00 2.216460221879943848e+00 2.300814829265994010e+00 3.732405049022630372e+00 3.425407376891592026e+00
3.116827180065165237e+00 3.822316517795241175e+00 2.076541712826337260e+00 2.075397664630559635e+00 3.814903207089614057e+00 3.297661785935679379e+00
2.981931230285716161e+00 3.751834739753133086e+00 2.404993513474568800e+00 2.335638179493728650e+00 3.741968185483064424e+00 2.846571496078849517e+00
3.058161775545538585e+00 3.669554866852498876e+00 1.777168919921739976e+00 1.396006698148129166e+00 3.786027807526512579e+00 3.748157821199141537e+00
3.022495407179469851e+00 3.785828001102391038e+00 2.058692884814324664e+00 2.659047303880058166e+00 3.833029763282443714e+00 2.990699549448657901e+00
3.489992838920297658e+00 3.695787217106207390e+00 1.498372709096000177e+00 1.581393071579569432e+00 3.670419799533377603e+00 3.230469055552023683e+00
3.072585616072582404e+00 3.799720445903540078e+00 1.492290554291579419e+00 2.157408340420778448e+00 3.666014565537035530e+00 3.494212696961092490e+00
2.745818874244086327e+00 3.646539233637839494e+00 1.921681197201022595e+00 2.546488177216549076e+00 3.695824070121446425e+00 3.172615735626470368e+00
3.165194204107887543e+00 3.802687570007145634e+00 2.013002737292210576e+00 2.247709960618769820e+00 3.646622173338326167e+00 2.956754387319227906e+00
3.597183017779227221e+00 3.686328662915518972e+00 1.239742469728908780e+00 1.256712258713007735e+00 3.853238807639731256e+00 3.572190788827241725e+00
3.135196363362771521e+00 3.752382453542926655e+00 1.626651026506347186e+00 1.900247553428455749e+00 3.532066793363778601e+00 3.352176630377362354e+00
3.288054458218207632e+00 3.790787453149416120e+00 1.515983165843958869e+00 2.118604193334071351e+00 3.772925420542771580e+00 3.415875133290282584e+00
3.339517526968659666e+00 3.667334591047000547e+00 2.132451654016587650e+00 1.725302279412030959e+00 3.812692489262283768e+00 3.164711868775453851e+00
3.105147427194441700e+00 3.712756599599286833e+00 2.688993022395948618e+00 2.464042228105144616e+00 3.535927433351005789e+00 2.591158493082731162e+00
3.032561220429901727e+00 3.724429296343537921e+00 2.517240986019899207e+00 1.976423031293805588e+00 3.802356204951990559e+00 3.101967471999615977e+00
3.140702241664128813e+00 3.783761770067582741e+00 2.661653433978180328e+00 2.006348149262243918e+00 3.696341443089975698e+00 2.914791960369180313e+00
3.308255133464429676e+00 3.678714870992975339e+00 2.150240704334028141e+00 1.412176311645084725e+00 3.525244701162506544e+00 3.269694469960405581e+00
1.873296307923963289e+00 3.668720958559260392e+00 2.419837292826228392e+00 2.609743805821224782e+00 3.479018681627541909e+00 3.469047156220747219e+00
3.687295026954775512e+00 3.690413008904424697e+00 1.379103425613136258e+00 7.349557556053624152e-01 3.610085603069417282e+00 3.390934288273698805e+00
2.987783111714735984e+00 3.398274304782384903e+00 2.483519695456080978e+00 1.084126693383602902e+00 3.801067981461018874e+00 3.454673772698011902e+00
3.344667802488479502e+00 3.826699434186044524e+00 2.099831559105552525e+00 1.840377599357692295e+00 3.848659621527923846e+00 3.251004885546258549e+00
3.384778055392481999e+00 3.717431326175702377e+00 2.173919597304207585e+00 2.530959102761126012e+00 3.744342882399149808e+00 2.519974568380384916e+00
2.873789921895929300e+00 3.571348391536198985e+00 2.383967044128632029e+00 1.692030785400517212e+00 3.829961206312146871e+00 3.503614367481032499e+00
3.527496853757123407e+00 3.842063763783840624e+00 2.015314547549559521e+00 1.475191353105570258e+00 3.691884665286340184e+00 3.281199860717471051e+00
2.981676816204788860e+00 3.509669806263338909e+00 1.861023138725539150e+00 3.028276244743798085e+00 3.692915713763162078e+00 2.603768887064680015e+00
3.008470187746018265e+00 3.433834798447246150e+00 2.136800627083986104e+00 2.010469895987757383e+00 3.831686520749176150e+00 3.195021778453862815e+00
3.144675300500247239e+00 3.822230825951083766e+00 1.889011931706418679e+00 1.911580171008069762e+00 3.745294325415625902e+00 3.530463882263636499e+00
3.654856532247765077e+00 3.818226427772582809e+00 1.396642600439272019e+00 1.073260002739891528e+00 3.752058895324104082e+00 3.544373001629283149e+00
2.571397437185400925e+00 3.582462124595879427e+00 2.037100918795422988e+00 2.676475298480958109e+00 3.469984062443109973e+00 2.715715265008887602e+00
2.994379958248732265e+00 3.679303380761134168e+00 1.866136760572832953e+00 2.372382289585453385e+00 3.744801005143092443e+00 3.327854570668990597e+00
3.269307715936313308e+00 3.762898793744016146e+00 2.270668443259200142e+00 2.135355419323067494e+00 3.730212510750212651e+00 2.810408542273401533e+00
3.426539804939106926e+00 3.607020938987022696e+00 1.869222223598448807e+00 8.394080403947503655e-01 3.672759787341269178e+00 3.460979609761719367e+00
3.340644938326147617e+00 3.659494633175248701e+00 2.583961359792819046e+00 1.318753927579069174e+00 3.705122800367108393e+00 3.184507208493730701e+00
3.554250306429099115e+00 3.711698868213901825e+00 1.216110959471492503e+00 1.514127293224886150e+00 3.784592309754399864e+00 3.576913566256879840e+00
3.037520361192170615e+00 3.747170579584764294e+00 1.038467116243367405e+00 2.075008541989292521e+00 3.555993868379318190e+00 3.685372902994037414e+00
3.566826464485943760e+00 3.720932590723922129e+00 1.681049543710633865e+00 1.145858073131557964e+00 3.645468781186873564e+00 3.372227886500225313e+00
3.575307704154394806e+00 3.645552607191790528e+00 1.666731580969967874e+00 1.613671011404467226e+00 3.680215504292887019e+00 3.501179196162439222e+00
3.599666600689452434e+00 3.691910293336330806e+00 1.679861923738504625e+00 9.728558047695163857e-01 3.755134869801209252e+00 3.640220405200565779e+00
3.316011214007575258e+00 3.778038369366230498e+00 1.565142837716476443e+00 2.022602418190266871e+00 3.750269240874933185e+00 3.374888224541384929e+00
3.173585900777732505e+00 3.421207431210781191e+00 2.091244800073895238e+00 2.605215547952977939e+00 3.709159691567937234e+00 2.813455911215051675e+00
3.213706313851654173e+00 3.697872419082191442e+00 1.601165023108583885e+00 2.502799707908288873e+00 3.609469572679111060e+00 3.017791871115865110e+00
3.327876297848388898e+00 3.767550591756585909e+00 1.609401044124613378e+00 1.997631695384672001e+00 3.678269286541883787e+00 3.288299887221987294e+00
3.246848690808181281e+00 3.652684431454784608e+00 1.729443985794821614e+00 2.192047161556994528e+00 3.743024149462523376e+00 3.059000116232509114e+00
2.391751027803866947e+00 3.662596482204858450e+00 2.168768259959249267e+00 2.421691959039368847e+00 3.425784468677229189e+00 3.403647157644214438e+00
3.540088858517628001e+00 3.552314037184018058e+00 1.407725016803226703e+00 1.836282777947096045e+00 3.551321417629840660e+00 3.362757137154356979e+00
3.394506413585918647e+00 3.835787075554117020e+00 1.507724271141849481e+00 2.026399803671932176e+00 3.794399658189835822e+00 3.409633452917660179e+00
3.422573449516756572e+00 3.553054444189103656e+00 1.385291152656591196e+00 1.823355299098678994e+00 3.759681691276466786e+00 3.269000787624199322e+00
3.136170201354628873e+00 3.772152850427164861e+00 2.002660502921955299e+00 2.226839351784581478e+00 3.787324531075166867e+00 3.206242441014012901e+00
2.744729497742352198e+00 3.728502735505180077e+00 2.534301061349159223e+00 2.824790110782485542e+00 3.765049617430593187e+00 2.562321836892750504e+00
3.296303176366938370e+00 3.590280035921810331e+00 1.970675608359996778e+00 9.818714923417367624e-01 3.868130401472870794e+00 3.634589620913046826e+00
2.943020913611661626e+00 3.827880048869060747e+00 1.727728593208910368e+00 2.477471795802528742e+00 3.703267481384538762e+00 3.362514573293296838e+00
3.458411654489217391e+00 3.702282559150574137e+00 1.125873554717651492e+00 1.270353214109283924e+00 3.779770506436521238e+00 3.656259547225479078e+00
3.272866424404728303e+00 3.806422735367921195e+00 1.334237448983103924e+00 1.857614228090509245e+00 3.419005178270839718e+00 3.375401522855553171e+00
3.226440569955674853e+00 3.759889478716616384e+00 2.243551687471242673e+00 2.313510242599377875e+00 3.831109538327903241e+00 2.924820055100548100e+00
2.964645361080043617e+00 3.777227198284197840e+00 2.273380426477665139e+00 2.241808316958959768e+00 3.472946465782267733e+00 2.878003901433274336e+00
3.577442783894702938e+00 3.836921975470479307e+00 1.742479661011669290e+00 1.560220582122100241e+00 3.755022370093798578e+00 3.297896823766806484e+00
3.373600254584715241e+00 3.425459151073102504e+00 1.979001744508409599e+00 2.547433292670779892e+00 3.793032672709323094e+00 2.505724991156986547e+00
3.081101063734641876e+00 3.791582924851728986e+00 1.985470413450467930e+00 2.205641451475511605e+00 3.798203604002079903e+00 3.252937671376771700e+00
2.909010508716185939e+00 3.750266200773995084e+00 2.459999449663010651e+00 1.943536456724077155e+00 3.780267496557283113e+00 3.248043823763849591e+00
3.436690134057188484e+00 3.728761484314585761e+00 1.597022107712334327e+00 1.514096126348183358e+00 3.652048919947866512e+00 3.455365263537637510e+00
3.225803627208632118e+00 3.695602958127669257e+00 2.131535246404496320e+00 2.149644091959051373e+00 3.710622419653428317e+00 2.896653291820934673e+00
3.536187668392637207e+00 3.606272434340495714e+00 1.510849162852110794e+00 2.618426598870420285e+00 3.828495955494427339e+00 2.881097626634939068e+00
3.629964501616421924e+00 3.739461217551168115e+00 1.556314761623902143e+00 7.158951556773905933e-01 3.776831889676827370e+00 3.588411631479413444e+00
2.828069717043684150e+00 3.721083538093761689e+00 2.681536035474808344e+00 2.437818830807680914e+00 3.717928089669323644e+00 2.654417354919212269e+00
3.204704630892484030e+00 3.772002957964747161e+00 1.574749033233618256e+00 1.705634080648001705e+00 3.772061264862125007e+00 3.603008922261784264e+00
3.478126234125257010e+00 3.710034177529096144e+00 2.238905774249211333e+00 1.010874473680813734e+00 3.709791553181677415e+00 3.333370075926077813e+00
3.367445071413765145e+00 3.893408715408931631e+00 2.075549688294901607e+00 2.001420395954947029e+00 3.821758216212586046e+00 3.206657210774849887e+00
3.098245562800124198e+00 3.748315346883264620e+00 2.597652488963041240e+00 2.337417203173589808e+00 3.681833821108749127e+00 2.519155523598735069e+00
3.126940498557449821e+00 3.714087809145568908e+00 2.174589352094055350e+00 1.761479054394647692e+00 3.802815057024583112e+00 3.302504734593831870e+00
3.295523768841621237e+00 3.717769518626845571e+00 1.656165597404808398e+00 2.680279339003484473e+00 3.604167481369072057e+00 2.953996584840018258e+00
3.474724056295401375e+00 3.719818857427439340e+00 2.413227252063998129e+00 1.102335594859394918e+00 3.700933490835257356e+00 3.206748611749363764e+00
3.001096368432184303e+00 3.797983776175550830e+00 1.996128187580880065e+00 1.858369584424962584e+00 3.771454883232641997e+00 3.588065204304897282e+00
3.285154003204823869e+00 3.348617397044534094e+00 2.000344220526117489e+00 1.989432180951744789e+00 3.736970862528484538e+00 3.252334059332933069e+00
2.649248860652399618e+00 3.709649511803643662e+00 2.208642473566801101e+00 2.595316213602408162e+00 3.745566283437172572e+00 3.085399072225315287e+00
2.756705038884217362e+00 3.730922717690826840e+00 2.347544489569975745e+00 2.178148297921005394e+00 3.630891726624354998e+00 3.301204537243541015e+00
3.293921810783807302e+00 3.551970129597533443e+00 1.522694183742391516e+00 7.905827472294922886e-01 3.704391759051632427e+00 3.658865102820909154e+00
3.294885841870357268e+00 3.717846918628681774e+00 2.393801675161930209e+00 2.198597543172003732e+00 3.683312643326137614e+00 2.613797324615236395e+00
3.274388629232123815e+00 3.800524205969683766e+00 2.222530414117131592e+00 1.720561956496412970e+00 3.788859100426758886e+00 3.243564752520966099e+00
3.148671135388921627e+00 3.802414330481890481e+00 1.892235146935270285e+00 2.212078894739183177e+00 3.740138961579642096e+00 3.208416032813099505e+00
3.293433233117882164e+00 3.704614900242165554e+00 2.563207766090725759e+00 2.448812275776488967e+00 3.435518034896333894e+00 2.109232456557452728e+00
3.282092014314951900e+00 3.574323316730934508e+00 1.418929956812337689e+00 2.799159339174908112e+00 3.740113852261349070e+00 2.863272956703644567e+00
3.393118112349555293e+00 3.739053535205044021e+00 1.429960465000953196e+00 1.577822828269483724e+00 3.700764068002452056e+00 3.418673594502651625e+00
2.505486068613647532e+00 3.560804875513052803e+00 1.940917164644702098e+00 2.310675642770432692e+00 3.592837166660171277e+00 3.409444439012060180e+00
3.195658785066955332e+00 3.566419034092112028e+00 2.188606924745421622e+00 1.571636814274980365e+00 3.757837598412472335e+00 3.228935199520773125e+00
3.317397052142668112e+00 3.787103914838612972e+00 1.303733611892488709e+00 2.179449233124883367e+00 3.688105981237323139e+00 3.427685008921346643e+00
2.988201050103821199e+00 3.659862985080525100e+00 2.243777827301806305e+00 2.819217078584636216e+00 3.731907526813198928e+00 2.532925094103771535e+00
3.033924058194953588e+00 3.377929929673243681e+00 2.065780501997977581e+00 7.842162067406575066e-01 3.772321811320448859e+00 3.701825244933930836e+00
3.345628353979268166e+00 3.755346919649618087e+00 2.047437478305666136e+00 1.148647581496607284e+00 3.747107154478062974e+00 3.528939159995709396e+00
2.781241413442061106e+00 3.748627192595191282e+00 2.320323210554651183e+00 2.331996301373597369e+00 3.734635286576207136e+00 3.088464242324157283e+00
3.293828526530371725e+00 3.843776006856233884e+00 1.569907302244914371e+00 1.840640828284858310e+00 3.734811322444086645e+00 3.499385169696064057e+00
3.385387707401942059e+00 3.768490778766038662e+00 2.301979458445530646e+00 1.682227863350830299e+00 3.771921811211537801e+00 3.150024402462443085e+00
2.695498409321946731e+00 3.797807119881875693e+00 2.111457959746894097e+00 2.725555045748529359e+00 3.730890482979094092e+00 3.174968635971401110e+00
3.440631799498389043e+00 3.744506324519909057e+00 1.402090341165992182e+00 2.437907984355924373e+00 3.829175343269324294e+00 3.220783023053067406e+00
3.427215316460919148e+00 3.785632066455309364e+00 2.485138530856193739e+00 1.055404085885057519e+00 3.574375116396817376e+00 3.223971529137097836e+00
2.958571548859009859e+00 3.834851512465070389e+00 1.414430530618358217e+00 2.435717475469088455e+00 3.418105135806126071e+00 3.402195412748159953e+00
3.193318666392166882e+00 3.745160447060814857e+00 2.129080702219456445e+00 1.565707582154216571e+00 3.725395990044704231e+00 3.345942413942515792e+00
2.893456247018347582e+00 3.632833039324519397e+00 2.436749554638753423e+00 1.877065601752614166e+00 3.390410506295195692e+00 3.162746533236913127e+00
3.606541237634373065e+00 3.811254073885709470e+00 1.430048908691339271e+00 1.079137037851454206e+00 3.745069717815411536e+00 3.538041166549509065e+00
3.525536111468518641e+00 3.770845023757481318e+00 1.004877241862527582e+00 1.116132938262811791e+00 3.739531520510440465e+00 3.681740634858398753e+00
3.270661254129489492e+00 3.572595648367169474e+00 1.603469801559634478e+00 2.441727447436600418e+00 3.773433008146803935e+00 3.153849677321577616e+00
3.065508722030811484e+00 3.773670271641171414e+00 2.361840266127001264e+00 1.910277543140619594e+00 3.831047090945384426e+00 3.244664184328533540e+00
2.949828603661990734e+00 3.688511190442541388e+00 2.028592618071824560e+00 1.708967333344565409e+00 3.624516159487013667e+00 3.362169673659390234e+00
3.481940017139205423e+00 3.672975607384743046e+00 1.580354677373434269e+00 1.407240228255019154e+00 3.708255712971982199e+00 3.521286711947246850e+00
3.214073260476022043e+00 3.768705924600883161e+00 1.778036484043047816e+00 1.927436292000757057e+00 3.676410839524429264e+00 3.247136789279085001e+00
2.997882378207253673e+00 3.769892205721859124e+00 2.340796225305486367e+00 1.961481988176907665e+00 3.779445434011786009e+00 3.244574174131486188e+00
3.016570314203413261e+00 3.765899073739416014e+00 2.186371966181356985e+00 2.166043835949480467e+00 3.726899603921334680e+00 3.137533268909240114e+00
3.448898887714204609e+00 3.862253749842448070e+00 1.879120682960383704e+00 1.718868663006110964e+00 3.758484637419750030e+00 3.304488451682119798e+00
3.437637714830745317e+00 3.718073877439858510e+00 1.538278501169843882e+00 1.678405247565788683e+00 3.810484622048683878e+00 3.470157836812613361e+00
3.045367365064253207e+00 3.692034043585047609e+00 2.798390524752981001e+00 2.009568552528914420e+00 3.687840081325577835e+00 2.864547268257843893e+00
3.125976001571755702e+00 3.686036757740869696e+00 1.953343328942764634e+00 1.260151010398823379e+00 3.648292555250010505e+00 3.517483023758300575e+00
3.132273622670326940e+00 3.765606844518776253e+00 2.740450129042114824e+00 1.761551621767772913e+00 3.642134343830182530e+00 2.880420799133083687e+00
3.172138312743667310e+00 3.569460348649969639e+00 2.196298068604202403e+00 1.885872178554563794e+00 3.695198978460152439e+00 2.973465551044449651e+00
3.567708913167134899e+00 3.781878554733766329e+00 2.014971625695649138e+00 2.076668353713356119e+00 3.767165973480680385e+00 2.850901673094114130e+00
3.375049827297286864e+00 3.680014615776690423e+00 1.674472264260708387e+00 1.500188159497217955e+00 3.789961102938749882e+00 3.521284625108036526e+00
3.394805604915553054e+00 3.684700958288928963e+00 1.434994078637428228e+00 2.295838934330920900e+00 3.772542309437012076e+00 3.233431068665798769e+00
3.063825678184743051e+00 3.747590495603340788e+00 2.654221161593497857e+00 1.650108840337997762e+00 3.770784396385909343e+00 3.262855242001015288e+00
3.504382028991880560e+00 3.771110516824630832e+00 2.151647976266697349e+00 1.770842018901991333e+00 3.731669130637356613e+00 3.070167296029152393e+00
3.608096874063861925e+00 3.866272525071618116e+00 1.712336145550815480e+00 1.213860764521342839e+00 3.649734126099595244e+00 3.345036817884483149e+00
2.814832815227740870e+00 3.722428817616811436e+00 1.944378930903601033e+00 2.563550833554757880e+00 3.714246887306317912e+00 3.227158090429442350e+00
3.392721851811824951e+00 3.642795837093043332e+00 2.108185375571038023e+00 2.169288979191526412e+00 3.803693816995013410e+00 2.987331399023119616e+00
3.509315119885317191e+00 3.805228120576746864e+00 1.858299939224410169e+00 1.469679560686186770e+00 3.764045871737478066e+00 3.306082591104754886e+00
3.509686715447807082e+00 3.799987513319007970e+00 1.648079496118933118e+00 1.372513467775640317e+00 3.808239406950691741e+00 3.491165454140272573e+00
3.600559908685727617e+00 3.544610194919981527e+00 1.810373867187286212e+00 1.734175725581359906e+00 3.604638357064404719e+00 2.679464666133940298e+00
3.342489266985222862e+00 3.814006140660488153e+00 1.624223939596493471e+00 2.014802096803892884e+00 3.727368092869919103e+00 3.336775913928959003e+00
3.188436946304212594e+00 3.710931094308284717e+00 2.333981556033305260e+00 1.860857826413263139e+00 3.782148173177072970e+00 3.094203034422033483e+00
3.087679020977455835e+00 3.758920909836505508e+00 2.495877089762174705e+00 1.895954129200813076e+00 3.693715538369310103e+00 2.991230910019590183e+00
3.345293798250328354e+00 3.579645792606226173e+00 1.196129876803602166e+00 2.282415131579031531e+00 3.634281340618541911e+00 3.074663670395637816e+00
3.239739931436640852e+00 3.690073777681545319e+00 2.095874875702193663e+00 1.907310273340572460e+00 3.653076445973412412e+00 2.928151677109902540e+00
3.215319032393309406e+00 3.811014325320269513e+00 2.441209673003712055e+00 1.789078700485525530e+00 3.752087408361556520e+00 3.108311420715885287e+00
2.464940045041909666e+00 3.450738029908801963e+00 2.583007022645249062e+00 1.707210601178105636e+00 3.647062544372655424e+00 3.544734801538468982e+00
3.656384127300301490e+00 3.722539283319802106e+00 1.346924007287696234e+00 1.324344328461894982e+00 3.599794868782832946e+00 3.251198481755964931e+00
3.218922536011670665e+00 3.682550443137377449e+00 2.094127867148276589e+00 1.174472235112529850e+00 3.657182817213457060e+00 3.525929545273248866e+00
3.554407899209564459e+00 3.725770774982351874e+00 1.319441988835028390e+00 9.103647518043588294e-01 3.793770137754477467e+00 3.698155590018396666e+00
3.704758973755076568e+00 3.555582332893109765e+00 1.551594219688081866e+00 1.875322080767784172e+00 3.753878753759599896e+00 3.072193071885663151e+00
3.352834002282528036e+00 3.250515834820286720e+00 9.212405423355485290e-01 2.063555881534386405e+00 3.738813612845560019e+00 3.357631640250543281e+00
3.533622697165745841e+00 3.806802713634603208e+00 1.732274833052237950e+00 1.653848748531145718e+00 3.677727164083134603e+00 3.183408877548823401e+00
3.212127639104557009e+00 3.771475036025607963e+00 1.981562599317973516e+00 2.467384705388689703e+00 3.796788725438841272e+00 2.959155385244785386e+00
2.918849002316279861e+00 3.688573971477099089e+00 2.131295477665442473e+00 2.045949980682107761e+00 3.742112734899591953e+00 3.306541782317404810e+00
3.532192407888776309e+00 3.581429973394456123e+00 1.794077459494289206e+00 1.858472507214341540e+00 3.822845164580348509e+00 3.050602481581497383e+00
3.261297715913158868e+00 3.708210112287363192e+00 1.277330886399566490e+00 1.513191609916553659e+00 3.737677588954743779e+00 3.663525669811477758e+00
3.103902979651211869e+00 3.761438421945776156e+00 2.134226838618586530e+00 2.133781647156885786e+00 3.810639701245281508e+00 3.296357063681715438e+00
3.329160823373559452e+00 3.748812514240428495e+00 1.055149480625827252e+00 1.978717509135279773e+00 3.677517233242221462e+00 3.519399126918743015e+00
3.347477868246083066e+00 3.712232307202563142e+00 2.158552815150941662e+00 1.730157162171691798e+00 3.834611364383252230e+00 3.348493812974152384e+00
3.371576482483416015e+00 3.576591923327780087e+00 1.749407239635527356e+00 8.922454922971434499e-01 3.819458274149897026e+00 3.594968340866449452e+00
3.620496425342245139e+00 3.709343918720748423e+00 1.317350387806546230e+00 1.264962077580883859e+00 3.672315737884936926e+00 3.307295308462244066e+00
3.631448637519589795e+00 3.815271248584625852e+00 1.464437538192807198e+00 1.241966423390808316e+00 3.766115467388572835e+00 3.500631389430860718e+00
3.250268050927941132e+00 3.435718362872972609e+00 8.376648158078114914e-01 2.560545280882248420e+00 3.646431214874983340e+00 3.205858639332710425e+00
3.460022101636291314e+00 3.777259288537912152e+00 1.237510424261601516e+00 2.023982962197435675e+00 3.692372774896789611e+00 3.319757640569128920e+00
3.322813696846977916e+00 3.833507856055227148e+00 2.143785609040837592e+00 1.674490364355680994e+00 3.730046026412507487e+00 3.278256269532352274e+00
3.205213598903984273e+00 3.705003121858808424e+00 8.078248206497032902e-01 2.581526113941514655e+00 3.500424541109310450e+00 3.424251043118037074e+00
2.433115370378757802e+00 3.763848263960532847e+00 2.928816595083527652e+00 2.372940350004308474e+00 3.765340576905181980e+00 2.983104951248355619e+00
2.931350204631502088e+00 3.789961886707565508e+00 2.204670502057559212e+00 2.177205340618520779e+00 3.816606437581508526e+00 3.358865620758618498e+00
3.371847782110060532e+00 3.188888900618999767e+00 2.675423543548184124e+00 8.940949108184843563e-01 3.575173012538799266e+00 3.276301907401039770e+00
3.286638033902555378e+00 3.703834711485894715e+00 1.415832484086693821e+00 1.541386492543443509e+00 3.762048364497756037e+00 3.577425879953148868e+00
3.395608407118704264e+00 3.725401167995847196e+00 1.306115521147903857e+00 2.204937622060056057e+00 3.746431009446854254e+00 3.317789273291080310e+00
3.424124430801501084e+00 3.812988480968031002e+00 1.775400339998456367e+00 2.074715831105459429e+00 3.682219446009040276e+00 3.114347198727395849e+00
3.287662707649542604e+00 3.727907263337200128e+00 1.663951212852115003e+00 1.842217355799170786e+00 3.726642398781385701e+00 3.473780442585968853e+00
3.673746157771168530e+00 3.741114909147320589e+00 2.085132784415158813e+00 1.059060810958763588e+00 3.499498503450491071e+00 2.968424186653239705e+00
2.969095875552566266e+00 3.818170038501156771e+00 2.479211809698313562e+00 2.215534465260753372e+00 3.781321760826263478e+00 3.012959153372959609e+00
3.347716732032712361e+00 3.782271991225607977e+00 2.454674040254131828e+00 1.966549858527424588e+00 3.713896383236486187e+00 2.755405674068076127e+00
3.354563456139103561e+00 3.434981141374632951e+00 1.506488568082898993e+00 2.428635366062638745e+00 3.755543854164494100e+00 2.776069523506663472e+00
3.243009440076461303e+00 3.844841341314298777e+00 1.935401328200786475e+00 1.908016141368934493e+00 3.830725027398365068e+00 3.403139173261757744e+00
3.087616827426614474e+00 3.707668563846373111e+00 2.495034142346851169e+00 2.070925515469973721e+00 3.730323601370665987e+00 2.808877829487812061e+00
3.468128071300998982e+00 3.658982135465870478e+00 1.855073603192782583e+00 1.011216328587984936e+00 3.685502919790019760e+00 3.359305700738394851e+00
3.123392021108374550e+00 3.777187775991191820e+00 2.899886073079060100e+00 1.876352263767588902e+00 3.498501341243927421e+00 2.667325517612721963e+00
3.549092236652415799e+00 3.714969640438006593e+00 1.724166918510851909e+00 1.653638695360612143e+00 3.852850083348831056e+00 3.246019865526955872e+00
2.878003393959619238e+00 3.608353256776920315e+00 1.989086573099110300e+00 2.296991316802508010e+00 3.780084729885107464e+00 3.185652862917697004e+00
3.091528295316483987e+00 3.756393104084147172e+00 1.831640824230561515e+00 1.979965037482227075e+00 3.725032755976056986e+00 3.470569739672401788e+00
3.460088132736915956e+00 3.777450579193233349e+00 2.001884919678996955e+00 1.896811488974130766e+00 3.672610411822519350e+00 2.932217363877404281e+00
3.323991757910609746e+00 3.750059152524451100e+00 2.245277017876444070e+00 1.989298885688192353e+00 3.633848452820045427e+00 2.779155923155741004e+00
2.951354445684625460e+00 3.682172779602983503e+00 2.768968295170727512e+00 1.846698149097772745e+00 3.475015631332723398e+00 2.853922985175735061e+00
3.297136532641866680e+00 3.818210775194335937e+00 1.580813952265821110e+00 1.713466832268057738e+00 3.798728599014212559e+00 3.583474666139860432e+00
3.118043095177732926e+00 3.775831190019566908e+00 1.579647609114244400e+00 2.148116807199158984e+00 3.671936476493079748e+00 3.442605199330869059e+00
3.157196410839652856e+00 3.703801952069147418e+00 1.743752383401857120e+00 2.007612034274564472e+00 3.728589433330045111e+00 3.480995219250453854e+00
3.546777237091302215e+00 3.765925524939989000e+00 2.125678523158440303e+00 1.790317753096799969e+00 3.703834745496510816e+00 2.890864821129353057e+00
3.253558179638851744e+00 3.412240767473831760e+00 1.504630093311683847e+00 2.837659048443953225e+00 3.793563589814876735e+00 2.709366290560794255e+00
3.456867115948049740e+00 3.900564943128550954e+00 2.303577443555800741e+00 1.696666483305114825e+00 3.590513469617695907e+00 3.102018938951486060e+00
3.401944143865787584e+00 3.792333228832823533e+00 1.841561989686616885e+00 1.752078966501383395e+00 3.643725536248367369e+00 3.480499405011732161e+00
2.823179531447428392e+00 3.750730445530646939e+00 1.866780742312251329e+00 2.782489118562891051e+00 3.576259932146899967e+00 2.963057019053968233e+00
3.115084286263558599e+00 3.731549770649292608e+00 2.364642532991628077e+00 1.689169294223120454e+00 3.795772298695730740e+00 3.367084130820741983e+00
3.121644723425331058e+00 3.803283199124039005e+00 1.860582450662634502e+00 2.289636571449843672e+00 3.612546088254166676e+00 3.332581783166449263e+00
3.251131944136830043e+00 3.511223039422628034e+00 2.148350622566830292e+00 9.588419276939355029e-01 3.656834161681115525e+00 3.322336355818407583e+00
3.412521863589886184e+00 3.795664771035058838e+00 2.443636071951530209e+00 1.680247255446682297e+00 3.677699152779955405e+00 3.044774608603716182e+00
3.385131104528187329e+00 3.713832185327627933e+00 1.497431343874107590e+00 2.126948768251012201e+00 3.711549830663591898e+00 3.179254534762212980e+00
3.350270104040005581e+00 3.789563618172155923e+00 2.229154544173704178e+00 2.299172718687033878e+00 3.653499787657552123e+00 2.674284332548721110e+00
3.441553975235117413e+00 3.479513623418693413e+00 1.796522436224131880e+00 1.550389681849314583e+00 3.444305115647080751e+00 2.716034600235842422e+00
3.429010256284587221e+00 3.871532354095685413e+00 2.255543413771163408e+00 1.574398062310207402e+00 3.833043971737502442e+00 3.294134190194870637e+00
3.263569985946569219e+00 3.716809091474881033e+00 1.624296221218334946e+00 2.275902024805974033e+00 3.744243577564372760e+00 3.132451316897660654e+00
3.008179285389444679e+00 3.705089127263622828e+00 2.058280548804932497e+00 1.835763642994875156e+00 3.842607702100284683e+00 3.485528334429869979e+00
3.164872716140701314e+00 3.703371559336539498e+00 2.148559221211026493e+00 1.935211554425160463e+00 3.840175981511839698e+00 3.226791199332110782e+00
3.619228366110740946e+00 3.592005105960806244e+00 1.458579429603878763e+00 2.061231933555890183e+00 3.718641512296120055e+00 2.972820303041602497e+00
3.162721021310329395e+00 3.626888967875318670e+00 1.090597578819473279e+00 2.427411355646038160e+00 3.575488778332144957e+00 3.332911658718230807e+00
3.376454458067983833e+00 3.798921446312252481e+00 1.600413826148716190e+00 1.978095511935865858e+00 3.308325981332241650e+00 3.047034233567138539e+00
3.471772734581285658e+00 3.513363717832227451e+00 2.135202768279435670e+00 9.244962881129302756e-01 3.624918906605136826e+00 3.179601185440676492e+00
2.909116435569454318e+00 3.796263641954547463e+00 1.996464521023010974e+00 2.229881114803829334e+00 3.712035406713564356e+00 3.320644591813518787e+00
3.386800034767884604e+00 3.762174589518206602e+00 1.444742351285460469e+00 2.036014964792104198e+00 3.753547829181179019e+00 3.438464441932103988e+00
3.303312488747116582e+00 3.734236701379999523e+00 1.512573305825983816e+00 2.485166625343439684e+00 3.752728744358493795e+00 3.199823694797663265e+00
3.349150344899792131e+00 3.698557163987469920e+00 1.330382832651350933e+00 1.351950414855438876e+00 3.793368646971612357e+00 3.776975185432866589e+00
3.229479428579735245e+00 3.874876309878859892e+00 1.984266956395472015e+00 2.048912849251470547e+00 3.777289901081444246e+00 3.275606023289557189e+00
3.540278691742692718e+00 3.083962480932402883e+00 8.906966364104436096e-01 2.643819773815247576e+00 3.782754356372854510e+00 2.647515815854840859e+00
[truncated: 14,600,101 more chars]
