# Supplementary material for: Dipolar pathways in multi-spin and multi-dimensional dipolar EPR spectroscopy
Source: Phys Chem Chem Phys. 2022 Sep 8;24(37):22645–60. doi: 10.1039/d2cp03048a (PMC9516884; doi:10.1039/d2cp03048a)
Supplement: CP-024-D2CP03048A-s055 [file CP-024-D2CP03048A-s055.txt]

3.565931877663010674e+00 2.582429971149311498e+00 3.322369741713959712e+00
3.699957709679742024e+00 3.102499460205807136e+00 3.060255442803965664e+00
3.705073584793534991e+00 2.982848691027170318e+00 2.609637332051319092e+00
3.246297818933869817e+00 2.955778080989730050e+00 3.117503440369797207e+00
3.672411234883848685e+00 3.458419781979206853e+00 2.714770306801138400e+00
3.248544476669902092e+00 2.600718148186043521e+00 2.822183503477900146e+00
3.914886305151322521e+00 2.118941458755210672e+00 2.973464140139531420e+00
2.818151755887026599e+00 2.199979283174146705e+00 2.447064732491563088e+00
2.521860896075768022e+00 3.041735297457891729e+00 2.909618379936601329e+00
3.557958895294992541e+00 2.996460933649147673e+00 2.820053646048545026e+00
3.867928693504095516e+00 2.908340820728993137e+00 3.341233580739344511e+00
3.508084603113627242e+00 2.780946564904281715e+00 3.517561982366443907e+00
4.140826335979714834e+00 3.110687121440788072e+00 2.625842614795957708e+00
3.247858956431842525e+00 3.155947599852509278e+00 3.306202222176644945e+00
3.552820572623197837e+00 2.614895439910278618e+00 2.808740829484783319e+00
3.157880194397884033e+00 3.269518386404613342e+00 2.532496068098622821e+00
3.264876624910141523e+00 2.270185549854560669e+00 2.569625639343001922e+00
3.044079206155077433e+00 2.027422472623721550e+00 3.202700837173876103e+00
3.008414159737379912e+00 2.566907875253604310e+00 2.969228429301512762e+00
3.484473186760503882e+00 3.216210231795338714e+00 2.164062951333614926e+00
3.218671584930067997e+00 1.640282279494509998e+00 3.293438047820257619e+00
3.742663696524546779e+00 2.567947862831243100e+00 3.056157659985241803e+00
4.126858591442022828e+00 2.049691787965099987e+00 3.207047991025181677e+00
3.360363305884867646e+00 1.869152457656398703e+00 2.666564836870665367e+00
3.573166371441621081e+00 2.452765538655632405e+00 2.272068246517225276e+00
3.368982621963769297e+00 1.932345567555209476e+00 2.379239946548374007e+00
3.016405819324021298e+00 2.257023194573485991e+00 2.989188177164718407e+00
3.305263612245011196e+00 2.367499590671021004e+00 1.794483805532015586e+00
2.644162355571433309e+00 3.400908150523578310e+00 3.015210089151514783e+00
3.590769416038430251e+00 3.261109542695386221e+00 2.223333360295854710e+00
2.444695957861199087e+00 2.805226300707558185e+00 2.809137215122944564e+00
3.593208623355395037e+00 3.166804888407262819e+00 2.932773098666615841e+00
2.914000256321453985e+00 3.482221105928246629e+00 2.829942347603085384e+00
2.266074422130363697e+00 2.173276914321965680e+00 2.758382985295491974e+00
3.331574245108190446e+00 3.183883177654039720e+00 3.538166051531935086e+00
3.316959031857588336e+00 2.920075484783687170e+00 2.373859501981220976e+00
3.394120957900538027e+00 2.857353483974421682e+00 3.507786293846486103e+00
3.683410833251154148e+00 2.527708642232097347e+00 3.161263843651506367e+00
3.273566909877593023e+00 3.161501306970451619e+00 2.873526161565050696e+00
2.324782970367480939e+00 3.025380042845805750e+00 2.166288804283671432e+00
2.993686877157708093e+00 3.213235363805566180e+00 2.726335179409621556e+00
2.991471179667263502e+00 3.058475399490749869e+00 3.213532825680461613e+00
1.686386294725673585e+00 2.897934821306307196e+00 2.775846159240240585e+00
3.057947344327721417e+00 2.537820118956393589e+00 1.877180725648634141e+00
3.257983385619615646e+00 2.111435463247833599e+00 2.504579745839460969e+00
3.090963648409854603e+00 3.008819517513539488e+00 2.958726091430290417e+00
3.106857372831886899e+00 2.629834217533673524e+00 2.082941082401368771e+00
3.249585576405961351e+00 2.473892431971423278e+00 3.061089999153371544e+00
3.111039887453940445e+00 3.117924645093253844e+00 2.461966433046695713e+00
3.286321776281581730e+00 2.416883287111502909e+00 2.619877653183078969e+00
2.806642376945864381e+00 2.706595536610409969e+00 1.980403871857025155e+00
3.225424501212859063e+00 3.088643689235099021e+00 1.805703684265697717e+00
2.900667483821337100e+00 2.880268406544345794e+00 2.976764971017613615e+00
3.274692988187357212e+00 3.187777307082864997e+00 3.000421275685355660e+00
3.209815123872286069e+00 2.253798208095821654e+00 2.639919637105581085e+00
2.906939115930491369e+00 2.743659299045721145e+00 2.601682384934540071e+00
3.296474875087156864e+00 3.028768803216593142e+00 2.617819050286581017e+00
3.576366354502084732e+00 2.641721862877133287e+00 2.839993077893182338e+00
3.625554391205720872e+00 2.376043688440238721e+00 2.895811716030174399e+00
3.331749291540516023e+00 2.291816467113046318e+00 2.571983546505746343e+00
2.565396266432177441e+00 2.592982216903136461e+00 2.323585893816666026e+00
3.086784001961208279e+00 3.184453033390671983e+00 2.787687990691002149e+00
2.741130657150092631e+00 3.192572931015694060e+00 1.930754340102074140e+00
3.551314929134087972e+00 2.790357361937586766e+00 2.941567796017455994e+00
3.169985807114593435e+00 1.902237534971000787e+00 2.398399894498273177e+00
2.516016819036912988e+00 2.594937804537830850e+00 2.705438444528607711e+00
3.999626122762480751e+00 2.798419924726681440e+00 3.003681281084829013e+00
3.387851592467088668e+00 2.265949418217223510e+00 2.485574198266840895e+00
3.755902776041398550e+00 2.639449209897493098e+00 2.683425997857960876e+00
3.526711798397277775e+00 2.806864226648551952e+00 3.352725926548743907e+00
3.598221199981385343e+00 2.220266057929863202e+00 2.600632174662006246e+00
3.345803236475101361e+00 3.239748809560901499e+00 2.637889746792192014e+00
3.268457897207649676e+00 2.296554904723242529e+00 2.651979800111228247e+00
3.251114378762709478e+00 2.023208135102037453e+00 2.906967755518131025e+00
3.601446268371808479e+00 2.251367358502404326e+00 3.318775625440647303e+00
3.335817056181769935e+00 3.175265414553099408e+00 2.798056483819603812e+00
3.862156329825026102e+00 2.844477943267476050e+00 2.666859635100748527e+00
2.820693624104316122e+00 2.632389670251353841e+00 2.768472540841365959e+00
3.354508607644371754e+00 3.164817303177656527e+00 3.169435523077956507e+00
1.984522889679166679e+00 3.005775124024264500e+00 2.249819520917231586e+00
3.149468071456074103e+00 2.503285686610438709e+00 3.133982249916573704e+00
3.234842008426640270e+00 2.761006215671169439e+00 2.523656917254891052e+00
3.567729196234623590e+00 2.126418802198169367e+00 3.287612112905099693e+00
3.291289212107710860e+00 3.032624642891160072e+00 3.276164222265010473e+00
2.612895279717584174e+00 2.856633983928809073e+00 2.741207060764367043e+00
2.015800107022265752e+00 2.770564286627984707e+00 3.035247681131505892e+00
3.788111732490230033e+00 2.951702582694275545e+00 2.916963144210532821e+00
3.638500866140754741e+00 2.892281055034310100e+00 2.625008489324683669e+00
3.331368006031581785e+00 2.779515647907634612e+00 2.736050278315504070e+00
2.523825135236272388e+00 1.810044861509608749e+00 2.761251075272812550e+00
3.610140890509021983e+00 3.123595009989156512e+00 3.076084728852520822e+00
3.621482974001567268e+00 2.491989330994042184e+00 2.957737823177894132e+00
3.174784264243055265e+00 2.991894859319971456e+00 2.540314207154204418e+00
3.047042449242399087e+00 1.843461257784021701e+00 2.259216503110191177e+00
3.381040714161126726e+00 1.999896044222872815e+00 2.366276998158051370e+00
3.857727316873712731e+00 2.030036561314699117e+00 2.907557781647458039e+00
3.801921747312021260e+00 2.850247839994549892e+00 2.525878742186569159e+00
3.673456148541788924e+00 2.616577513971396929e+00 2.260406363926815043e+00
3.278190080662006345e+00 1.622819702703787614e+00 3.358992991872751244e+00
2.860344221838931666e+00 2.797360504274409188e+00 2.781267265419519852e+00
3.031982222716830488e+00 2.578280066109742918e+00 2.358690738881799920e+00
3.360219731646317598e+00 3.266874627350728311e+00 2.356518668375989112e+00
2.770191197984958720e+00 2.912572395859523766e+00 3.068633587058970491e+00
3.502166011015590552e+00 3.006539432185729499e+00 3.011978760128295018e+00
3.087043880397636997e+00 2.967339993933694853e+00 2.716580620537756285e+00
4.026567732712110548e+00 2.810982558229275341e+00 2.141593650077966871e+00
3.486206187894360653e+00 2.331188942535041164e+00 3.400330870339721923e+00
3.921905400582609058e+00 2.654305178602558879e+00 2.266706726315823595e+00
2.741562858443443496e+00 3.080000309993967456e+00 2.759980073531598244e+00
2.557107001137548963e+00 3.034777142681757578e+00 2.271957589581263370e+00
4.122383956835147245e+00 2.480688421238627761e+00 2.192595509461517711e+00
2.715956892487116470e+00 1.995076627249115608e+00 2.867159957757220656e+00
2.880063806120981340e+00 2.309185514519456195e+00 2.868922409632017612e+00
2.665667451011108469e+00 2.949263740984897186e+00 2.880604553500730525e+00
3.728269744399924424e+00 3.044954347157982077e+00 2.905029210170380072e+00
3.052272366754338329e+00 2.803556737911564678e+00 3.165597430314161631e+00
3.401479577625912576e+00 2.631197622897792243e+00 2.762146202410417306e+00
3.586608162975022385e+00 3.230934032687227564e+00 3.080313409558843141e+00
3.721198544709753087e+00 2.525876114887103618e+00 1.944101334857806451e+00
3.728743242034034733e+00 1.938287138746628058e+00 2.655407039372881695e+00
3.294087988224326580e+00 2.556496218937681864e+00 2.358471837358544487e+00
3.287236983603952112e+00 2.894886446164339766e+00 2.545031499026597643e+00
3.038548824074045918e+00 2.632225484040219943e+00 3.310725774542725208e+00
3.456227612124271875e+00 1.683424001543450066e+00 3.168633643431893798e+00
4.127328154898168400e+00 2.462507615400357341e+00 2.682057847102722103e+00
2.984911804874828434e+00 3.101643941796056403e+00 2.886955162755888704e+00
3.948710248762891784e+00 3.047174259855053080e+00 1.988472456706204650e+00
3.672400694400056231e+00 2.477354250488053911e+00 2.845447064052223585e+00
3.646687660703808564e+00 2.064222987265456499e+00 3.133155356334011543e+00
3.586282991163524780e+00 2.908364925350481744e+00 2.933351649766810176e+00
3.580945483402483198e+00 3.102561257564448560e+00 2.586776637546402302e+00
3.022812584160304628e+00 2.304115552087504515e+00 2.174760439830048853e+00
3.240074493234032182e+00 2.314458671707622983e+00 2.471503163293436778e+00
3.910684129472933979e+00 3.311661568247825205e+00 2.429118066664871733e+00
2.770963391931086761e+00 2.502806772943356961e+00 2.472876082250720753e+00
3.369720337043820013e+00 3.174247659484364714e+00 2.391277641047446778e+00
3.139586366668228212e+00 2.770962317431100885e+00 3.008444092268953707e+00
3.141738607628284274e+00 3.217071375258925059e+00 2.224419176279668786e+00
2.592437865843443046e+00 3.112810099545211706e+00 2.685763747231095788e+00
3.096060476635892567e+00 2.521154226220394534e+00 2.595732702333191089e+00
3.524424913940920501e+00 2.314478537901218491e+00 2.974918378594204160e+00
3.190747428352346926e+00 1.726959651964385722e+00 2.559247957997301093e+00
3.453985190884111933e+00 2.913723305709820632e+00 2.587382362936696545e+00
3.052460886633761028e+00 1.822317059194717759e+00 2.822123438833957998e+00
3.043409612183331170e+00 2.397725760201103729e+00 2.200262370249125077e+00
3.514555892125854175e+00 2.235446876764456192e+00 2.777089842771529149e+00
3.362674547375353207e+00 3.332875090202013002e+00 1.804389048248078442e+00
2.964267435888122026e+00 2.645209119178463908e+00 2.523790905048612032e+00
3.402632347737079677e+00 2.938516278062311748e+00 2.468564699573160048e+00
2.692942269781129383e+00 2.841615430741997628e+00 3.269782542801327185e+00
2.470944792019841518e+00 1.250194156484144337e+00 2.166808760875161166e+00
2.885870910101716369e+00 2.724678148155807111e+00 1.849323131008275611e+00
3.477815448761159889e+00 3.359650522888760094e+00 3.141650778680144640e+00
3.731529109521897425e+00 2.789937151073222044e+00 2.474247508362871439e+00
3.537932493928916067e+00 1.884484970890205613e+00 2.904129110469017228e+00
3.590350045820021485e+00 3.338450360748765444e+00 2.282987672984032379e+00
3.123814964012975981e+00 2.986936124963689210e+00 2.265173467507589411e+00
2.838697685797856973e+00 3.075481031519234243e+00 2.370525887277013410e+00
3.672019237892458321e+00 2.389791228159369396e+00 2.490702014633639827e+00
2.966271839252528686e+00 2.624719457370929820e+00 3.240215179752218511e+00
2.031367551565367524e+00 2.170847976361841347e+00 2.989553641897042091e+00
3.804849599673966409e+00 3.003756792702009459e+00 2.743361561556511230e+00
3.191218195030566473e+00 2.991182504914177809e+00 2.667121195872917294e+00
2.692326906385626106e+00 2.553196027076023888e+00 2.261405976284288855e+00
3.028445478866377272e+00 2.645090795214672497e+00 3.384376206975696633e+00
2.827917308291624021e+00 2.245126127675727279e+00 2.861079418906624205e+00
2.969569992183890950e+00 2.997183631973622475e+00 2.747361697423720273e+00
3.003871604170862852e+00 2.364649355921920382e+00 2.117761138373306817e+00
3.836181424401864160e+00 2.677467961893853499e+00 2.673774800397466400e+00
2.630111215147108439e+00 2.949876878733430630e+00 2.447241104324145322e+00
3.545705511263594456e+00 2.349102505450142431e+00 3.165475784614268040e+00
3.057436420955466527e+00 3.311708984004767320e+00 2.189131013329025599e+00
3.299692605445287086e+00 1.907037502713804455e+00 2.866181472428483534e+00
3.248068452849522281e+00 2.801065737885129803e+00 2.431476589266054589e+00
2.528988556987326941e+00 2.447147750952101575e+00 2.433169512297713943e+00
3.341642015584647130e+00 2.878386035223905903e+00 1.702758618613054997e+00
3.334130428579335614e+00 3.505137955615005740e+00 2.081078387487754977e+00
3.469811698476709783e+00 2.935291771465499355e+00 2.267303287250318267e+00
2.832904173967103034e+00 3.074792826121491185e+00 3.157175753811623409e+00
3.194620337736743032e+00 2.247006310035534860e+00 2.291549222694547083e+00
3.531275016415087453e+00 1.283947144067216772e+00 3.119907844982181544e+00
3.431484653709552468e+00 3.280934989207133334e+00 2.847714942069293098e+00
2.660736906948936387e+00 2.580001537351253482e+00 2.793912942957238243e+00
2.678156824571308992e+00 2.589097627735234664e+00 2.552118857353011361e+00
2.659187021853902433e+00 3.076390370349601167e+00 2.912703391258696595e+00
2.276053328006581111e+00 2.137337283563820467e+00 2.678576999209303811e+00
3.398544503326590860e+00 3.415370740771106028e+00 2.249673931986714948e+00
3.189137035829331612e+00 2.294552856185869683e+00 2.857158017351994150e+00
3.086265130248507571e+00 2.575877338406385775e+00 2.521992591284556440e+00
2.580501790125227846e+00 2.194281263481437261e+00 2.333461673792555757e+00
3.648461606905315069e+00 2.803374313741868296e+00 2.979923836761365408e+00
3.555734138064288619e+00 2.500968576068345328e+00 3.205257718510841514e+00
2.812396461384786939e+00 2.488546607765288687e+00 3.188193713155321074e+00
3.381644820193805412e+00 2.390005675924406603e+00 2.424570106433001637e+00
2.653460761888489561e+00 2.633892140480918354e+00 2.981730941952190683e+00
3.161589826225157385e+00 3.002196440552773016e+00 3.074322222004976179e+00
2.727732473113900102e+00 2.848318611086030128e+00 2.907568707486251736e+00
3.927445704404713744e+00 2.766493964089040247e+00 3.007679715691692124e+00
3.073127252032247902e+00 3.032341401503972023e+00 2.039046716907595425e+00
3.525976798971157233e+00 2.845089854174517985e+00 2.767651537708149867e+00
3.020651049069597249e+00 2.568977421000728789e+00 3.406784741351407408e+00
3.431832914484982400e+00 2.055673836869761129e+00 2.771368069722332184e+00
3.956836786290365282e+00 2.186954436315025507e+00 2.666388790197535830e+00
2.538005664713569143e+00 2.121057552376218958e+00 2.706632496740077887e+00
2.519875470758663472e+00 2.790417585521934196e+00 3.234645986413110297e+00
2.558880808843627008e+00 3.163897291616347474e+00 3.337375186231418045e+00
3.921231081393967699e+00 2.897749903411507066e+00 2.927132611248274063e+00
3.441433069594641569e+00 3.035812571161494056e+00 2.435573952752233762e+00
3.257580449361773933e+00 2.499059953773649312e+00 1.983510328954432911e+00
3.168700585759069543e+00 2.055673689923670722e+00 3.315059226881159837e+00
3.778206945768253888e+00 2.842730044215171947e+00 3.023869879859927945e+00
3.038112779344700698e+00 3.042146967738045937e+00 2.425990658489818319e+00
3.517685072124276058e+00 2.530474673771418548e+00 2.722382024733323913e+00
3.027576703666199798e+00 2.165154476738823330e+00 2.503306237375050092e+00
2.789693706883950686e+00 2.603188026618935336e+00 2.591240841774644643e+00
2.660992875724637052e+00 3.128774826408598386e+00 2.368130262286591403e+00
3.200238740553877470e+00 2.168005436894135940e+00 2.210670803922242467e+00
2.487290699975672759e+00 3.059114633277965734e+00 2.478262936192019428e+00
3.593738044276883148e+00 3.203774389072366446e+00 2.718631686100383416e+00
2.813344678182648551e+00 2.439439945615253347e+00 2.486836759660197682e+00
2.862578452403866880e+00 2.489545607449637821e+00 1.972355479341005413e+00
3.348021789714426877e+00 3.224673653623313818e+00 2.937307298917331888e+00
3.623048508275684032e+00 2.630911166006665969e+00 2.950713473282816413e+00
3.832052156144405419e+00 2.526123508146441488e+00 1.820320875927531779e+00
3.156342830706422298e+00 3.346283424157716624e+00 2.387893644868010590e+00
3.579731215223379781e+00 3.408497506349112527e+00 2.491982267325473011e+00
3.851280490723233640e+00 3.010493395895359026e+00 3.043966461915013078e+00
3.951412459567664293e+00 2.442117593106763795e+00 3.309247371414052008e+00
2.997852160920505771e+00 2.594185613911127231e+00 1.917537830532417553e+00
2.305114640394448244e+00 2.933297608925604205e+00 3.297972325963797857e+00
2.870201275727369605e+00 2.222822020273287791e+00 2.782754991365389952e+00
3.369900598153547921e+00 3.371735343431410570e+00 2.762830700109778714e+00
3.728342194934518794e+00 2.262053236435919157e+00 2.649276440609566574e+00
3.442516406993056943e+00 3.447548791608351149e+00 2.599834093729110229e+00
3.516606265102870221e+00 2.425362278725833765e+00 3.214054287468032456e+00
2.424065371533377977e+00 3.292532507910122419e+00 2.506514347894348571e+00
2.718395647592800835e+00 2.930322830646083343e+00 3.033064756781144844e+00
3.859900366128026672e+00 3.387896416971285074e+00 2.259706630248728310e+00
2.519594780725136207e+00 2.512725144702240510e+00 2.731075792647598366e+00
3.409068340751563397e+00 3.447385017268169705e+00 3.145519607143886898e+00
3.263775623840595497e+00 1.733450403601401346e+00 3.000086115127415187e+00
2.153659801144438113e+00 2.018762201288366587e+00 2.708591177844154707e+00
3.499650543929394342e+00 1.789615660515562201e+00 3.375301937672067876e+00
3.105974859204998495e+00 1.952169827690334314e+00 2.337017831654848443e+00
2.718745660592032820e+00 3.180753364156203133e+00 1.737273090808255427e+00
3.454029580195009164e+00 3.136313251370093091e+00 3.138464505608365318e+00
3.349965118159268229e+00 2.832120132068330243e+00 2.258931040978827909e+00
2.885411593397277930e+00 2.827416006297349682e+00 2.185191551226682183e+00
3.618670160005480696e+00 2.615860655909799437e+00 1.756982405598294106e+00
2.929802989179580042e+00 2.580096716173767124e+00 2.510681113862329283e+00
3.291667354809459045e+00 3.223059481946717320e+00 2.826713093533152588e+00
2.934435212699913809e+00 1.952850057377472082e+00 2.182279815070954587e+00
3.067533947597494759e+00 2.750229680147957101e+00 3.533109806713544465e+00
2.586485524583673978e+00 2.102014699468167880e+00 2.583564547173775150e+00
3.975589948682122010e+00 2.390003881033842426e+00 2.936170635459550926e+00
3.538909445069991389e+00 2.952941539566062978e+00 2.711765220543257637e+00
2.786134142805249070e+00 2.220521381657015958e+00 2.481963910193776712e+00
3.381268056939303435e+00 3.016990815925653990e+00 2.385799307524830493e+00
3.818673425754095518e+00 2.653382040692965571e+00 3.345509827415531046e+00
2.767630615565674468e+00 2.876484151043503967e+00 2.102168565296696379e+00
2.680808288392926730e+00 2.492725339212705116e+00 2.544835305692262573e+00
3.202708647628588423e+00 3.341014989476806640e+00 2.229645987086114278e+00
3.849933246752716975e+00 2.353341668041692980e+00 2.945798448875659226e+00
3.891114011603403089e+00 3.171228610755745692e+00 3.181268542616729089e+00
2.219746767135606369e+00 2.878551293708140335e+00 2.342807103851647810e+00
1.684023314962862505e+00 1.971534931977474869e+00 2.478946703133030116e+00
2.590199258909959834e+00 2.667676093571353491e+00 2.828651737723212989e+00
3.306192120561964209e+00 2.692928694686554270e+00 2.754636908461667755e+00
3.932726823684429718e+00 2.748558745998935127e+00 3.031190728567725756e+00
4.095996084895196176e+00 2.236473439835040544e+00 3.290462665283594657e+00
2.757275209591788734e+00 2.329132282892514727e+00 1.288407752583008437e+00
3.377707878110225437e+00 3.162507945108607998e+00 2.407326521596172775e+00
2.862335589252655854e+00 2.546579123613021967e+00 2.930927598203947326e+00
3.409927340250648253e+00 2.185909394574937270e+00 2.767690809281989406e+00
3.013349749386184495e+00 2.946835609340813011e+00 3.509984149380469987e+00
3.100905987714059897e+00 1.979084068321510514e+00 2.838416252203405765e+00
2.868367200310259157e+00 2.768614695961506555e+00 2.474179239698404142e+00
2.531981834626742867e+00 2.692608392057198152e+00 3.103725059675087383e+00
3.096852552973841988e+00 2.878904126233250871e+00 2.227620508764352358e+00
2.589555555975274537e+00 2.887400671988667344e+00 2.660185468204141923e+00
2.062072289726539331e+00 2.863785895491114175e+00 2.095271735269282232e+00
3.100561879929586429e+00 2.498327248130856493e+00 2.637005709604102854e+00
1.793596769754020048e+00 2.804081677004593320e+00 2.659743901540451816e+00
2.759064987965196281e+00 2.615073369942164661e+00 2.622743770979741207e+00
3.172205013945469165e+00 2.185734702892062398e+00 2.131141138621133191e+00
1.824788046482189507e+00 2.763112116858167155e+00 2.501189105563320414e+00
2.702127577531916902e+00 2.352627889002826933e+00 2.751350773137742678e+00
3.696100593669527257e+00 3.016619744046403095e+00 2.846138563639169394e+00
3.193786151258168893e+00 3.050154994110004569e+00 2.185386844133577533e+00
3.679343375966296570e+00 2.654740725381433464e+00 3.006267530509809660e+00
3.416804967416239069e+00 3.003194410003927839e+00 2.716054659626721879e+00
3.795918621522202940e+00 2.503234376514923198e+00 2.576768159393280300e+00
3.403999606953507673e+00 2.955755779112696491e+00 3.395169997936052120e+00
2.361619693078928606e+00 2.557151935815368038e+00 2.696872372587358235e+00
3.507640625418253943e+00 2.261357260209193587e+00 2.569014273315358032e+00
2.502025622692408913e+00 2.906224540163675041e+00 3.149740469337230842e+00
3.946962705010561123e+00 2.540699667002740636e+00 2.693839580062335592e+00
3.222272266077867986e+00 2.544937487961038247e+00 3.337618479044607955e+00
3.745448558949921569e+00 2.906155484790695187e+00 2.396788550812606555e+00
2.311188271417269569e+00 2.033694805823556884e+00 2.757885345714047975e+00
3.408879068001899437e+00 2.942486216060209436e+00 3.407911203970418246e+00
3.147542210476052649e+00 2.753204291933704084e+00 3.347193281506925633e+00
2.271537619501764027e+00 2.477203184691812332e+00 2.370850432901912441e+00
3.662253022361227739e+00 2.711146866389653631e+00 2.188155575283128318e+00
3.332737743185775869e+00 2.619342273577583313e+00 2.269903248163414489e+00
3.764348434995001380e+00 3.204771516147113974e+00 2.508353452410824413e+00
2.935313105842413339e+00 2.507658611532725956e+00 2.324339024714625168e+00
2.671128991947080422e+00 2.497866735596648180e+00 2.903055985401574723e+00
3.517566255349191096e+00 2.811691824319471067e+00 3.289721700763277301e+00
3.001115982377137836e+00 2.655733614740314774e+00 3.079956386538182045e+00
3.247406786764657660e+00 1.971004813197075656e+00 2.346650984317112165e+00
2.505602168468484603e+00 2.874128876041441849e+00 2.912745093045524314e+00
2.762014058767276570e+00 3.070972590983344297e+00 3.565517133421937768e+00
3.642922929524742059e+00 2.757904725987471384e+00 2.545829374159687131e+00
2.965906783178871020e+00 2.558197052964763074e+00 2.218328909301023888e+00
2.982284338053427408e+00 2.386129130325138181e+00 2.845969542715558909e+00
4.110587078361039204e+00 2.502416969822476300e+00 2.652971888244517018e+00
3.066426091169955459e+00 2.440539251582868996e+00 3.228154010279481678e+00
3.577350766041539565e+00 2.217619528778614679e+00 3.105104986810559797e+00
3.282322693596603003e+00 3.220586500947670849e+00 1.892360816557842496e+00
3.903036450729841178e+00 1.860958912566941237e+00 3.364190930928404821e+00
3.490716410551843119e+00 2.444160102103059007e+00 2.258072104931919455e+00
2.968458030414649507e+00 3.407610805736627224e+00 2.936198231764413080e+00
2.612880170942644131e+00 2.901027583945204213e+00 2.581516718450909575e+00
3.699503166463383064e+00 3.390192418269637464e+00 2.482640008558564926e+00
2.832720322790481582e+00 2.803733449530977140e+00 2.677564883274978769e+00
2.713725365186179683e+00 3.199739563937079367e+00 2.696028854870116565e+00
3.161740188699194043e+00 1.717122303581660736e+00 1.678389366640424818e+00
3.267036850769574396e+00 1.690556740895603038e+00 2.804098081793127140e+00
3.245804627375080909e+00 2.552708975446551065e+00 2.686002819986145429e+00
3.218440489458924247e+00 2.146923307041908924e+00 2.923394761630392136e+00
3.441845239317193439e+00 2.591438622802225922e+00 1.392644109861992607e+00
3.245774023260621366e+00 2.810191487070772709e+00 2.871309575654535706e+00
3.105330011297900317e+00 1.984613585578235861e+00 2.323376966440195535e+00
2.679971046006252244e+00 3.127325182123140035e+00 2.581995336058386936e+00
3.090552341160507144e+00 2.617839207500998189e+00 2.446002827574004446e+00
3.897471605951160711e+00 2.831459933426826669e+00 2.452018256747139358e+00
3.399686866300120514e+00 3.284040300926637013e+00 2.953427214292070335e+00
2.471738070841816182e+00 3.270774905081967887e+00 2.951687000585450082e+00
3.025689482510995010e+00 2.995337682441985283e+00 2.697379541164711902e+00
3.262829088314222137e+00 2.248165679614980927e+00 2.517096516711502918e+00
2.919658140792809498e+00 2.974319041127443164e+00 1.725307113233616185e+00
2.590113599528417687e+00 2.646359547033460213e+00 3.360431497437462944e+00
3.787234472587031053e+00 2.761496238257787006e+00 2.275441853109442025e+00
3.990441863387951926e+00 1.826775157181000253e+00 3.087688485847217557e+00
3.254329781325020488e+00 3.034962747344086775e+00 2.202947378106192122e+00
3.284955686210229153e+00 2.556718042808203695e+00 2.808831580661306226e+00
3.513667003723990767e+00 2.280724756599720848e+00 2.579362955996012285e+00
2.111949358541237221e+00 3.286569984593173732e+00 2.672501436683852205e+00
3.628859744406830234e+00 2.970753815036399459e+00 2.524924514225567851e+00
3.115097611231629759e+00 2.468613767280443128e+00 2.293870313143131945e+00
3.376833800072553515e+00 2.300271504159709490e+00 3.390254794779963277e+00
3.408609657193907072e+00 2.138686874905108670e+00 2.878552988061408247e+00
3.804213842466019013e+00 2.498794310833073240e+00 3.160280308720569753e+00
3.218113086754424312e+00 2.222249203506641457e+00 3.194045674855604311e+00
2.322599742250340160e+00 2.821551756634986585e+00 3.068335631915920292e+00
3.296142436436537260e+00 3.253823715466309885e+00 3.236174564583729207e+00
3.352053330119006969e+00 2.034082949153022568e+00 2.079901864121531219e+00
3.652530201677566701e+00 1.738553005060689882e+00 2.484058258349710169e+00
2.823090476206752797e+00 3.019243258020859244e+00 2.635948112451149683e+00
3.053897509693359602e+00 2.546932127217793163e+00 2.990202123937802270e+00
3.099052592492737457e+00 2.146449989254881618e+00 2.778226920518457099e+00
2.697411440759171608e+00 2.811502554544665244e+00 3.243976667219695020e+00
3.037242427595870709e+00 2.040244179007562941e+00 2.627189666651925659e+00
2.927990423467612402e+00 2.631306027605980535e+00 2.680294925349014257e+00
3.246085188594737048e+00 2.638977872293172489e+00 2.155730208755125332e+00
3.945474991779817753e+00 3.100871255684812589e+00 2.843297429245291497e+00
3.925308987089846990e+00 3.112523822055596856e+00 2.225116323718083322e+00
3.537133127577998248e+00 2.166506658946777630e+00 2.889128062652710049e+00
3.288151613819049857e+00 2.393613599297244487e+00 2.981484662653758999e+00
2.979860541581474731e+00 3.382885626310790705e+00 3.114519594197381114e+00
3.713265900688462740e+00 2.499406190709557496e+00 2.688874120196500517e+00
2.633533851875963006e+00 2.716463401898171703e+00 2.063034988037982576e+00
3.260540024156624472e+00 2.640942447981985186e+00 2.477693602286079599e+00
3.083326358686874880e+00 2.800500707497369568e+00 2.461838390663279696e+00
3.194913510512515931e+00 2.911058152341252647e+00 2.104398374235338487e+00
2.089958773968277672e+00 2.418361709850868291e+00 2.433932359946386015e+00
3.676026330107507345e+00 2.811198993943886837e+00 2.836028154841903515e+00
1.916610759668055941e+00 2.792573783604434201e+00 2.264733717267459312e+00
3.000486767225834406e+00 3.039254256677716981e+00 3.050037744607301704e+00
2.807196473686862870e+00 2.990080732131526364e+00 2.547523782957346938e+00
2.199471498217096421e+00 1.962877711886287901e+00 2.687565494894709861e+00
3.134359440792434004e+00 2.523211840695057884e+00 3.044253182720958240e+00
2.971323794458255563e+00 1.898890941679399758e+00 3.410181626233991015e+00
3.024808711117605853e+00 1.616607305483450885e+00 2.699310798990167015e+00
3.478121262397413371e+00 1.558577345949611725e+00 3.271065270947594250e+00
3.791427141905331588e+00 2.648341839017386068e+00 2.354579368750771007e+00
3.151616851211698211e+00 2.475651370987877797e+00 2.801416971608615025e+00
3.572940992674837446e+00 1.426265780704468300e+00 2.405044543074947860e+00
3.144760264003890082e+00 2.810595784291861410e+00 2.982331406893707904e+00
3.651416173475175775e+00 2.286651614937467603e+00 3.192093658045884297e+00
2.532837084866629951e+00 3.297963879499806072e+00 2.800422591887384627e+00
3.556269203298421111e+00 2.819702779844478258e+00 2.375537655179878804e+00
3.533595070017005568e+00 2.419597946422891610e+00 3.271726874797817874e+00
2.332664022267333159e+00 2.526871674510104970e+00 2.759321791856292005e+00
2.976536678660129276e+00 3.254073714842320886e+00 2.504084715160165509e+00
2.623094969943093879e+00 2.546248357271285734e+00 2.798107488640473761e+00
3.121447316938672500e+00 2.585969497352931690e+00 2.676957272840929214e+00
2.234949006055364507e+00 2.519296112102169083e+00 2.578863837317700192e+00
3.349970477127799828e+00 3.383350873793258717e+00 2.147110420015929666e+00
3.371424847147507897e+00 2.888336345649925807e+00 2.698594453875442500e+00
3.344258090410696660e+00 3.122093731733408539e+00 2.509568920129975123e+00
3.351097736270385763e+00 3.499878123234298144e+00 2.820483934621113242e+00
2.576320430402019301e+00 2.854899668614371055e+00 2.945261711245731551e+00
3.889856659119824478e+00 2.888626369839811137e+00 2.577808866769967899e+00
3.110210946484213590e+00 2.174437491015985824e+00 2.122559119901608060e+00
3.590638662929570124e+00 2.991435893906493781e+00 2.389618622208239174e+00
3.770104430129872508e+00 2.150532948608192996e+00 2.853542051380686395e+00
3.212825271387922843e+00 2.179095856599854386e+00 2.772810652515571128e+00
3.790347607056386181e+00 2.599690179791235067e+00 3.027174019200092214e+00
3.710894331049629624e+00 2.012803862393480969e+00 2.930801511158408257e+00
3.065159159716678516e+00 2.572395298957452781e+00 2.476322553520908798e+00
3.106469691947956413e+00 2.983416028819231958e+00 2.335686435134981753e+00
3.518856593011281841e+00 3.049653720144823055e+00 2.855449541592608220e+00
3.088361679807245075e+00 3.194604237035667982e+00 2.220400581693264375e+00
3.451850318753836078e+00 2.981466759003654765e+00 3.181527253091277707e+00
3.622401397138111268e+00 3.024454590222342532e+00 2.570907050831413798e+00
3.980328713267713869e+00 3.136873160142021444e+00 2.224365982238363681e+00
2.898739750785539027e+00 3.227790641917013481e+00 2.045236711049310596e+00
3.478674335296278564e+00 3.095397591388601821e+00 2.980641931703512881e+00
3.894288104376236959e+00 2.382438023059661791e+00 3.308865719423305318e+00
3.490223179818525701e+00 3.017615555385163795e+00 2.155890045700138646e+00
3.480577171846293894e+00 2.724551975372247803e+00 2.533923740149289561e+00
3.034501211377850893e+00 2.360517353124874429e+00 2.836491361537117228e+00
4.082689836195507738e+00 2.457377173057390340e+00 3.035877883084520334e+00
2.920286737648157160e+00 2.335895899977924905e+00 2.150982754679997111e+00
2.383963939356676054e+00 2.632758119796183571e+00 2.629715156556601485e+00
3.081485682446892582e+00 2.661873090447215429e+00 2.433673192028009691e+00
2.703245386054060617e+00 3.096426499063648308e+00 2.594801016572016561e+00
2.593451117264556238e+00 2.551921060758334470e+00 2.783535734244821480e+00
2.520445869724667443e+00 2.502412086691685911e+00 3.066737534692884903e+00
2.983246786453096266e+00 1.503041830283931013e+00 2.525991336661333797e+00
2.988261823321595401e+00 2.466819086714947318e+00 2.972143092429682998e+00
2.872657060860367650e+00 2.512920458417978953e+00 2.987954748192929610e+00
3.695003911923587125e+00 2.910156385861351058e+00 2.965958153935998709e+00
3.472039239063271499e+00 2.289368649860954008e+00 3.139597447376623940e+00
4.085223063501984164e+00 2.793145300407945175e+00 2.696795540655485102e+00
3.562578029281539216e+00 2.111048221842512618e+00 3.215226966653219609e+00
3.361504588978263097e+00 2.329523470196407153e+00 3.150457009474423309e+00
2.793747217064801003e+00 3.040300984150129171e+00 2.957572907347678193e+00
3.136179862687596742e+00 2.718827669702750693e+00 2.606648087873556285e+00
3.032161822742675206e+00 3.015078906582208784e+00 3.149204847283837427e+00
3.410316475005905623e+00 2.191895480126061280e+00 2.401168274238270950e+00
3.565547869154324090e+00 2.898062282958048463e+00 2.120491449095059711e+00
3.025259169252806579e+00 1.677998189836612974e+00 2.891114261835192156e+00
3.522547166368572569e+00 3.267672173561986693e+00 2.156804299268809011e+00
3.180906815948803867e+00 2.753984668562051930e+00 2.131966238431061811e+00
2.632187393862993829e+00 2.943472546364313658e+00 2.641081709871489824e+00
2.929835260247747097e+00 2.590265752232365770e+00 2.468723757918414030e+00
3.505843801694398021e+00 2.706343990281025569e+00 3.238686789731539672e+00
3.407838331367838869e+00 3.243266860711590649e+00 2.342602543579516805e+00
3.178711057389050243e+00 2.792892015899366864e+00 3.467560359618863775e+00
3.847343836525066951e+00 2.848785287815580158e+00 3.211290764270948728e+00
2.571569428471658814e+00 2.057562298086001995e+00 2.335465087206271662e+00
3.137181315718906571e+00 1.855011128309497215e+00 2.560483797412838936e+00
2.862618745233089790e+00 2.571118789213275857e+00 2.637982896698320534e+00
3.408609437018826682e+00 2.162734498821746065e+00 2.920133869858444697e+00
1.638411546652775330e+00 2.770153385390506706e+00 2.103807653247851572e+00
3.584687133366838641e+00 2.053189235170484572e+00 2.797001382120454238e+00
3.674731493916129743e+00 2.358727875015206088e+00 2.803709193912247599e+00
3.357119867054460194e+00 2.697370892773057083e+00 3.058889047403671846e+00
3.164786009801056288e+00 2.911155981628978484e+00 1.533374157596802956e+00
3.012802082831307793e+00 1.940667302430113983e+00 2.349156823538301797e+00
3.002754564070436061e+00 1.963109525735311056e+00 2.623522098622645959e+00
3.449549698214494420e+00 2.557191094068235859e+00 3.087776414150372073e+00
3.506663123357462997e+00 2.494561402223882673e+00 3.217632150353610498e+00
3.139207107821148757e+00 2.836575964125171101e+00 2.420292472185008315e+00
3.683077377083330717e+00 2.751944736784421419e+00 2.835262479960051429e+00
2.951009278276053305e+00 2.861166760985211610e+00 2.177458355002265478e+00
3.177494313875958376e+00 3.003998640635063389e+00 2.829543814634025711e+00
2.603508745144716752e+00 2.530885805031919844e+00 1.890548167845364835e+00
2.744155116758418167e+00 2.755225530853775417e+00 2.398107690133232772e+00
2.720240928671464165e+00 2.013901948753184623e+00 2.845832401512301324e+00
3.181322004798687431e+00 2.824250208193479050e+00 2.607883627712576313e+00
3.298848753555402968e+00 2.636906761325620518e+00 3.256100906256303329e+00
3.446337849110953311e+00 3.305743849079902041e+00 3.056500903380772627e+00
3.465249335392651453e+00 2.013423179229027138e+00 3.203853699018169188e+00
3.342580086985487142e+00 2.364466683177015138e+00 3.038059245734732183e+00
3.293767545632951155e+00 3.018731157527657860e+00 2.606058929905963772e+00
3.830023844245564746e+00 2.800306444948390094e+00 2.583343858306272889e+00
3.357588856476357630e+00 3.255738476504544732e+00 2.262919590936943948e+00
3.071233363623899315e+00 2.320983428567961138e+00 2.983790475494656036e+00
3.412526849218720404e+00 2.821095509395267875e+00 2.331997332738740880e+00
3.156279417968301360e+00 2.067813435775772479e+00 3.017112328770639618e+00
3.000576854863162612e+00 3.114881668103562262e+00 2.609175922536017378e+00
3.786631947752181482e+00 3.236440457701815543e+00 2.491289130814640984e+00
3.034091900728997260e+00 2.651080516438542034e+00 2.477602262837811153e+00
3.291700680881570751e+00 2.489030017046428789e+00 2.407315421596570193e+00
3.553085637131677466e+00 2.819434962687654256e+00 2.881226199888288431e+00
3.750670592678999604e+00 2.835370940933013451e+00 3.336360431148063910e+00
2.236523022004747840e+00 2.792753293055374009e+00 2.170330050776599684e+00
2.433642723384404238e+00 2.545844660675652626e+00 2.474653584957235974e+00
3.096085635939505032e+00 2.636827291101892623e+00 3.304978407855991840e+00
2.908849091049364066e+00 2.787220109763326459e+00 2.454803491660113579e+00
3.425598695870343047e+00 2.417362641100208265e+00 2.120410824664305416e+00
3.456603504381398739e+00 2.275036194116592636e+00 2.554267870438320376e+00
2.850041981158932369e+00 2.102792842085523528e+00 3.049540629375524503e+00
3.013189278506059665e+00 2.429732457411455826e+00 2.282467110452115033e+00
3.448545236906037204e+00 2.611131913221937051e+00 2.910299667054402128e+00
3.854508049128903657e+00 1.662552771405126695e+00 3.083580586425856751e+00
3.326817270740937360e+00 2.972332064363914839e+00 2.621252324719109517e+00
2.284662801395586307e+00 3.314532227707466916e+00 3.153476553004162852e+00
2.741528607117901917e+00 3.093773291586845442e+00 2.878321364947441285e+00
3.340843367653558715e+00 2.549048463284413479e+00 2.616648524729043412e+00
3.398162406733084229e+00 2.615714423353654894e+00 2.951554493965975912e+00
2.715244716316697282e+00 2.721306446883163144e+00 3.110906036969684596e+00
3.797987626243976678e+00 2.218833035729009140e+00 3.347175460981618667e+00
2.888515037503359917e+00 2.784751139498411021e+00 2.486520502261018617e+00
3.022935489511517915e+00 2.792403965124183429e+00 2.327685808721706717e+00
3.527395887417438036e+00 2.592240851534548085e+00 2.090310306079456115e+00
3.380484471111139033e+00 2.896262197433502550e+00 2.679883366056367677e+00
3.042175055638943526e+00 3.064440765500813679e+00 3.286421872624634144e+00
3.796727262358053245e+00 2.772132565397809945e+00 2.459910562298202485e+00
3.677327399808827391e+00 3.544842726089822094e+00 2.667970481175048203e+00
3.852828499405795526e+00 2.586079020077780122e+00 2.638346005267144356e+00
3.667854012448581003e+00 3.100234359390511063e+00 2.889787079458377317e+00
2.926586236590531076e+00 2.841622456136607688e+00 1.729727582803309183e+00
3.361153319817526075e+00 2.583044214768769997e+00 1.923842944175295555e+00
3.210159980172774485e+00 3.118450379807113482e+00 2.969813513747849409e+00
3.704801183060005165e+00 2.284475565084854498e+00 2.323745230239370407e+00
3.188134885676835228e+00 2.566578799078838902e+00 2.545425570209167265e+00
2.785460735793939158e+00 2.512710071216593288e+00 2.216413657174070906e+00
3.152278215646723059e+00 1.664518672227503826e+00 2.813951364693015211e+00
3.404618781567149810e+00 2.841525152692912837e+00 2.179901398538098611e+00
3.550827183390435238e+00 3.047100572164890053e+00 3.300910475852028014e+00
3.533150197780273505e+00 2.628145749050874613e+00 3.116268414299032674e+00
3.481241659095849261e+00 2.939297600059538329e+00 3.312071980045656172e+00
2.652442216425219268e+00 2.314606538105380640e+00 2.764192383767615446e+00
3.438923025642610209e+00 3.255316032297263629e+00 2.802690964968814313e+00
2.159461489737337203e+00 2.876774778169665758e+00 2.918253008863042286e+00
2.916753684474671982e+00 2.611647389366662964e+00 3.197233708179795464e+00
3.032470292197628314e+00 2.393791077049309823e+00 3.032399954405470943e+00
3.420900105118345635e+00 2.842617543255334223e+00 2.454728715026343711e+00
3.592166758978317720e+00 2.993859665549768678e+00 2.943538743377634770e+00
1.986593298176439371e+00 2.605769539463825168e+00 2.119750702756209915e+00
3.404562641484041752e+00 2.752181317706390296e+00 1.492936623883810876e+00
2.973067999160198038e+00 2.923713942041003655e+00 2.376316754457247882e+00
2.542774676706126336e+00 2.442559291159737800e+00 2.677307311007405932e+00
3.504188104649846203e+00 2.771529095139868115e+00 2.969162276324399219e+00
3.910174453310471865e+00 2.320076913096173588e+00 2.951416843258459100e+00
3.057852424822490978e+00 2.808044680793920556e+00 2.444186901703119918e+00
3.579680611247321842e+00 2.710650541906976851e+00 2.939098258422993215e+00
3.548604992998638963e+00 2.220276245099103818e+00 1.875825611791858805e+00
2.444153180277688797e+00 3.068665567685503248e+00 2.121531028309965983e+00
3.794944049134389985e+00 3.309382949230126769e+00 3.234340556306223746e+00
2.220361789820436194e+00 2.641545162601866448e+00 2.270191624887369919e+00
1.800842003744701492e+00 2.767293276876602093e+00 2.995010861684506587e+00
3.215901746458134092e+00 2.329570828784818914e+00 2.801392656156735050e+00
3.528770674410223851e+00 1.897562428787804789e+00 2.292834349606727162e+00
2.985915500909226417e+00 2.505587646190838846e+00 2.502354448048148772e+00
3.083319383770595667e+00 2.012943675231515517e+00 2.334783872301185337e+00
1.841184969927429860e+00 2.571742499466667997e+00 2.496921453474655550e+00
2.946779296384359981e+00 2.726857178313526475e+00 2.472762368611246764e+00
2.803893655694205567e+00 1.967634057370693634e+00 3.009718771613661303e+00
3.454254205697851798e+00 2.895724417863335454e+00 2.545307166991990222e+00
3.161638404352581588e+00 3.004988550364453115e+00 3.125607694072571885e+00
1.945763545127945582e+00 3.542773083596471473e+00 2.798301220315218885e+00
2.428015139065192063e+00 2.804192905289093929e+00 2.960807369320973770e+00
2.391989915664304078e+00 2.226707530348356556e+00 2.367978162622254246e+00
3.750221253009694333e+00 2.328125257977498030e+00 3.067240382888545724e+00
3.746012288699894999e+00 2.162332060293463254e+00 2.679552880118408087e+00
3.583739542900247432e+00 3.104620545015871258e+00 2.915681427337105447e+00
3.297340754107469518e+00 2.611906675280251555e+00 2.637721162070347791e+00
3.054269651963132493e+00 3.034718451267325534e+00 3.183683657431405578e+00
3.585579286324948267e+00 3.138946747157826955e+00 1.532015532377469569e+00
3.646577544860361897e+00 2.268389444645275699e+00 2.635716341001211216e+00
2.274804872386877452e+00 2.922194239345011102e+00 3.078174693849653032e+00
2.570416636545489908e+00 2.895179644130086771e+00 2.347169279857626467e+00
3.250045080806803988e+00 2.981604728207887689e+00 1.923497972190610916e+00
3.924948663936529414e+00 2.483366695224372478e+00 3.247768457303301215e+00
3.046620002255143067e+00 2.651942976782010408e+00 2.884554075029731379e+00
2.664206481553768047e+00 2.860429561405001930e+00 2.323825820957239774e+00
2.855495531767695550e+00 3.176921866437296682e+00 2.991296552182856505e+00
3.069868869881933193e+00 2.275317844238523346e+00 2.520551401626188959e+00
3.587274849906025853e+00 1.768690070693285987e+00 3.254242993023867658e+00
3.455345339681505035e+00 2.676029074593545776e+00 2.741088513737851784e+00
3.319509166049393833e+00 3.194043226719561535e+00 2.422344010434335893e+00
2.930171143721744365e+00 2.172376363427159340e+00 2.651868531403887896e+00
2.763454618388081929e+00 3.326666384583981007e+00 1.979017298433470629e+00
3.303496671826550823e+00 2.564105067941285565e+00 3.309764342865509246e+00
3.162145285733724887e+00 2.616234114476282180e+00 2.959936439351980919e+00
3.788324176692566603e+00 2.866370861561952310e+00 2.826464741920517554e+00
4.135258626221139266e+00 2.316095114713206726e+00 2.894562715425680111e+00
3.208477368746563307e+00 2.976149281321662343e+00 2.600748395731570906e+00
3.402493734085010324e+00 3.243804848027494359e+00 3.176162346866080899e+00
2.666241389672566076e+00 1.926669113109083620e+00 2.783887221101353227e+00
3.310447952431972762e+00 3.020576003664741549e+00 3.101021747498618808e+00
3.174868197670048353e+00 2.395403855392632231e+00 2.529869303010312098e+00
2.884773437806811724e+00 2.383316778093340638e+00 3.296774799961810221e+00
3.637336845784253203e+00 3.311397830631896078e+00 2.360558501625553252e+00
2.947075953131243597e+00 2.879923785313248441e+00 2.510864657374675790e+00
3.269561677907605102e+00 2.330839297889531814e+00 1.591743505846068052e+00
2.876699169266368372e+00 3.248048367436251915e+00 2.949552251524711899e+00
3.281029543874891985e+00 2.651823952061708400e+00 2.725115526755857331e+00
3.303476340221085383e+00 2.378181910652434006e+00 2.538945211084682629e+00
4.175325720855338929e+00 2.879213990968485515e+00 3.106397008951134353e+00
3.071815451887750292e+00 2.731149320390153346e+00 2.905245784840555512e+00
3.823955399527677379e+00 2.927001145284725769e+00 3.089956909554393949e+00
3.205807386106411805e+00 3.149722446862039504e+00 3.015440576960235486e+00
2.718423055252091380e+00 3.333843548686106217e+00 2.929761672479949564e+00
3.805569048233576446e+00 3.255657209028524957e+00 2.926321644589266580e+00
2.970753453403575772e+00 2.249845888430773488e+00 2.650188789781277254e+00
3.372346527867856825e+00 2.995046877630193283e+00 2.160455235373776262e+00
2.665992302022732297e+00 2.809612665621430860e+00 3.202597497636304080e+00
3.650313444313543432e+00 3.095074628081287305e+00 2.107081423327756386e+00
2.984304071108559775e+00 2.506041123592691378e+00 3.023251720057154035e+00
3.795028007894174937e+00 1.900328490362095613e+00 2.525251720749550621e+00
3.280298393506153598e+00 2.299714831867108789e+00 2.286416829697446307e+00
3.448822952233200123e+00 3.021854789510448835e+00 2.796352396033103815e+00
3.601425225386884144e+00 1.589423639103943575e+00 2.867307310768435258e+00
3.183094859719244774e+00 2.572394819542811462e+00 2.298354665512174488e+00
3.247941680357789185e+00 2.857726118669892568e+00 2.427319034275491560e+00
2.986367070299504434e+00 1.961981282569245755e+00 3.274485368750434944e+00
3.666693718953341730e+00 2.826478472356473759e+00 2.696431112712886158e+00
3.155816050235731307e+00 2.135269399004061874e+00 2.476061058350782496e+00
2.826689159786727412e+00 2.964495430358982553e+00 2.768905983630789880e+00
3.107457767102835167e+00 2.820259909028457024e+00 2.707321275510184755e+00
3.278001860340034934e+00 3.066582685228213645e+00 2.822676787406502186e+00
3.091084599627893059e+00 1.726151135832506789e+00 2.611160300612714646e+00
2.737233299774845641e+00 2.056276480397512874e+00 2.733134133697318724e+00
3.072554828716083097e+00 2.627534427473758427e+00 3.097143507086758785e+00
2.949489562729584513e+00 2.366587160511702148e+00 3.011059997318117354e+00
3.272816886483166599e+00 2.424299434593161440e+00 3.048093059633241175e+00
3.096667639214141232e+00 3.040255771210965907e+00 2.081574917832258453e+00
2.473879264303706194e+00 2.632611602476859325e+00 3.325713135958812572e+00
3.595052826336047058e+00 1.597191591174813352e+00 2.866936419226965516e+00
2.631982491101582777e+00 2.365091393723658175e+00 2.829342157212895170e+00
3.551059060182940375e+00 3.040537276349383422e+00 2.902189437746568235e+00
4.053959977439573592e+00 2.949391102065144654e+00 2.855909021863921815e+00
3.144024967780394419e+00 3.171049299790599019e+00 2.535217597034249870e+00
4.026241357372080998e+00 2.721161536397506353e+00 2.770243826110279084e+00
3.435698679902564834e+00 2.187368091751507926e+00 2.312459851120481691e+00
2.109510465127578893e+00 2.885558417055916092e+00 2.611947545546235983e+00
3.086135715439975336e+00 2.817212831546958896e+00 2.563718560179952810e+00
3.256210694379702453e+00 2.807899998145359621e+00 2.032491826780822297e+00
3.872687852512568529e+00 2.692087304130210246e+00 1.895613780170886553e+00
3.439605451017563098e+00 2.502092707978520902e+00 2.863682811669169492e+00
2.296993587616776633e+00 1.841969798304692096e+00 2.379910224694378407e+00
2.976425469027555781e+00 2.912628799021114379e+00 2.155733461562647779e+00
2.838495575975718221e+00 2.866761002903317479e+00 2.245029341387251520e+00
2.810866959476740590e+00 2.799090486438568615e+00 2.699947892251797210e+00
3.391666020726026520e+00 2.728537841933272201e+00 3.162669667752485925e+00
3.613906012470310181e+00 2.860630287488738599e+00 2.179748826965191899e+00
2.526674568821480005e+00 1.568318873558062432e+00 1.983953002647413699e+00
3.498514008598072156e+00 2.030202739912460697e+00 2.955940225718347136e+00
3.861801515194232870e+00 2.884087798103004641e+00 2.767817697745329042e+00
3.070721928029059633e+00 2.875623056206973338e+00 2.853648840434938716e+00
3.624647552324277378e+00 3.060046164495278553e+00 2.876727063606489221e+00
2.649533077172156581e+00 1.987177030293359348e+00 2.392912476926097654e+00
2.802231807192205437e+00 1.723675732093816082e+00 2.940207795600431329e+00
3.287596605374356162e+00 2.837154806203205037e+00 2.511730168583530265e+00
3.247009191897769043e+00 2.283874066635788846e+00 3.074874790379266809e+00
3.348477053555569238e+00 2.338482620258260702e+00 1.845645201805408364e+00
3.857840590012917570e+00 3.292778214082414223e+00 2.313979052673621695e+00
3.406033113744599383e+00 1.503345469214648844e+00 2.198229581299774527e+00
3.584865580626164672e+00 3.096968072489995283e+00 2.529009041012731718e+00
2.800530448780779835e+00 2.309298117056014288e+00 2.405537968439629193e+00
3.331254979063817512e+00 2.921423116799764852e+00 3.050173402904874376e+00
3.184184258095355435e+00 1.734912086604478043e+00 2.901544803303376607e+00
3.384295441627201306e+00 2.317464747502096856e+00 2.509834893477600914e+00
3.007289457652580822e+00 2.892338202963319560e+00 2.466872303176939063e+00
2.786943276137924919e+00 3.338217230918063549e+00 3.092584310928880864e+00
3.640867802941597731e+00 2.982081608687020768e+00 2.794747852791445997e+00
3.355047060448165031e+00 2.976686341517239320e+00 2.730449594859872597e+00
2.560309395292208023e+00 3.000944136682717645e+00 2.558316204227573110e+00
3.280909246384111189e+00 2.951709770098611685e+00 2.007206588983832418e+00
2.904841038279386556e+00 3.428651900520069074e+00 3.181636815601297297e+00
3.094101381433771447e+00 2.219780203893521708e+00 2.096668387470449257e+00
3.381826137374076335e+00 2.180565983438440547e+00 2.036872148641498015e+00
2.698362612329939125e+00 2.755262564434393546e+00 2.398797025935751392e+00
3.300899542319729374e+00 1.890483379069550773e+00 2.533261036972079161e+00
3.092560470788300542e+00 3.015139612346636966e+00 2.414292426624650822e+00
3.922525137238761950e+00 2.677222611682936293e+00 2.719596652503259104e+00
3.411750755430975612e+00 2.639677556730270602e+00 3.133364124111975180e+00
2.959099657978124576e+00 2.471967296968085481e+00 1.873307428245598816e+00
3.431332676472417020e+00 2.856870674082084616e+00 2.313668796079092260e+00
3.506238878898908951e+00 2.653481938811816043e+00 3.422860040235177870e+00
3.082382565372097538e+00 3.300191697511655420e+00 3.186744206300633930e+00
2.507023666520176164e+00 2.793666324877538631e+00 3.038223140090921870e+00
2.856193989998369265e+00 2.970712099817744534e+00 2.491114196327825603e+00
3.645133354183489161e+00 2.795777194528168863e+00 3.541642611751375291e+00
2.825150100895385652e+00 3.196125169106796893e+00 1.609462696205347321e+00
3.150967715292504856e+00 2.115677248754060713e+00 2.812806737015884018e+00
3.030603420405496351e+00 2.924535744738127718e+00 2.261670313276755717e+00
3.098186852082584153e+00 1.875853318175171092e+00 3.131668501012988770e+00
3.484524831383631671e+00 2.380511030292737473e+00 3.023197785990970665e+00
3.120217351732839983e+00 2.234679315349899387e+00 2.765447334116660993e+00
2.525957569797334212e+00 2.417448204466983608e+00 1.569248954199364832e+00
2.364559982407199445e+00 2.684018682444889059e+00 2.536384512216699250e+00
3.794347910588574013e+00 3.007702521291033548e+00 2.719306353909770824e+00
2.968221820373958764e+00 2.521500663724633551e+00 2.906467170792536248e+00
3.358222108158242847e+00 3.360894025919801908e+00 2.362159064902794814e+00
3.031898669236940513e+00 1.119456209580830253e+00 2.675212195757823874e+00
2.486433529606814297e+00 2.673753564205220812e+00 1.943896060379029622e+00
2.622139742135015883e+00 2.192798287011127112e+00 3.040355567199364284e+00
3.182595610116301099e+00 2.274429448247885954e+00 2.406758792084917165e+00
3.303579058717369232e+00 2.140095468889668062e+00 2.397971516654707091e+00
3.267504342937891604e+00 2.781642350473662262e+00 3.257568918417985238e+00
4.040154239613757525e+00 3.148109482301506556e+00 1.970090424815157837e+00
3.673437004655264015e+00 2.252233827498247187e+00 3.377037882420006021e+00
2.223874846825481200e+00 2.909309923394672648e+00 2.338415300931409480e+00
3.047455575069526024e+00 3.372764179791404970e+00 3.105172810924682558e+00
3.163471189925374905e+00 2.578121676301734500e+00 1.966985015261152991e+00
3.144305621161465059e+00 2.963225700459905632e+00 3.026774430384943315e+00
3.385147334735490787e+00 3.199901712854333447e+00 2.953844118975283095e+00
2.091829826008613669e+00 2.359611450866865745e+00 2.768618288227989055e+00
3.131055560344231825e+00 3.024435064277472662e+00 2.893774058130381022e+00
2.584968851247122501e+00 2.824913848523000759e+00 2.692460965646501503e+00
3.388399445129549825e+00 2.395674292056830357e+00 2.989732203857231152e+00
2.826627003869538246e+00 2.418577043314570130e+00 2.539248315421169799e+00
2.523389901677330016e+00 2.486537312008757716e+00 2.596084240768925522e+00
3.546722263252562790e+00 2.266365813880983460e+00 2.791736362616640488e+00
2.575291848725921096e+00 3.040138559658690287e+00 3.268445625012291078e+00
3.916476475336173380e+00 2.556697040436721302e+00 2.881354965407780799e+00
3.433969270996368284e+00 2.345321989245437777e+00 1.783984420864710430e+00
2.619650302633522720e+00 2.722522070192522570e+00 2.971386610270533080e+00
3.600703898839354267e+00 2.733286987003143320e+00 2.026182945667466484e+00
2.908484033174904670e+00 2.655873947003153379e+00 2.738872717881485119e+00
3.079039736442856778e+00 2.604797443969587789e+00 2.434973284749854638e+00
2.835744342194474577e+00 2.961171933478984997e+00 3.044677110559102839e+00
3.222119784514264840e+00 3.117683236535324642e+00 2.636767589432103431e+00
3.340086126531277344e+00 2.656327894581297144e+00 2.910634894974334141e+00
3.260357527918412046e+00 2.475905991125488814e+00 3.414662817913589610e+00
2.057716093830358695e+00 2.944571759440786085e+00 2.686303522179268821e+00
3.727393934604402492e+00 2.831709628076234164e+00 2.976073246068489553e+00
3.577475673487840790e+00 3.073749756951870804e+00 2.882454877387836234e+00
2.537333695344151874e+00 1.872672972154439064e+00 2.647653763345250599e+00
3.231976959147353945e+00 2.846431426403176701e+00 2.756359334363961633e+00
3.899976358663154841e+00 2.999255603913396406e+00 2.402232048802050546e+00
3.566143790799884528e+00 2.530441571412832769e+00 2.214514052864256843e+00
2.821274148346756938e+00 2.043235116953523001e+00 2.504572829887265595e+00
3.331970026867955514e+00 2.334533062689182703e+00 1.950336329358315579e+00
2.724477041029799373e+00 2.691791232213307961e+00 2.856114207051196896e+00
3.543206321293707273e+00 2.797966807215524376e+00 3.099992370860648272e+00
3.359717725235399133e+00 2.634723817442859328e+00 2.533373189329056085e+00
3.097283779361720502e+00 3.111400863641105019e+00 2.504837850847151604e+00
3.756014195877847239e+00 2.924078130845622958e+00 2.997379731936498093e+00
3.276712051602087783e+00 2.279310808600207849e+00 2.757242254158483341e+00
3.630226116301378259e+00 2.197111371049038642e+00 3.135057368336577444e+00
2.505783827375837269e+00 2.604542560920619643e+00 2.305166931299307720e+00
2.966498390851282974e+00 2.672141413722219916e+00 2.354453770785647215e+00
3.040544847859170563e+00 3.105782810976778219e+00 2.969050063537849837e+00
2.059652130070209086e+00 2.846555336250127688e+00 2.595960815753790119e+00
3.862795952746717720e+00 2.364997866276536964e+00 3.146542606780781792e+00
3.758350280460278636e+00 2.608388692047306723e+00 3.176411397082438359e+00
2.543257226180279940e+00 3.146671153505690821e+00 2.806037904010381556e+00
3.017501219892678499e+00 2.100436319823910214e+00 2.710557968844852894e+00
3.238604163194759522e+00 3.321056125917141166e+00 2.951291006974098519e+00
2.774034643197409444e+00 2.414147813053437286e+00 2.461731447488950231e+00
2.818807411902082727e+00 2.154867923351101666e+00 1.951951194318651828e+00
3.218747704401647258e+00 2.788548836303681000e+00 2.960799697708869083e+00
3.520663498710639772e+00 2.245687170730494397e+00 2.562716548026533037e+00
3.552737582106444858e+00 2.113835138670610458e+00 2.749937641351344109e+00
3.046827635129283784e+00 2.305413754754509270e+00 1.981037809557410379e+00
3.784028352434358311e+00 2.859578996174354071e+00 2.976408497448075785e+00
4.076719498696196098e+00 2.801254699891491562e+00 2.793528577437601079e+00
3.162604041252921050e+00 3.396459248320243152e+00 3.315528035634612625e+00
1.696102131483739228e+00 2.850180990244830515e+00 2.189998253420070817e+00
2.578673922392963114e+00 2.491533649460526689e+00 1.626546187323254067e+00
3.503591377192217582e+00 2.603551050253097632e+00 3.266045419790008175e+00
3.761688500949960545e+00 2.708841183702025202e+00 3.039585505444474034e+00
2.965136965231403465e+00 2.293181644723079948e+00 2.156066639964739906e+00
3.627961524938101867e+00 2.062090255228905100e+00 3.154877994642689920e+00
3.872808057456393449e+00 3.067979727122057021e+00 1.896201043913142925e+00
3.178221512221077294e+00 2.426427462253119227e+00 2.991197009079761937e+00
3.679737890251996824e+00 3.206815185207101848e+00 2.434726354236352197e+00
3.932477001679250517e+00 2.918832542265295871e+00 3.210689332831409004e+00
3.258245626002437056e+00 2.354620546059643882e+00 3.277812424173553119e+00
3.083947631595076011e+00 2.737448312959438468e+00 2.210523595481502568e+00
3.388299967183766359e+00 1.422527404495050662e+00 2.992480819156102534e+00
3.173699968948174188e+00 2.453043868465931254e+00 1.875262206128347486e+00
3.567303421143315223e+00 2.340986764266178799e+00 2.658756032709215678e+00
3.695637538841084258e+00 2.660718558527241928e+00 2.891252232042583969e+00
3.538479455391703610e+00 3.237384031000535511e+00 2.797131767647105249e+00
3.387643611871689941e+00 2.570850749894962650e+00 3.299868554213734040e+00
3.051143902698087107e+00 2.777912602014886101e+00 2.460264861792357038e+00
3.491592283762164683e+00 2.670011981924040434e+00 2.037865639665550344e+00
2.408703419079454289e+00 2.130310263377751312e+00 2.827352665086777073e+00
2.985570583089251606e+00 2.622549513869061766e+00 2.461358427188321762e+00
2.203392528549890539e+00 2.175213829747880911e+00 3.074698877827212407e+00
2.670038334201799035e+00 3.118649026543822256e+00 2.092198085940793817e+00
3.697225365133077979e+00 2.358322253586647932e+00 3.039257408043144704e+00
4.067319693216851384e+00 2.814007550581138162e+00 2.731831020260698573e+00
3.339524473419744233e+00 2.711677613297688527e+00 1.869313295923306972e+00
3.283702885926324200e+00 2.588100129653074344e+00 2.006135322005371702e+00
3.308338823169888698e+00 3.013777895570803889e+00 3.054211659408452739e+00
3.186256685313689996e+00 2.841120659591978903e+00 2.485286862002527020e+00
3.433293372007595323e+00 3.014315303935535706e+00 2.737766726103727954e+00
3.039799767436996536e+00 1.926890135775390034e+00 3.011147632246384820e+00
3.306761837982838070e+00 3.394494847320445707e+00 1.845228041114133966e+00
3.665400383916667337e+00 3.137891317014823489e+00 3.081057560203740220e+00
3.550609724877917817e+00 2.286752193751253603e+00 2.005356740823932338e+00
2.104971425912736560e+00 2.425407889423310870e+00 2.985505058903117348e+00
2.179334916278722556e+00 2.466434081927832533e+00 1.743158549239821387e+00
3.012937255587386343e+00 3.250748287577348350e+00 1.765763499181385532e+00
3.548221821104445617e+00 2.865023722887545699e+00 2.828963173080981885e+00
3.737314621323324815e+00 2.422669941644933989e+00 2.747160912212356365e+00
3.064343670699383182e+00 2.667398663203496056e+00 3.229839843726558968e+00
2.914284413636293980e+00 1.645592588255404332e+00 3.302565074182143512e+00
3.722544561017738118e+00 2.225572205001068227e+00 2.658620158925391497e+00
3.508491363416481601e+00 2.545516434257086846e+00 2.644602568063400216e+00
3.927036507058534465e+00 2.573617297043521823e+00 2.916188539653177703e+00
2.956648304488495693e+00 2.618423514209331504e+00 2.545477568797971823e+00
3.170643037824052435e+00 2.416226098282697077e+00 3.212234414218753997e+00
3.181859640695734459e+00 2.947595594428566113e+00 2.991996312937219571e+00
2.948839617374028776e+00 2.737801760138917295e+00 2.525890469915494041e+00
3.264509426584964569e+00 1.679532001991045576e+00 1.945502711388060746e+00
2.956071181658641134e+00 2.362529656381482823e+00 2.597273057285269360e+00
3.398328593145318433e+00 1.877583969327925484e+00 3.128483413324643525e+00
3.534943335293938560e+00 2.593101173485273581e+00 2.889570941086251121e+00
3.613417651995457724e+00 3.157282541505137985e+00 2.483056891818008260e+00
2.737126256681687853e+00 2.768890606720612269e+00 3.046800165712135300e+00
2.840543958006612524e+00 2.565714143461133023e+00 2.448692164061791132e+00
3.276456542980559217e+00 3.220712194199936818e+00 2.060829469250664570e+00
3.071599325748183063e+00 2.734649804451920296e+00 2.944425048468259920e+00
3.393937909412716447e+00 3.058880150912681284e+00 3.019834947267518110e+00
3.029166238634859898e+00 2.491979598332668022e+00 3.019000957755296088e+00
3.304946093286570630e+00 2.747948488921050370e+00 2.606942652735672272e+00
3.456348218475175038e+00 2.917872484824429513e+00 2.341671581877485586e+00
2.545916637645318836e+00 2.938950211527771472e+00 2.662703836844120708e+00
2.486903685410061016e+00 2.941336257067210802e+00 3.314393638567280753e+00
3.625680973714616950e+00 2.789583246428530394e+00 3.153123962924677226e+00
3.215656275551431076e+00 2.488137499490520099e+00 3.180648883166893981e+00
2.808479801467284709e+00 2.232079362533781364e+00 3.452102478530705287e+00
3.336468112035303246e+00 2.348471897552830701e+00 3.226495509706245546e+00
3.006339330931069753e+00 2.882684834127046347e+00 2.168626552476165426e+00
3.068254531558512799e+00 2.543067567270917984e+00 2.560181707284324037e+00
3.374367890454186725e+00 2.774057263151856745e+00 2.645780668974405447e+00
3.215900083611308968e+00 3.495368492803657912e+00 2.612452147770372601e+00
2.465492921909061330e+00 2.389697269134376967e+00 2.847620452091072174e+00
2.866364779411254116e+00 3.371682179866238194e+00 2.643157952399207034e+00
3.529238545898027990e+00 1.880882340505751982e+00 2.496865147485387126e+00
3.038123301052285896e+00 2.066532347690408500e+00 2.831675104734954651e+00
3.795937399933439593e+00 2.493788267133301151e+00 2.361968652664550916e+00
2.905818219803935509e+00 2.899842713936350069e+00 2.283560195627488465e+00
3.057891664878950699e+00 2.938228923991585972e+00 1.595243481958230181e+00
3.755880248479399608e+00 3.237851351263559163e+00 1.655374035326130144e+00
3.629739257850179257e+00 3.014372824859547606e+00 2.813466670811364256e+00
3.864744790177384814e+00 1.793770481058490240e+00 2.755857217152474892e+00
2.645770752800612691e+00 2.919130147857921465e+00 2.187506402761308699e+00
2.485221688711868993e+00 3.419183387936284291e+00 2.555895864695116870e+00
2.934202665266163024e+00 2.439920904216501096e+00 2.591200508979166539e+00
3.767087502088251050e+00 2.973957806961196049e+00 3.056241090953836448e+00
3.037706082260949181e+00 3.195631940017630068e+00 2.643466720856014529e+00
3.220626411804162093e+00 2.946761700777425830e+00 2.500914445991636814e+00
3.332147065932893337e+00 2.688608416719295402e+00 2.549218458927924313e+00
3.049377813230002232e+00 2.835762388270654633e+00 2.779949336206201771e+00
2.823915834783788714e+00 2.167339483142250334e+00 3.050386148490346283e+00
3.475619826554674940e+00 2.257513495636497058e+00 2.109337583127802063e+00
3.627263261583048681e+00 1.527412649264845879e+00 3.332862645653249967e+00
3.071963970824890033e+00 2.971707603970168421e+00 2.514525358903108909e+00
3.672990773354317007e+00 2.404181795377788866e+00 3.048154346752341759e+00
3.077314109648608298e+00 2.829841534966302863e+00 2.647641849901651412e+00
3.539958307746795096e+00 2.894767145178184897e+00 2.185699446735522855e+00
3.614593982045929632e+00 2.688983072114910833e+00 2.383174517342255605e+00
3.198479792505640074e+00 2.875937741503558964e+00 3.337690224202867206e+00
3.199488383162522265e+00 2.962563701306176522e+00 2.621281726300441761e+00
3.827876851359791388e+00 2.578784109651957923e+00 2.729688631698274470e+00
3.941178814382941820e+00 2.697808969501994003e+00 2.591151334102195669e+00
2.895432915113773653e+00 2.928296148007507593e+00 2.629876075546703440e+00
3.152000177562926275e+00 2.837688383810126336e+00 1.575631185311984206e+00
3.059452496600129745e+00 3.153043083993635864e+00 2.619686067595142109e+00
2.142673582276187538e+00 2.926528168895237147e+00 3.171857715478764828e+00
3.191879121687221765e+00 2.792198102436763030e+00 3.358256437482972867e+00
3.506975041377830227e+00 2.544952819123086130e+00 2.533154171028702883e+00
3.121704777119148844e+00 2.498550322897376219e+00 2.607152716200980436e+00
3.112360892117299827e+00 2.449182226257015316e+00 1.910929178585464738e+00
3.205155572499760464e+00 3.302352767503886621e+00 3.061976467139056357e+00
3.349331091808980698e+00 2.979069331223612949e+00 2.482832075794402904e+00
3.222591208201363244e+00 2.907081960520207176e+00 2.718478507411588474e+00
3.400877832876695983e+00 2.846697765320564510e+00 2.534546099872429181e+00
3.251588761764032665e+00 1.620555949865724044e+00 2.715150854624497789e+00
3.761532753853068733e+00 1.959567092527944254e+00 2.739533439055335418e+00
2.520341855377894458e+00 2.611238957572253661e+00 2.722239243154544575e+00
3.219839737953357428e+00 2.882296497891138287e+00 2.573206254514276203e+00
3.164480219843803788e+00 2.585248323721318631e+00 3.123954086695102994e+00
3.659841295150939811e+00 2.749499164523964367e+00 3.286254120115485566e+00
3.265536183543991999e+00 2.756444392794836773e+00 1.980457973983742237e+00
3.173052171557302792e+00 1.753070330935584842e+00 2.517432932526677103e+00
2.833300406853387354e+00 2.995064525716381265e+00 3.104329722083207788e+00
3.045689760517482636e+00 3.233441553340570263e+00 2.836772943299895822e+00
3.049535878773943942e+00 2.381237266691320187e+00 2.960106603409734749e+00
3.703244361489234304e+00 2.457549151521948083e+00 2.751729332411123163e+00
2.052857630395975352e+00 3.015854488188237870e+00 2.622431097789261756e+00
2.969420674695817830e+00 2.458650483796362085e+00 3.053752515837122594e+00
2.634986668135685495e+00 2.431533174533763386e+00 3.218417247452511010e+00
2.338362624126007816e+00 3.186679668657025566e+00 2.924020697667795599e+00
3.750930501300875797e+00 3.401860639556782306e+00 2.990976300132043519e+00
3.557885795553155983e+00 2.169444019648964606e+00 2.461699536428867852e+00
3.253053764837166018e+00 2.570689063540988695e+00 1.935312902631303178e+00
2.275844485468032197e+00 2.676030857524462458e+00 2.087081150522107187e+00
2.952792389262234973e+00 2.967405540086511806e+00 2.650826385116585193e+00
3.122113910327860786e+00 2.653878495213186195e+00 2.633613766523607236e+00
3.115868087140109211e+00 2.112344773584539759e+00 2.045995378539350096e+00
1.956678087923892528e+00 2.955697718102907157e+00 2.563170132272406310e+00
3.649774814755998964e+00 3.116841538887049623e+00 2.399951881623088035e+00
2.427311064213526492e+00 2.203888410350907989e+00 2.114568207524055499e+00
3.162160008704301806e+00 3.399871983076230730e+00 3.269995314335762959e+00
2.510648981749329156e+00 2.477029327058564157e+00 2.430120277069894641e+00
2.695972290202321986e+00 2.578623316551788669e+00 3.259482586079307520e+00
3.225441273409865417e+00 2.979473987687600189e+00 2.086677407271376516e+00
3.393480522524161547e+00 3.117118787696653293e+00 2.957611323804091530e+00
2.525130882578612734e+00 2.826775958657679499e+00 2.619646298477500856e+00
2.931687215997870855e+00 1.958603779446550064e+00 2.573858946702045625e+00
2.983284469764840630e+00 2.894588931942377652e+00 2.378097887855967318e+00
2.902845030504481727e+00 2.489645097513292438e+00 2.919643808497542903e+00
3.158753325642127852e+00 2.964051537470442810e+00 2.856438133562152260e+00
3.551912063529356622e+00 2.548066364306147857e+00 3.144855975880966881e+00
3.871430619489077962e+00 1.909976202284265900e+00 2.428623843724030174e+00
3.399662967252898849e+00 3.381823129029539743e+00 2.671442198558592551e+00
3.485156137795396791e+00 3.313297570226083177e+00 2.654209408095329348e+00
1.895251873576599522e+00 2.950950556497849320e+00 2.385524520448690122e+00
2.794814602186728614e+00 2.642782280494973879e+00 3.260667883705299364e+00
3.436572821637273289e+00 2.125716829238654348e+00 3.114516960029100723e+00
2.878096010325569942e+00 2.792796332544194460e+00 2.660918778747118907e+00
3.212160331274287461e+00 2.161386128716263233e+00 3.072215100460780501e+00
3.206321117513383001e+00 1.503726419258516689e+00 2.304005809794396065e+00
3.913552229347110334e+00 2.647858312104331979e+00 1.970819095179114022e+00
3.415886319906454638e+00 3.268662518413493867e+00 2.582238194444544721e+00
3.940623803339866171e+00 2.608911640777312080e+00 3.350683529541219841e+00
3.662969825769700094e+00 2.854848046703290176e+00 2.024993788137550599e+00
3.849279058023838740e+00 3.428299601960595577e+00 2.703745166313311632e+00
2.490206896183394747e+00 2.631216452983167198e+00 2.443095214290188277e+00
2.649795742293659995e+00 2.754541357207677343e+00 1.683526335843786415e+00
2.354143194785067728e+00 2.771840124776145942e+00 2.832831104917431730e+00
2.703974441400798234e+00 2.724158783255305583e+00 2.434462268568340360e+00
2.532560463630827208e+00 2.358712071588105808e+00 1.660892382445413373e+00
3.358844954512370418e+00 2.504557166055840334e+00 3.075145820272090269e+00
3.573466605083884584e+00 2.424620162406181390e+00 2.100977323622868820e+00
3.546858584121269420e+00 3.043416975733919561e+00 2.302568887476962090e+00
2.558682079516643171e+00 2.869925642257435960e+00 2.762793324329024802e+00
2.562408343206032058e+00 2.229549477117556577e+00 2.133317704214343191e+00
3.088368943733964755e+00 2.797129777712232368e+00 3.162566762899570172e+00
3.616604058908084340e+00 2.380542979100001677e+00 2.644817779559210713e+00
3.525364279155965619e+00 2.924771039933824923e+00 2.080278674748536893e+00
3.272646928201549343e+00 2.983526373326367054e+00 1.567759386277230105e+00
3.395399413825367141e+00 2.766402769927268857e+00 2.684817684767997648e+00
2.975386267632991633e+00 2.536891525290609462e+00 2.145905621201642077e+00
3.536342665234239568e+00 2.636591047867226312e+00 3.355987210643708529e+00
2.853671083322378621e+00 3.511570873146777849e+00 2.617003912606987726e+00
2.611056451315531213e+00 2.541811444094821404e+00 2.189558309599736852e+00
3.173841866922034072e+00 2.843995993544829570e+00 2.577348191720644444e+00
3.099496745360139194e+00 2.661334192510315333e+00 2.701778173755464252e+00
3.790593476449137356e+00 3.112901871768262385e+00 2.280212332972848532e+00
3.552031634984978314e+00 3.476846887110516260e+00 2.720738150356696750e+00
3.445874803189882929e+00 2.852524070832884728e+00 2.393308656366103460e+00
3.463281696871828519e+00 2.974919305214817289e+00 3.367755883448975140e+00
3.078806448589914702e+00 2.871536588294369086e+00 3.065755593784328159e+00
3.381218535025577232e+00 2.640389130411336271e+00 2.349312021385532301e+00
3.428377392475707719e+00 2.423308345039639100e+00 3.093600738757039448e+00
2.071521123081123683e+00 2.582362178184031354e+00 2.731220379375231655e+00
3.406871189100550978e+00 2.584598301438531642e+00 2.494795268586907699e+00
3.001756907854646883e+00 3.106323798057478047e+00 2.355914207246942116e+00
2.358881200858100158e+00 3.147308566961864340e+00 3.436591603895089886e+00
2.739668524886066159e+00 2.651600643524054224e+00 2.971187097982205927e+00
3.428483143483027185e+00 2.508180945119890648e+00 2.271449046080221468e+00
3.322346232689964651e+00 2.954573557888894086e+00 2.754845399010912299e+00
2.922381323671904951e+00 2.739922541028582792e+00 2.136459586367028152e+00
3.147044025134000833e+00 2.798793093309830837e+00 3.020592825168594953e+00
2.566803277875488121e+00 2.592881164842155695e+00 2.738657870950893969e+00
3.847880986314558438e+00 1.616603838484678812e+00 3.341418242797203231e+00
2.521578350654698930e+00 2.459444506693850840e+00 2.270183903704734885e+00
3.711695453532523725e+00 2.059343627706577529e+00 1.819426729019161026e+00
3.566835088146400601e+00 2.176959886156533575e+00 3.158734570452561119e+00
2.802555791745839464e+00 2.396898183941218452e+00 2.641258539006531514e+00
3.914688254342095775e+00 2.822850383592658829e+00 2.494635870590517168e+00
3.966734520878208770e+00 2.819269015601696626e+00 2.990476968700897853e+00
3.645448975355834786e+00 3.324038056924647488e+00 2.516586067025697648e+00
2.288330398689033096e+00 2.798238178632237450e+00 2.788428095616121372e+00
3.821331203867439630e+00 2.601779681214477780e+00 1.968471857460297070e+00
3.403949128447309569e+00 3.252477452862907459e+00 2.413736729823263261e+00
3.741667591244555169e+00 2.572288866882853853e+00 1.723453713757464589e+00
2.998785808207798276e+00 2.452341674799772608e+00 2.877731693381991196e+00
3.144209358222693318e+00 2.875800734114653423e+00 2.736314215355611701e+00
3.681882941014323229e+00 3.063281860012851521e+00 2.627529163512279275e+00
2.452105030206018998e+00 2.992332248701383701e+00 2.500389817839574036e+00
2.837570392681912690e+00 2.637885841865415415e+00 2.791973910256178026e+00
3.283864324011978475e+00 3.283874885700821977e+00 3.096696493150588037e+00
3.251186602172698059e+00 1.968151196178420159e+00 3.079363144003442798e+00
2.447981465470355555e+00 2.406420760637326683e+00 2.256139147352796304e+00
3.411512029349868413e+00 2.270610362851035013e+00 3.089769291692692210e+00
3.477291389189975490e+00 3.060350055732431684e+00 1.977884650864304206e+00
3.265957347430866520e+00 2.642952407506488299e+00 3.106503415004751023e+00
2.602644603349194341e+00 2.384655123764017226e+00 3.074087733541478240e+00
2.414251396239188718e+00 2.982263410430153083e+00 2.908109189133073702e+00
2.996823738208478805e+00 2.599820014004782021e+00 2.493739785873344328e+00
2.522891649017357629e+00 2.822719495821968128e+00 2.068647432283733156e+00
2.854432206823246165e+00 2.059519772890876510e+00 2.034546336338801886e+00
2.928092462813518537e+00 2.729869335828791321e+00 1.970785442679285682e+00
2.760959213423721526e+00 2.260240823011100186e+00 2.753626081486486132e+00
3.507707867689696002e+00 2.835760363958825359e+00 3.362930002616865366e+00
3.816971207992862603e+00 2.856434481498822731e+00 2.760281959623667181e+00
3.935011782752295684e+00 2.855907079084567535e+00 2.387989449142222664e+00
3.503255481974041352e+00 2.359180701331146768e+00 2.954244543468898865e+00
3.311043092054960724e+00 2.906125200923586949e+00 2.561735968607968594e+00
2.216309043346154084e+00 2.708481960660245935e+00 2.870394317153217134e+00
2.632342825320796997e+00 2.388021101435259030e+00 2.435274378770251325e+00
2.660993273633942113e+00 1.859135909366382622e+00 2.613460012413152622e+00
3.666917642386685827e+00 2.636255502502235615e+00 3.079238687132715313e+00
2.992012540590328840e+00 2.414934991819182919e+00 2.932836345135528600e+00
3.312720311888128766e+00 2.864661744710399027e+00 2.343525662406051868e+00
3.267003141097683638e+00 2.708512243938991482e+00 2.628251625046411633e+00
3.450382274413539285e+00 1.586062774447195123e+00 3.191807170999387377e+00
3.461749434277384463e+00 2.752447656956193978e+00 3.155149482056506915e+00
3.175741603441114336e+00 3.368792422603117842e+00 2.434742684638447674e+00
2.758289830849680602e+00 2.779925338513688171e+00 3.247832607220358714e+00
3.209312933153466663e+00 3.169778777722839003e+00 2.934440572459128038e+00
3.817314505510394529e+00 3.080323898365670221e+00 2.988929509908617721e+00
2.936996190859039402e+00 3.106601951102466952e+00 1.864671273209616675e+00
3.889523266136025281e+00 3.207584233787764916e+00 2.491725256955118262e+00
3.063105843682488061e+00 3.360126954764158125e+00 2.639741252229641066e+00
2.827959315327536416e+00 3.166059671917017759e+00 2.533769170769726298e+00
3.395532873625058290e+00 3.170899686137063078e+00 3.012193802004965892e+00
3.320017963298936614e+00 2.967726214109775551e+00 2.329585127532662003e+00
2.892792695797544944e+00 3.117796596929639286e+00 2.959124952902967287e+00
2.530817751842172392e+00 2.806841640770985968e+00 2.539127958499370674e+00
2.473321221586744834e+00 3.094494996804695308e+00 2.722541246368408885e+00
3.762503773705033527e+00 2.346176637331056192e+00 2.858851799827614393e+00
3.454900198362883312e+00 3.176059257733950592e+00 2.294893166714485844e+00
3.499750510071339971e+00 2.748114927562312015e+00 1.867808285545510261e+00
3.075540785005686839e+00 2.175486566499181151e+00 2.717170679964265201e+00
3.746189595339419753e+00 2.030386626241957870e+00 2.694268300076225309e+00
3.050468726232935524e+00 2.269051338484993963e+00 2.338459557873078687e+00
3.179560441265754545e+00 1.634118693378901810e+00 2.856630446918738908e+00
3.632442833033684870e+00 2.955057286572680741e+00 3.341309886766588466e+00
3.096385970002474508e+00 2.120561953213230932e+00 2.586907797177721680e+00
3.262236929246197903e+00 2.800122840498148857e+00 2.637246273157795251e+00
3.026991414263150659e+00 2.842018446077254623e+00 2.892548565393461946e+00
3.702865430758188747e+00 2.298440254780100833e+00 3.106682501490814374e+00
2.122770697099757964e+00 3.136749549956973748e+00 2.325699944307529243e+00
3.444264516488028782e+00 2.046533062347112963e+00 2.984187671060328118e+00
2.679602759564545966e+00 2.922805292852816095e+00 2.644189845132002059e+00
2.425447098180645078e+00 2.783939904405626109e+00 2.703089534523226423e+00
3.085322970244028351e+00 2.484180646272176496e+00 1.775379414552525903e+00
3.663801798229722184e+00 2.899540858661912246e+00 3.074245140854027891e+00
2.933187594891158323e+00 2.788182787880484792e+00 3.341727411301792738e+00
3.418203184156886287e+00 2.605580986863951232e+00 3.019937378603826161e+00
2.490489980311981544e+00 3.179731931605152440e+00 2.531584197037684003e+00
3.705729184628512751e+00 2.653621433414545372e+00 2.019743689094092520e+00
3.810984872265306578e+00 2.744217852581523509e+00 2.597225818551003762e+00
3.284563003993134611e+00 2.769186936075715977e+00 3.069138368885100387e+00
3.764339284967003429e+00 2.970902558061292442e+00 2.620905531475515637e+00
2.981625569363704376e+00 2.292635653062573997e+00 2.742302140837679314e+00
2.003186053915900988e+00 2.620631869588285756e+00 3.524758749014565762e+00
2.853190993104271378e+00 3.238812385843711006e+00 3.344197749320474422e+00
2.524438997546146535e+00 2.722700574994334488e+00 3.413625011812353893e+00
4.093039285210193334e+00 3.154456404899404376e+00 2.034982153067851574e+00
2.073693763156559733e+00 2.424556399379393934e+00 2.675050927898231734e+00
3.119620749408283267e+00 2.319155207125635165e+00 2.929404943309921183e+00
3.709354292572657474e+00 2.219599580589678212e+00 2.745845345745024702e+00
2.923212281486339048e+00 2.630851050225708310e+00 2.340308444411801414e+00
2.687803020490589834e+00 1.621910066837185749e+00 3.075366496140075068e+00
2.990934134290615276e+00 2.591578173807554730e+00 2.031740085453958233e+00
2.258711616414661894e+00 2.477948358363676107e+00 2.883550553438073205e+00
3.319390118850211735e+00 3.496509724169114097e+00 2.200723552914778836e+00
3.166283084630396871e+00 2.780473619947711583e+00 2.664337433246723563e+00
3.155904229047212350e+00 2.915400200065066283e+00 2.987256546403467272e+00
3.646218053292737515e+00 2.521131516769762992e+00 2.185065540175917587e+00
3.606601282419999333e+00 2.754431201214666114e+00 2.776396124049928194e+00
3.428535657875127374e+00 2.755695513876655234e+00 1.791258625061046716e+00
3.231275096675147562e+00 3.245443235912475188e+00 2.936950840056502532e+00
3.565768564133008134e+00 3.100646312751136779e+00 1.872412309741597003e+00
3.373957858664671239e+00 2.345140929346630543e+00 2.454106175715594862e+00
3.393550018147275971e+00 2.122804830221972416e+00 3.365828656036430111e+00
3.571748334096302102e+00 2.507240923934481724e+00 2.391812809228169190e+00
3.143323923784917984e+00 2.855397269114184233e+00 1.858609153393551594e+00
3.534271273944358693e+00 3.009331989128113172e+00 3.523136770755694425e+00
2.651371909306605712e+00 2.591949941288209658e+00 2.832143811659027399e+00
2.169167781663753125e+00 2.849286925542564575e+00 3.392677623352433169e+00
1.686569074306691451e+00 2.612450995202918236e+00 2.418370762504046922e+00
3.768959776234267700e+00 2.239209843732128835e+00 2.579418817718625689e+00
3.689100995173229869e+00 3.134121902614074084e+00 2.484282275893642922e+00
2.589853152497429978e+00 3.031755402644705111e+00 2.862424996063359206e+00
2.939071549146148321e+00 2.532268241127911601e+00 2.747001869705642196e+00
2.976887023950193445e+00 3.590815029014036153e+00 2.394562657574575315e+00
2.921402141272968045e+00 2.968274213347253276e+00 1.995387002212715810e+00
2.747432339992243122e+00 2.838994519520994686e+00 3.154026400469678748e+00
3.139462129621618747e+00 2.790247995746219178e+00 2.028047623778071795e+00
3.811697990843089912e+00 3.010041687107870789e+00 2.588975761796150188e+00
3.185802210406507573e+00 2.862575373141388102e+00 2.634048413799402688e+00
3.032701869316377863e+00 2.728870981846415855e+00 2.999816485694129842e+00
3.743369429525219338e+00 2.794519532584470056e+00 2.440178653965692224e+00
3.472299899427107484e+00 2.482296583341254692e+00 2.953114740164761276e+00
2.282549777364871524e+00 2.189009606863412838e+00 3.091838817032389830e+00
2.756060976049224731e+00 2.196557556377736198e+00 2.379035545835889387e+00
2.521815648701575707e+00 2.425993535211101726e+00 2.748591637882389804e+00
3.476671526126213774e+00 2.546578963763019843e+00 3.241889965875196289e+00
2.908945994217925879e+00 2.340084040928452236e+00 2.292011151290743953e+00
3.577855365598278325e+00 3.067520386218281825e+00 2.678704475316935341e+00
2.976462711175692277e+00 2.147204587338296111e+00 2.950737862665486322e+00
2.983833686216859959e+00 2.248547219090122784e+00 3.060267171432499822e+00
3.410524517003309608e+00 2.784255320146288515e+00 2.677234551694391840e+00
3.833004514578864708e+00 1.886451304430848186e+00 3.003487520524876775e+00
2.447604985826387747e+00 2.989367524820374378e+00 3.333851280504146697e+00
3.540366510969477520e+00 3.077071797520201546e+00 2.253553073004757490e+00
3.439754260750239823e+00 3.267785965449153007e+00 2.681649403799513109e+00
4.065182603367485825e+00 2.648788788343589662e+00 3.281899708466707200e+00
2.956695989695333093e+00 2.080356430394713740e+00 2.033419162919220646e+00
3.022897172164484836e+00 2.957855015436183344e+00 3.405318977779258738e+00
3.192992370609882169e+00 3.296289990458951547e+00 3.358128813682192515e+00
3.224987591585621427e+00 3.176047532889281211e+00 2.629754809771873258e+00
2.178563804807947868e+00 2.215965282843416873e+00 2.724408554528830795e+00
3.242429110281320082e+00 3.175531590135914239e+00 2.550412064196115214e+00
3.764399299794958242e+00 2.188903048943680041e+00 2.550418164829631795e+00
2.046684003780591343e+00 1.704925467861617694e+00 2.246515520852363501e+00
2.353045738727656655e+00 2.758030144805930117e+00 2.790787385526478648e+00
2.917858193049480242e+00 3.210057913210274450e+00 2.295516003355007939e+00
2.880179942454128561e+00 1.851206045880774642e+00 3.474947640461095055e+00
4.050492114627501472e+00 2.540803036321231279e+00 2.476948631505056841e+00
3.619518092584784963e+00 2.235194323652989201e+00 2.168267440654244371e+00
3.434658138164503605e+00 2.238175645231933242e+00 2.903939295599349268e+00
3.362153819387547760e+00 3.050816243252839399e+00 2.336625609653067759e+00
3.241222799809544863e+00 1.955323283013476798e+00 3.120132643291145147e+00
3.525287345978148856e+00 3.116110014380259141e+00 2.248059445807255585e+00
3.590699809221996830e+00 3.346696462831161512e+00 2.557713103616560346e+00
3.449507610183237372e+00 2.639395826624381769e+00 3.199680463036099987e+00
2.774859512000484862e+00 2.131620339280061671e+00 1.866449380102457090e+00
3.097452324939504731e+00 2.353567192924347573e+00 1.844273872925030977e+00
3.317473364642619771e+00 3.167526416156158486e+00 2.638811115657756279e+00
3.011696639665482067e+00 1.695436981686706313e+00 3.162181213651594103e+00
3.384201376318446641e+00 2.191332391654541301e+00 2.920870931152595329e+00
2.898359939965355458e+00 2.929375219391826768e+00 2.319654593792033204e+00
3.322704787264531223e+00 2.579721494809822158e+00 3.109007752237339606e+00
3.249017604509508939e+00 2.795417802177513789e+00 3.035983978279553241e+00
3.641524458783579998e+00 2.845792127130481131e+00 1.382845772637879556e+00
2.728447482804064350e+00 2.728552975909340095e+00 2.928283394409279428e+00
3.546525569801911359e+00 2.682897321787875100e+00 1.824905452939604045e+00
3.263035663358737626e+00 2.558451401894179522e+00 2.418124509181832860e+00
3.013945242185818607e+00 2.213272120331300385e+00 2.762222071091085418e+00
3.863210926637083098e+00 2.898560582899942784e+00 2.878068941283869364e+00
3.170551659438666903e+00 3.204104263708832612e+00 1.910939508644488694e+00
3.475584317776190701e+00 2.962604004026915039e+00 2.377683075382943656e+00
2.528338342933069249e+00 3.265943788750386823e+00 3.137048759304802648e+00
2.313408917795280573e+00 2.997338017966474588e+00 2.319310041942886702e+00
3.663049110007651432e+00 2.797301708272450949e+00 2.151790207959056289e+00
3.513187359139240851e+00 2.256721739143480843e+00 2.666271663749100629e+00
2.826906249465150900e+00 3.115346822451363185e+00 1.836831439564017510e+00
3.355682682919902238e+00 2.497858761140981709e+00 3.229953449772111185e+00
3.927805343582489339e+00 2.697833170095574218e+00 2.442430598445832768e+00
2.754346857076623412e+00 2.846267059851310677e+00 2.952020159388291543e+00
2.837740642376664457e+00 2.931888238272570391e+00 1.765812977638890002e+00
3.087965060752340563e+00 2.455477249902420223e+00 2.434092720277913902e+00
3.810575225211661365e+00 2.187958986959787300e+00 2.678323556155202567e+00
2.396295646962274262e+00 2.889014713300814385e+00 3.096780388781031235e+00
3.360975526648918965e+00 3.309361128691393983e+00 2.535182638762830898e+00
3.503072480337369843e+00 2.571385611845408370e+00 2.408993578772842703e+00
4.069715974009286086e+00 3.253421138711875660e+00 2.875272154862573259e+00
3.433558142890881459e+00 2.632107881803624760e+00 3.114316026067240895e+00
3.971204602543035200e+00 2.904145574053216272e+00 2.798363575596944930e+00
2.749532702002146944e+00 3.147833734762842894e+00 2.374434244402656269e+00
3.021255273159253907e+00 3.055749581922660330e+00 2.458407153891433161e+00
2.207575888570262101e+00 2.458279682735813321e+00 2.410174783548594490e+00
3.625312484424061843e+00 2.329596596533943131e+00 3.170176861204585528e+00
3.380676229106404751e+00 2.425887567040751147e+00 2.482083140260486598e+00
3.057479544412323946e+00 2.745929703129676103e+00 1.875571650474271879e+00
3.247373873643438991e+00 2.711256422788926201e+00 3.131716664668383832e+00
4.005268757842922689e+00 2.340262352841257165e+00 2.440841946849710009e+00
2.823719392388560845e+00 2.635635867323878223e+00 2.874234353788285734e+00
2.410389973863691804e+00 2.735358845264663330e+00 2.492667314278765645e+00
3.385950731737723096e+00 2.813870191210315230e+00 2.575658512965838032e+00
3.325904808741940943e+00 2.677196978654783788e+00 3.171694979570191641e+00
4.176495975865703869e+00 1.753621539323082068e+00 2.766642414712174869e+00
2.241799665180885359e+00 2.994645386729431813e+00 2.754550504951587264e+00
3.883308104103217584e+00 2.717792487494644416e+00 2.892541057698363449e+00
3.011756038001939473e+00 2.126823527874737163e+00 3.072101571660405206e+00
3.272272401985405921e+00 1.741714505575577832e+00 2.981095214192769127e+00
3.730467080361639542e+00 2.864539383970071018e+00 2.142960563429843202e+00
2.714690657399073448e+00 2.906113115891423959e+00 2.584959133565450706e+00
2.732434380191665291e+00 1.765551974085283415e+00 2.842190463918532028e+00
3.328032693927132080e+00 2.431956081999304242e+00 2.767333725463797300e+00
3.423999765671304374e+00 1.377134185560168200e+00 2.953050846632717441e+00
2.128543110246893910e+00 2.480109966120869203e+00 2.771546536828190188e+00
4.095636658081129866e+00 2.429693839624611496e+00 3.075243440855218058e+00
3.178082866505276272e+00 3.063098467586974571e+00 2.452194804597504163e+00
3.731958798559506629e+00 1.938165336584448450e+00 2.851147258070138690e+00
2.549260935710227827e+00 2.266957093159354120e+00 3.383860265668973799e+00
3.176288335440043742e+00 2.817999653112381431e+00 2.404679692579508643e+00
3.785213974766096445e+00 1.945463337089139211e+00 2.531537884323727283e+00
3.293073458938390985e+00 2.636057137518321269e+00 2.296180891217915576e+00
3.204637826198983408e+00 3.433787597660539426e+00 2.684274876711536528e+00
3.787532746638309078e+00 3.169604299106210554e+00 2.656964582590243040e+00
3.640114289278959525e+00 2.597009089943495219e+00 2.651014682929173194e+00
2.779818835677122291e+00 2.267681460229940438e+00 2.572678363873388552e+00
3.438863792721197576e+00 2.703462180541470694e+00 2.060831850653166875e+00
3.662445619630660065e+00 2.680252059299210288e+00 3.305563873539861142e+00
2.781906300251921316e+00 2.376094610173074440e+00 2.261230934543177806e+00
3.755027308592949531e+00 2.818004411931415376e+00 2.816196054190142295e+00
3.720056361795559763e+00 2.208301678299219528e+00 2.856438281377419397e+00
4.009251376916449949e+00 2.261747168726853108e+00 2.583988272975103140e+00
2.914467118517595878e+00 2.047600650933389499e+00 3.321246168065663529e+00
3.509763972867633974e+00 2.881552597227178936e+00 1.855163600749418773e+00
2.853322419553196099e+00 2.801943923814628867e+00 2.115102712986386635e+00
3.695923556850106984e+00 2.921453477696506429e+00 3.309367057594919892e+00
3.491067967578843412e+00 2.762391235798537181e+00 3.570500728806811797e+00
2.940315513863512198e+00 2.602621133483040250e+00 3.003518160371450030e+00
2.997488732437946890e+00 2.769449872421356762e+00 2.714458336668683636e+00
3.306699946472894780e+00 1.672016116238897343e+00 3.165263841736539963e+00
3.341157182570187345e+00 2.511232529391067558e+00 2.928736576148138315e+00
3.126361809973252193e+00 2.700897790212898997e+00 2.161390224444725394e+00
3.569657596857140902e+00 3.053957337518488746e+00 3.202237475850053361e+00
2.434142451002976326e+00 2.630709101774137082e+00 2.745056776585895530e+00
3.491892815436286490e+00 3.009824774633150568e+00 2.356247127909512518e+00
3.882777570089099850e+00 2.736892047925899352e+00 2.767216475401615750e+00
2.475168074204773472e+00 2.583062864156510763e+00 2.811746741522199500e+00
2.902978984365649495e+00 2.736377257577677025e+00 2.065523361123629442e+00
2.894392899886999437e+00 2.294169051393732506e+00 1.734377344435358737e+00
2.870750728176421074e+00 2.782991953894263126e+00 2.333784974429373271e+00
3.329413093751369956e+00 2.647256211312322804e+00 2.565722353186204341e+00
3.311413579356432546e+00 3.076783987915256535e+00 2.948261377269425498e+00
3.727001239528709320e+00 2.392537324588957404e+00 2.977178481775005103e+00
2.553354613856801958e+00 2.444894751353131834e+00 3.022181191061435346e+00
3.158951000499360173e+00 3.020342113619753022e+00 2.523510918721417529e+00
3.205625771070538921e+00 3.127500015906983677e+00 2.667224650769219885e+00
3.356567964492825684e+00 2.395036066209042858e+00 2.247844687060563285e+00
3.217127853233719303e+00 2.176424129860190959e+00 2.778536034937145516e+00
2.512362936076510955e+00 2.194319243722401502e+00 2.599768130245702746e+00
3.587226103953416345e+00 3.018193125761527540e+00 2.604225133083336807e+00
3.127603480943214276e+00 2.304141016678046050e+00 3.129021413292023102e+00
2.505075518118761391e+00 1.360655108221806131e+00 2.541198825680603957e+00
2.530461788838358483e+00 2.987204357690037781e+00 3.352135594522636541e+00
3.428362029309399261e+00 2.826969964243481126e+00 1.581366329616236133e+00
3.448629060353269882e+00 2.372938641568217211e+00 3.060954254914056261e+00
2.232427664247019106e+00 2.510893349190736146e+00 2.091808171560513685e+00
1.987341951412644248e+00 2.797621861891251172e+00 2.922079158950180222e+00
2.290364465718786491e+00 2.727057031146808530e+00 2.802925705428628955e+00
2.440374716678483935e+00 2.872702106064275451e+00 1.934912567173191489e+00
2.382248825447238261e+00 2.270510861645596457e+00 2.501028238425819783e+00
3.716384312188754535e+00 3.049254909160945104e+00 2.965052360069061255e+00
3.284876728214521702e+00 2.919291621467976938e+00 2.887811242684375390e+00
3.036578273349254342e+00 2.948543969918448138e+00 2.488033841379498234e+00
2.134701031274367278e+00 1.830752150712825710e+00 2.160051487134666104e+00
3.244282073873443473e+00 2.971773877951590315e+00 2.840099467581190140e+00
2.986970232448017182e+00 2.711812740543049216e+00 2.137058846777543319e+00
2.310367460658942829e+00 2.651698486319018055e+00 3.061961492956803532e+00
3.528937285812781433e+00 2.883777098721857612e+00 2.267240319240024338e+00
3.347515572699688580e+00 2.025788035610465609e+00 2.517024082409628161e+00
3.370635662953837208e+00 1.761414562531590233e+00 2.312120245432458088e+00
3.470361592650086369e+00 2.838326416397340068e+00 2.513982567226222375e+00
3.950179902915938346e+00 2.812557592863138112e+00 3.458150510179630377e+00
3.318789460866293339e+00 2.395180411951037591e+00 2.249109406319996118e+00
3.373540988894814685e+00 2.592181253492400028e+00 2.498331158270286068e+00
2.829495862969816589e+00 2.250737569847081954e+00 3.248598953538140321e+00
2.547075829470635266e+00 2.719994037625853345e+00 2.432995272208965609e+00
3.808718843175072699e+00 3.029566667971686833e+00 3.050656473795224866e+00
2.500696809382242147e+00 2.951587299004033937e+00 2.606210981920773051e+00
2.527718915573656133e+00 2.946909003131163995e+00 2.072825942170954949e+00
3.367922591259790988e+00 2.223803310518930321e+00 2.726584638686031514e+00
2.749962506282823238e+00 2.750627756284450776e+00 3.219445959344472641e+00
2.993913938923710383e+00 2.478390939450802133e+00 3.234470535348480613e+00
3.178100096309000477e+00 2.229669655904742864e+00 3.148542173367694819e+00
3.981653595322228067e+00 2.574598892418964446e+00 3.287106604542329613e+00
2.423960107198771752e+00 2.972619373066478943e+00 2.211355964037482913e+00
3.450232722035577293e+00 3.195787544918459400e+00 2.939653024744042220e+00
3.342772087034337147e+00 2.012757740455755506e+00 2.977211104932040886e+00
3.363664084699799162e+00 2.650019828017267542e+00 3.186450289522024804e+00
3.114733216474456334e+00 3.161717726419797980e+00 2.715413045674393899e+00
2.996073489068816986e+00 2.887690398992859730e+00 1.992534259714499045e+00
2.889527435420233381e+00 2.227968786643583776e+00 2.847613846091123779e+00
3.916253194922967307e+00 3.235903823575274618e+00 2.549130691199565035e+00
2.939819812763554641e+00 2.631791514154342870e+00 2.404609430277410365e+00
3.405101413810715627e+00 3.118383200995976878e+00 3.117169575650859503e+00
3.440265517346970281e+00 2.138065585029271798e+00 2.581224819590016040e+00
3.432220588967132446e+00 3.401971385960790517e+00 3.078298415983598435e+00
2.852198444589095327e+00 1.604010129492567716e+00 2.776958327914333502e+00
3.362431705198746457e+00 2.924373833007348988e+00 2.279408271762013438e+00
3.340878272865984044e+00 3.084029525406176475e+00 1.545656565184957643e+00
2.915735557160145319e+00 1.931361253961967561e+00 2.349296834519719823e+00
3.914272774495616503e+00 2.996564350816496525e+00 2.933822589897860933e+00
3.161494367527021065e+00 1.992982564727932671e+00 2.349673827119109770e+00
3.408015921089530220e+00 3.264793046806809151e+00 3.148094531718426570e+00
3.434022902376677067e+00 2.813100539473164297e+00 2.593022122405850727e+00
3.210207823154774154e+00 2.356864146527917203e+00 2.976527876779275772e+00
3.335117375173390020e+00 2.399271644583072405e+00 2.452840095740654647e+00
3.802030505700649599e+00 2.039990097756403387e+00 2.524216003655445295e+00
3.527831542900854433e+00 3.098845515374262671e+00 2.708098188868111933e+00
3.969200355181496498e+00 2.767377671030500697e+00 2.704101516574984654e+00
2.683666106087629011e+00 3.117517834564559998e+00 2.324339579312579840e+00
3.173405391310022416e+00 1.876354381727408871e+00 3.109958193431536788e+00
2.329660675736507702e+00 2.913689051232732030e+00 3.446152537070136024e+00
2.703835418806532775e+00 2.929268354103839567e+00 2.914753304549505319e+00
3.014123058111283893e+00 3.052733784273185869e+00 2.763292674668888615e+00
3.229462855781047637e+00 2.778854931012863627e+00 2.763990085079811809e+00
3.063066619826641190e+00 2.762860922905782335e+00 2.415652260174507404e+00
3.135153150466195360e+00 2.450945283375762784e+00 2.916909654051603074e+00
2.852122559130321200e+00 2.374278746546250929e+00 2.655535261138993963e+00
3.404302998454381335e+00 3.079007952849343699e+00 2.835358060790295287e+00
2.754503362818034429e+00 2.700152638615264333e+00 3.153401936296624353e+00
3.093595183048097219e+00 2.533478201106105665e+00 2.439151744568745617e+00
3.383092151773586576e+00 3.059642579959577446e+00 3.195663408906211256e+00
3.008144098288871415e+00 2.960567250309174003e+00 2.094681782092497890e+00
2.928179836948005210e+00 3.132233479780492047e+00 1.974599513002810669e+00
2.787046135964789340e+00 2.073995020731656425e+00 2.732919396875379991e+00
3.487961286315297116e+00 2.550095994216022177e+00 2.233891020339172417e+00
3.181326911722833994e+00 2.402763635470353432e+00 2.348945628872693980e+00
2.675403770097549039e+00 3.288057194012827367e+00 2.652140194403102669e+00
3.066933019416182127e+00 2.463336604632809568e+00 2.255730825752777502e+00
2.552205941914819309e+00 2.464558699538433206e+00 2.655270493564448664e+00
3.476269769240991181e+00 2.447156960279809113e+00 2.447836179954703262e+00
3.119041978070977272e+00 3.187732332439623395e+00 2.558180048404711027e+00
4.107331153742765473e+00 2.484209567572589705e+00 3.185917033404046084e+00
3.090403508297240975e+00 3.095162543391174470e+00 2.756072672143047075e+00
2.936460037212191398e+00 2.943987599929368759e+00 2.500001503147735615e+00
3.002674745744345675e+00 3.263185989516730334e+00 2.965566740455480410e+00
3.537439774584711039e+00 3.051299256091083212e+00 2.926451819069991966e+00
3.383863435542587172e+00 2.244478124938928065e+00 2.701564653971939123e+00
3.167929559255813654e+00 3.349653593178901545e+00 2.847766413366193294e+00
3.873413274358695979e+00 2.760375780358606423e+00 3.082116302643703509e+00
2.756933913113384538e+00 2.878357513975661419e+00 2.355057603807711786e+00
2.668011952814076881e+00 2.835044526151213162e+00 2.685662058727644297e+00
2.981033557293646830e+00 2.026586967003342288e+00 1.956771475112879521e+00
3.440968258396342794e+00 3.211059256959037711e+00 2.869541217278165135e+00
2.985041983081513806e+00 2.812347067848207871e+00 2.333066479123357961e+00
3.328531449842488943e+00 2.510170998913474172e+00 2.333855761432981346e+00
3.453525616129505149e+00 3.037070730194320056e+00 2.298457588101348481e+00
2.699507041421181697e+00 2.020019095262095998e+00 2.015527885589552870e+00
4.084827442808060205e+00 3.022737120443368841e+00 2.933510720267502592e+00
3.656780968131001508e+00 2.395811095693635373e+00 2.742427593583987466e+00
3.306113958633810412e+00 3.116456722047143302e+00 2.376393837460972325e+00
3.294954096949647582e+00 1.691456895871277011e+00 2.905038158991651631e+00
2.845631739765760226e+00 1.982057367361043987e+00 2.203631900735016025e+00
3.501772964792741583e+00 2.419792776213679275e+00 2.611860238003147483e+00
3.794926566440801174e+00 3.286121262711271473e+00 2.255526938672363979e+00
3.251325122401921508e+00 2.428164216102211004e+00 2.816902147495642605e+00
3.052120148126816535e+00 2.148281869220961759e+00 2.637455833033492070e+00
2.907312949157832005e+00 2.945787433111330511e+00 3.113892278322987206e+00
2.820768896143737603e+00 3.203917056385235274e+00 3.329434958632673247e+00
3.199722660977443844e+00 3.149431047091056257e+00 2.646362045238914273e+00
3.155573599274247076e+00 2.824084551972359414e+00 2.554722390048635550e+00
2.878238935098455631e+00 2.779817511215457504e+00 2.574724509459341615e+00
3.512269735060197018e+00 2.495315953318029578e+00 2.621598642107456634e+00
2.875388896457331978e+00 3.215227883217311788e+00 2.494435666104835025e+00
3.606434835724583898e+00 2.318784040191458562e+00 3.097699022492476306e+00
3.573165827685166995e+00 2.287125720454164401e+00 3.178063727102339531e+00
3.931348725398854160e+00 2.325673025897374568e+00 2.269256878638758135e+00
3.353568275970074897e+00 2.203847146557628811e+00 2.204389643201397408e+00
3.573936788102200612e+00 3.089929717085653671e+00 3.096160757379039286e+00
2.859209822311590266e+00 3.128026221228268344e+00 2.995119769732885295e+00
2.339528207724852926e+00 2.132075661018346668e+00 2.041408296141793421e+00
2.797535934230360066e+00 3.065827808699579382e+00 2.909004289671710985e+00
2.832338926986646133e+00 2.512537141201181878e+00 2.527619904342734092e+00
3.520819635933881919e+00 3.053268250065236167e+00 2.562348841661686638e+00
3.266474828273050690e+00 3.124571422096455553e+00 1.379199135091853989e+00
2.676738058767894834e+00 2.926463641327486265e+00 1.993605235320449198e+00
3.538252261586679381e+00 2.431930820340741484e+00 2.767313354511446111e+00
2.936340789297321674e+00 2.906814017975114073e+00 2.455476034912259742e+00
2.851211016052296987e+00 1.951442663414374890e+00 1.920104714322840911e+00
3.369287029599634220e+00 1.792001727968447922e+00 2.601624966576740139e+00
3.198782603021434134e+00 2.861680420117762136e+00 2.799727605833180366e+00
2.803489050150692830e+00 3.095606583956139968e+00 2.558061370643177845e+00
3.094983397984763851e+00 2.463917710043579401e+00 2.237608472330727238e+00
3.626227805539033344e+00 2.470166341876490534e+00 2.984689772728083224e+00
3.309771098276270251e+00 3.019999599984443339e+00 3.162141410230993266e+00
3.187733999362100779e+00 2.023722939398397980e+00 2.504838955944606038e+00
3.624794099156548377e+00 2.980361647590162644e+00 2.892711435330596270e+00
4.004059436467831468e+00 2.617194799104041625e+00 2.497125632712085430e+00
3.389087461033679194e+00 2.498488531244921429e+00 2.386640655029367508e+00
3.109083263915102702e+00 2.810587546537592463e+00 1.994848485648193614e+00
3.295395956874025867e+00 2.261503446963844866e+00 2.169541635168865223e+00
3.313778492904563056e+00 2.840094711914923575e+00 3.038159488467448988e+00
3.360769416145175104e+00 2.585844658596121004e+00 3.074485422068759632e+00
2.583835681607880019e+00 2.618455258805456598e+00 2.798265659377960013e+00
3.102713500072294295e+00 2.013764809584740689e+00 3.080296866224757846e+00
3.651177756467653968e+00 2.553934304037224212e+00 2.937907777654332975e+00
3.501050775864105624e+00 3.237574727674339403e+00 2.794952153669472583e+00
2.962202230626497013e+00 2.387612944314564167e+00 2.313853073668422855e+00
3.566905168006465399e+00 2.870247223400225423e+00 2.159413174700024474e+00
3.496791915496665570e+00 2.651163419199772608e+00 3.009303800837173082e+00
3.099999024001510950e+00 3.176208882123758404e+00 2.761333352916912176e+00
2.243085519881621970e+00 1.738530845505017686e+00 2.531407474958188075e+00
3.569767202954415186e+00 2.531372262309025789e+00 3.236634706781789550e+00
2.795530729899434075e+00 3.047955643164319106e+00 2.298914688209640733e+00
3.762791125995279540e+00 2.879533801926138725e+00 2.998159472809317272e+00
3.044196867155805286e+00 3.043482250094123209e+00 2.659120570866837951e+00
3.228844644037003331e+00 2.784661205257354943e+00 2.224136910549376012e+00
3.551664678818006848e+00 2.851969673815741402e+00 2.282648846192520953e+00
3.367356005496204840e+00 2.277921675893951114e+00 2.130761962358633799e+00
2.952983997288610496e+00 2.536433606657368944e+00 2.142831825113656219e+00
2.521657723044440136e+00 2.776323180838554894e+00 2.715774339297521323e+00
3.211545541506484636e+00 2.620449514269159508e+00 3.372303444185756671e+00
3.850337178606105137e+00 2.620219682643027070e+00 2.296705267570731568e+00
3.092681341314027499e+00 2.867961772744484605e+00 2.587512165829618738e+00
3.520933046557721546e+00 2.256227845465079707e+00 3.342157574616752669e+00
3.474020494525040803e+00 3.046595473606400262e+00 2.502465789134030061e+00
2.195605950317165433e+00 2.398169329668864425e+00 3.249122807767633958e+00
2.972431137323231276e+00 3.029025243568162828e+00 3.002156809284983296e+00
3.133960618800097908e+00 1.977287727572077491e+00 2.971559015967013107e+00
2.400916047507302142e+00 3.048401452556792179e+00 3.061686017504651858e+00
3.823569793476505829e+00 2.960366329428947285e+00 2.420624695459014486e+00
3.361918875903358028e+00 2.957245210954539960e+00 2.076965365748918657e+00
1.815270774257003783e+00 2.046636427379172396e+00 1.879521447854282989e+00
3.141789533855146033e+00 2.156646176850999463e+00 2.714743379404148893e+00
3.670860021304305221e+00 2.420963024799081431e+00 3.063048444590843467e+00
3.528066787378173697e+00 2.863314347837246920e+00 2.987358597774501856e+00
3.287610818690034797e+00 3.120346038592481275e+00 3.300148465968373745e+00
2.692387461423863204e+00 3.001180105970304268e+00 2.842196590940562206e+00
3.177897964634060379e+00 3.103812157649327830e+00 2.063948917276355655e+00
3.385374071872623070e+00 2.950543300799719049e+00 2.312455466986953034e+00
2.504118820613606022e+00 2.168061920463802306e+00 2.154464968501752509e+00
3.573775069876229171e+00 2.665051032213452409e+00 2.820130366716019577e+00
3.034964596602544695e+00 2.243589961437271629e+00 2.206503447891117187e+00
2.683581994637447732e+00 2.460184535882566248e+00 2.143762779258138629e+00
3.021885634886010585e+00 2.472668242024142149e+00 2.695318764698373393e+00
2.519650700019264722e+00 2.869037553318705136e+00 3.149843332412770369e+00
3.456307278059154164e+00 2.594551237544566735e+00 2.907918907537753395e+00
3.060499212464649954e+00 2.485607030588184330e+00 3.226805031908309918e+00
3.414811592977103683e+00 2.971474965735554807e+00 2.369250286170109909e+00
2.803445014824265780e+00 2.485523626364784633e+00 2.012439476180945874e+00
3.194663087101830001e+00 2.057139499950224604e+00 2.282212677791260358e+00
3.355059626276125417e+00 3.254923006696095467e+00 2.292527327153002670e+00
3.798913047386557995e+00 3.246382000358605247e+00 2.295544224114680620e+00
2.810058950229855412e+00 2.763416347197315215e+00 2.333308726931113686e+00
3.388132364334323299e+00 1.498690124122826539e+00 3.020942340780288227e+00
2.401852033702938982e+00 3.120879129440198518e+00 2.316409277693880941e+00
3.682967241309511142e+00 2.756594007434415072e+00 2.398767355809127366e+00
3.632186813306386597e+00 3.144907586370965458e+00 2.585225795185218001e+00
3.169119581077830095e+00 2.559723359319124203e+00 3.030384213155017381e+00
3.538928714692052058e+00 2.744891143431898772e+00 1.964115858399813508e+00
3.048128821662694943e+00 2.107752239209020662e+00 2.618520460940445105e+00
3.481212150287376073e+00 2.578914830080847320e+00 3.067993475800166792e+00
2.801971420784323374e+00 2.393557407265980874e+00 2.995755147160504617e+00
3.665457949111796232e+00 2.048345390336803629e+00 2.592529471125237350e+00
3.486672966870985935e+00 1.973997754748255229e+00 2.582423603607970186e+00
2.457513857968489646e+00 2.713301920823009805e+00 3.046158751298971623e+00
3.259648714046472051e+00 2.891635911155091332e+00 2.769164094416034505e+00
2.873737184854022964e+00 3.087807534098292894e+00 2.415441239658514316e+00
3.116910539259394319e+00 1.571535226358124815e+00 3.407457030481726434e+00
3.377547263199650374e+00 2.775937896393108062e+00 2.174805236316409207e+00
3.527487936451712880e+00 1.823535380792597360e+00 2.961924747509558475e+00
2.615314014043657043e+00 2.157707795685960050e+00 2.674310983661889907e+00
3.707099451203536677e+00 3.324752717685953041e+00 2.122440557086705315e+00
2.251874980194440656e+00 3.185760204419519237e+00 3.118481967714973546e+00
3.231220854794476072e+00 2.985072270657759486e+00 3.431557342632340468e+00
2.885926528220870146e+00 2.864049903894145821e+00 1.887755156821893543e+00
2.900663869520949678e+00 2.859556315983379893e+00 2.756338704514479598e+00
2.657143996489121474e+00 2.950061611583135956e+00 2.216269800772488807e+00
3.642073201510420244e+00 2.668019607429950923e+00 3.314224862597661136e+00
2.698798831044534108e+00 3.167533409486488427e+00 3.016334157892283763e+00
3.683843190196715245e+00 2.799547176243527780e+00 2.250823039232069167e+00
2.892424780599406553e+00 2.350263624626369729e+00 3.423757985320422748e+00
3.418640137837675841e+00 1.851047033804623432e+00 2.466837003453388188e+00
3.757337665204739441e+00 2.170076207399177282e+00 2.907826946483308639e+00
3.216228836097754229e+00 2.491006649773655823e+00 3.146292313111011651e+00
2.852582600467922003e+00 2.295784286382847483e+00 2.847846856054688125e+00
3.385583079760623448e+00 3.112393505494700729e+00 2.611925961965160248e+00
3.132630144197569688e+00 2.037410084044698699e+00 2.914325007946531265e+00
3.088102369585358442e+00 2.715197095055583265e+00 2.488919163452420147e+00
3.295508089638450766e+00 2.215157950555924682e+00 1.521309030870287238e+00
3.059784630740373768e+00 2.832203472664259092e+00 2.888901044080103730e+00
3.676489247054208320e+00 2.751708931533626501e+00 3.404052720722713588e+00
3.388653678192179886e+00 3.199716183378983558e+00 3.473925955634057150e+00
1.971671477483738499e+00 2.970011385666240233e+00 2.608911401201570168e+00
3.522127777270879889e+00 3.008187947701927545e+00 1.878768182703712597e+00
3.234709114664692464e+00 2.797955248872686873e+00 2.333474245662986668e+00
3.535979235559943312e+00 2.344283541097156753e+00 1.766827237189638744e+00
3.326697755364671050e+00 2.894975071771892949e+00 2.263183297631155888e+00
2.978529757254298360e+00 2.158776548197208545e+00 2.362672176323615592e+00
2.686252730708072356e+00 3.332822278691097040e+00 2.451955366013373272e+00
4.032002072052254249e+00 3.441033769115321217e+00 2.479323347360448349e+00
2.225722302148051668e+00 2.650005615948247240e+00 2.241703079462044723e+00
2.612209165244351095e+00 2.812831260185855609e+00 2.240723014236557731e+00
3.148726855467434138e+00 2.299917553911328572e+00 3.112939410219135894e+00
2.273335447786627661e+00 2.753856942058376500e+00 2.687380324058171510e+00
2.513690383036404352e+00 3.260035033421786910e+00 3.041580063121885225e+00
3.433869442326408450e+00 2.327234624108082794e+00 2.816676901230211083e+00
2.183551279045715887e+00 2.868651783476514616e+00 2.937300518200143706e+00
2.171849922594654814e+00 1.758845129706986921e+00 2.179156753447746286e+00
3.574082095079071486e+00 2.474181306389802160e+00 3.088932577166271010e+00
3.155268011409498641e+00 3.036018610873996160e+00 3.037785055773503551e+00
3.405911537151122825e+00 2.369363395292019447e+00 2.849212771354827201e+00
3.771206609796371012e+00 2.841255509591410711e+00 2.392908143541008226e+00
3.852285427135467177e+00 2.847102142055859986e+00 2.650115602692916461e+00
2.839950977343637106e+00 2.164862936215953493e+00 2.990212282553963430e+00
3.639528621197823277e+00 3.459958174768644756e+00 2.637109818746082190e+00
3.241927235256638173e+00 3.165148998578794171e+00 2.956667006487110338e+00
3.919822832547950053e+00 2.935371132275336858e+00 2.305222020200701216e+00
3.170581592710122631e+00 3.168532110576529615e+00 3.302272936214359245e+00
3.598303772225599495e+00 3.022212047218875153e+00 3.022710434349399122e+00
3.061884859322175245e+00 2.510903372468372030e+00 2.757108398656842763e+00
4.011645852262584633e+00 3.251895648063001687e+00 2.369069679894955538e+00
3.481434234721003218e+00 3.157574442981221807e+00 2.052516459266365167e+00
3.594712947879269205e+00 2.876037830714425869e+00 2.617152810176325062e+00
3.786653866443188576e+00 2.485051017979118537e+00 3.109908497637651426e+00
2.491903864572390770e+00 3.247793754412025891e+00 2.624179280183378982e+00
3.951780509589198687e+00 2.555703552638585840e+00 2.697394739293447419e+00
3.647931502826091243e+00 2.133525356325602917e+00 3.190318650571428272e+00
3.082643468235984674e+00 2.944604514902116055e+00 3.464318017564847807e+00
3.559070704089918102e+00 2.666091083784932536e+00 3.001353825602762981e+00
2.641604248422896539e+00 2.464207481712128889e+00 2.674399159797168579e+00
3.993324558025920457e+00 2.512096720514726211e+00 3.093754998962384928e+00
3.425309108790326018e+00 2.185542100868549831e+00 2.832201572181761051e+00
2.939162405511507092e+00 2.318612291073907539e+00 2.848925358553366038e+00
3.708859339704947633e+00 2.001937365283854575e+00 3.367522860367202053e+00
2.610020226545382904e+00 2.863404749419415918e+00 1.846610814496496555e+00
3.108449240131474500e+00 3.020835311601862028e+00 2.340818909649648116e+00
3.129733089939005897e+00 2.233344003745636464e+00 2.510440889423422917e+00
2.888280566591458598e+00 2.244078990646068306e+00 3.135846461617969094e+00
3.295298483542381085e+00 2.357246118966716875e+00 2.391965964397765099e+00
2.304453209572470129e+00 3.062829149988306465e+00 3.044891759920480556e+00
2.901019479555992486e+00 2.722039288428208081e+00 2.663888740752376361e+00
3.754482350814071889e+00 2.528461281410510519e+00 2.862117840715804995e+00
2.823271347990501834e+00 2.168144982059948322e+00 2.028523927127929394e+00
3.728016144286257383e+00 2.873665053327895791e+00 2.160945241580871201e+00
2.959096989468768868e+00 2.597742024923410664e+00 2.791732843107560313e+00
3.081937599948050721e+00 3.079147989108629524e+00 2.224702666283151942e+00
3.652228025387875388e+00 3.376965192817686923e+00 3.033092056384144364e+00
3.378106685495326111e+00 1.899753330938980689e+00 2.067602637122938791e+00
3.286626894669918642e+00 2.777981034749479328e+00 2.349088307834647171e+00
2.785251998134840701e+00 3.044529357129321934e+00 2.407432391864888555e+00
3.904086339820172391e+00 2.622688461112882674e+00 2.501046040580003904e+00
3.663378507646102733e+00 2.703172379992339280e+00 2.716982698405950192e+00
4.086503255331685125e+00 2.410419329277116773e+00 2.589854778357216336e+00
2.882235541415838043e+00 2.319666861217913656e+00 2.532261384002141735e+00
2.997116748939461228e+00 2.916490997121577333e+00 3.072310995244278864e+00
3.310494797999224748e+00 2.385438359369665307e+00 3.015535305706316116e+00
2.449379916671599933e+00 2.137109830506047636e+00 2.239245041227020838e+00
3.266048020930370388e+00 2.832135287541791335e+00 2.680457978521708196e+00
3.130372352015724058e+00 2.369960208910315558e+00 3.113457334856224890e+00
3.605092636070799994e+00 1.780731099570890041e+00 2.950870364654963218e+00
3.639161235333328914e+00 3.128664124070851482e+00 1.758984366393111953e+00
3.030142040455369390e+00 3.126087690702273214e+00 2.913327973263314608e+00
3.171023919049145157e+00 2.732572658675261223e+00 1.863748906190948462e+00
3.123185137637460862e+00 3.206458586830687629e+00 1.960418894772653964e+00
3.593659725536371141e+00 2.544007750087816877e+00 2.696869080195249069e+00
3.249722653155127094e+00 2.165359888095307994e+00 2.277102710004742292e+00
3.891073194677336478e+00 2.278880660553459059e+00 2.760200495375165097e+00
2.164132219017930847e+00 2.380706012825663631e+00 2.407845307073516405e+00
2.670452440851593057e+00 2.826816906378355476e+00 2.075804412855627668e+00
2.874376261477915140e+00 3.019174535966391293e+00 2.917850586959992665e+00
3.357136653853534991e+00 1.754697610460108859e+00 2.719041914154457729e+00
2.993946616071597511e+00 3.347976924350060557e+00 2.622806391032767692e+00
2.169024049549674871e+00 2.001404607336586317e+00 3.118472390762946578e+00
4.172489794612793901e+00 2.724991820849336221e+00 2.927663853483870149e+00
3.480789877448138725e+00 2.801311841215825993e+00 2.891451030777504538e+00
2.741630952806906052e+00 2.646984767641215264e+00 2.870014397283531693e+00
3.431907673016374005e+00 2.735071101211502320e+00 2.013780123311005976e+00
3.985961567020309015e+00 3.101302523731332972e+00 2.992683279792571316e+00
3.675038973828915978e+00 2.858403631749981244e+00 2.412969441103733459e+00
4.144304851254864808e+00 2.222205367988897784e+00 3.040771462945482284e+00
3.511680381856344457e+00 2.165985584220931237e+00 3.115545037299504827e+00
3.346447520428241340e+00 2.623807738357131214e+00 2.244513588364906109e+00
2.512525032465516617e+00 2.146038402259155209e+00 2.452904621666698315e+00
2.636766064837063439e+00 2.790473734421619501e+00 1.930957047835700990e+00
3.473562935615312597e+00 3.108579540179229550e+00 2.684980587063237945e+00
3.287577190121852677e+00 3.086075841113821383e+00 2.346410802234823123e+00
3.402667161195699563e+00 2.623415420587421387e+00 3.108088366008391557e+00
2.674210472470719857e+00 2.521348144802902258e+00 2.807119263805759157e+00
2.460650550441441542e+00 2.046956443274583926e+00 2.030082363165284232e+00
3.222024668015241122e+00 3.011788854409531702e+00 3.346544607368267865e+00
3.375289070097083233e+00 3.046138363171152275e+00 1.393072705013963297e+00
3.226087495078205247e+00 2.346040344080198459e+00 2.391395210897969026e+00
3.986766568362695384e+00 3.217218253050619481e+00 2.027017431764807753e+00
3.143824848098716984e+00 2.139219516142224720e+00 2.754835102546963288e+00
3.308459011733190902e+00 2.242673789121778061e+00 2.711399143320316174e+00
3.211000140799694869e+00 2.634157093026128216e+00 2.536084250471795976e+00
3.408110622731386208e+00 2.109452515115253224e+00 1.918420338418234339e+00
3.010764636039116482e+00 3.623374246671366983e+00 2.809960034182543698e+00
3.261542508739204482e+00 3.067321239089134011e+00 3.016722179573874563e+00
3.643351508822977092e+00 2.325821343340212177e+00 1.823380707466778050e+00
3.576081540676661064e+00 3.105725631234656170e+00 2.895955225947256739e+00
3.072910589194894015e+00 3.028688930222236397e+00 2.763266391160893676e+00
2.754296891704201222e+00 3.303932706922831919e+00 3.077564817788545959e+00
3.293096428144732357e+00 2.754428845862723740e+00 2.478752967710970978e+00
3.702209072684803814e+00 3.166883537136392590e+00 3.023560222221033822e+00
2.852949261227241795e+00 2.804622491306963283e+00 2.684112272681195233e+00
3.468625966321724707e+00 2.395002509497237586e+00 2.982168197866224002e+00
3.464158145848013959e+00 2.455308152877567096e+00 2.282974195785922866e+00
2.648962244796094101e+00 2.895059395535215074e+00 3.122561265637014305e+00
2.894203973033492527e+00 2.858428705105198198e+00 2.773553890072709471e+00
2.795726812012301998e+00 2.333677145138045361e+00 3.390665078880178207e+00
3.054304096229286003e+00 3.072188397696365758e+00 2.795278887451737138e+00
3.293677965558269971e+00 2.726676425394745085e+00 1.071244895639971162e+00
3.797341116038492448e+00 2.600861836503199243e+00 2.392531162530274091e+00
3.129603453197580265e+00 3.085719574252076214e+00 2.983558817700155519e+00
2.658709098778623936e+00 3.085477436327749068e+00 2.755248587423735351e+00
2.645362618602273397e+00 2.454308069602062048e+00 2.976744342616880257e+00
3.918212954246838464e+00 3.030224414425666701e+00 3.043015974310416372e+00
3.275959437664530238e+00 2.880075381853370864e+00 2.865697981399175642e+00
2.101193547684603313e+00 3.339912031963116146e+00 2.354945486130033405e+00
3.050132304694426644e+00 2.709458981949391276e+00 3.081089246877967813e+00
3.350715117585373548e+00 2.438301861913215962e+00 2.763379543821412820e+00
3.085589407422866248e+00 2.937946945058603543e+00 3.431706462994270623e+00
2.810582782586973583e+00 2.744303044824814908e+00 2.031506779824300946e+00
3.484270666588677123e+00 2.680177059901001968e+00 2.556323786146899923e+00
3.062041775678799205e+00 2.590706154568965136e+00 3.209087524070260766e+00
2.528702714866311041e+00 2.216726716244064033e+00 2.747328024879700514e+00
2.425646813785599765e+00 3.525919844839477513e+00 3.130229823058569671e+00
2.464488600902946303e+00 2.844565678356183458e+00 2.741116814178718109e+00
3.346688501601066346e+00 2.722835713694715221e+00 2.736154359643909739e+00
2.420589428269277033e+00 3.014167979951865028e+00 2.319662877051123839e+00
2.894805788996103413e+00 1.769686612268569048e+00 2.614980126415535899e+00
3.603212473250869241e+00 2.947449767500219142e+00 2.913189960607298623e+00
3.694191624968298449e+00 2.410616081745037498e+00 2.184817971077583021e+00
3.646676702566655326e+00 3.094693658518126167e+00 2.734093439861938535e+00
2.645255867218927470e+00 2.967343093319839475e+00 2.037824940998555157e+00
2.855543940978079398e+00 1.622945855792965686e+00 2.052501429965441382e+00
3.372097860617381926e+00 1.852359890716112512e+00 2.950354687425451150e+00
3.909166160922190603e+00 3.370235384985075022e+00 2.947146174506939165e+00
3.384909402953213409e+00 3.010236748986763633e+00 2.241460930126255136e+00
3.585203918088736952e+00 2.201705952344477524e+00 2.223846187005428465e+00
3.473337612991945544e+00 1.912158585125494525e+00 2.760369382280875694e+00
2.918946770232512034e+00 2.398228152345684983e+00 2.221931638734405023e+00
3.664946065489893545e+00 2.240430562379418511e+00 3.156338273091947588e+00
2.769645272480917519e+00 2.338271171837039919e+00 2.338084882995792313e+00
3.376350648194498483e+00 2.584584259504020487e+00 3.229686873748554898e+00
2.893518693287806087e+00 2.944263643447190937e+00 2.455719160546590452e+00
3.507449517759821056e+00 2.858392460582432903e+00 1.714598133202545505e+00
3.606139124071562563e+00 2.721989136477767968e+00 3.072009295110221583e+00
3.328225320265973064e+00 2.993915022612696930e+00 2.340322731664579603e+00
2.864938850001056192e+00 2.758362845366600258e+00 2.554245201305747504e+00
3.090583610053581953e+00 2.953525687189614946e+00 2.551398067448098939e+00
3.613821681318639456e+00 3.194000226724597713e+00 3.140745678721890144e+00
3.456467625092707330e+00 2.421257213733478686e+00 3.417851357301766591e+00
3.193103120594439126e+00 3.115284196303883757e+00 2.016781555075938925e+00
2.386486197006545851e+00 3.154643922063748551e+00 2.883557472143229106e+00
4.181880455200422730e+00 2.558924282381353166e+00 2.726239708129301942e+00
3.019851889635584818e+00 3.102448982587743487e+00 1.499097898312025112e+00
3.307215337439286085e+00 2.488796162217826957e+00 2.254718174815181886e+00
3.491303613430497332e+00 2.621550960104103822e+00 3.161301176593318552e+00
3.368977605045496038e+00 2.373308125241967659e+00 2.297601637383456463e+00
3.548835190133416528e+00 2.444362940994254885e+00 2.935970352574332143e+00
3.113311725421033849e+00 3.188421787720062905e+00 3.178699031730459978e+00
3.774551756418587534e+00 2.991657721611694853e+00 2.926073343772489732e+00
2.949661270802086843e+00 2.266880516188344075e+00 1.962640666981589233e+00
3.826504138125638388e+00 2.889331630829222508e+00 2.483418390417140298e+00
3.480287820851180491e+00 2.623702926914281530e+00 1.719592024324717139e+00
3.282988839547706039e+00 2.364266115393443002e+00 2.057006700553836609e+00
3.364502023490798965e+00 3.284449918048853334e+00 3.143810121205267372e+00
2.537911191424698565e+00 2.445221201000224553e+00 2.320362399011737686e+00
2.455225490591089965e+00 1.794127532855873453e+00 2.364681470945636299e+00
2.892544501544362934e+00 3.066427206614096956e+00 2.515352018536069156e+00
3.301380300595353923e+00 2.446799696516872569e+00 2.686627087545931492e+00
3.244036059321936172e+00 2.594102957289118550e+00 3.177891404327276792e+00
3.205953603946706032e+00 1.809363566477178775e+00 2.605845636638506768e+00
2.619841845943578384e+00 2.329194138161134742e+00 2.382179899290331360e+00
2.344610510846298901e+00 2.143159137358347177e+00 2.393524275512878052e+00
2.854286102043605222e+00 2.944173938206958496e+00 2.855391234246568821e+00
3.593021311698774589e+00 2.707559898388423480e+00 2.216468779393849786e+00
3.027792154836739247e+00 2.180638586955181424e+00 2.615019621320848309e+00
1.738853488932091018e+00 3.134274043954091038e+00 2.673736611824923504e+00
3.682023288400809946e+00 2.115102008442911519e+00 3.231831411649773944e+00
3.700046578225934191e+00 3.238603591582378094e+00 2.804363206545350540e+00
2.583829649246330185e+00 3.005766792019789246e+00 2.269594590174601745e+00
3.009170726319732481e+00 2.223241239363039856e+00 2.330486476454465272e+00
3.742591855523577760e+00 2.870813491670087814e+00 3.033211314330404029e+00
3.039802213566646483e+00 1.952576536219989833e+00 2.646537286011742651e+00
2.753423929610003373e+00 2.490450910276036378e+00 2.800082072092157315e+00
3.777306838683264001e+00 2.628672435902774662e+00 1.857552097685221559e+00
3.129288527143097909e+00 2.318841228875729854e+00 2.549302891415338390e+00
3.370008214498233734e+00 2.195019498391113544e+00 2.685432945338214861e+00
3.748910450101872183e+00 1.919787239829562786e+00 2.880063600273883306e+00
2.968294965641972372e+00 2.983336263008303124e+00 2.916799020339478243e+00
3.095831247424395194e+00 2.879534912216465958e+00 2.957929291645719605e+00
3.314644293496013638e+00 2.843765407071446649e+00 1.800387172439674721e+00
3.459253188530411194e+00 2.341826083087395816e+00 3.571447723686696829e+00
2.971379282240363739e+00 1.698620530170057652e+00 2.836676241212705563e+00
3.831882031739668459e+00 3.015662035319125689e+00 2.290233118255290190e+00
3.888465239657727945e+00 2.477584342789830085e+00 2.383441158375997571e+00
2.700253340884205322e+00 2.720942179245105397e+00 2.500196366428094841e+00
3.475126143270412360e+00 2.718247507717162392e+00 2.896746539487853322e+00
2.937400021092276603e+00 2.695778371011601671e+00 3.156089557925885636e+00
3.764978943288513236e+00 2.801581992011352273e+00 2.833662471562546692e+00
3.366061808917810261e+00 2.336544267776567096e+00 3.268744181640113489e+00
2.988015728044981056e+00 2.997991985814985050e+00 2.578801662411854601e+00
3.176865189570995174e+00 3.268437364816342949e+00 2.832032658195003716e+00
1.768019151463927630e+00 2.743241874976658057e+00 2.785120086110430382e+00
3.255391831106843270e+00 2.235615863350573385e+00 2.533361765572873736e+00
2.991159841116580953e+00 2.980976198904293550e+00 2.349424786058968984e+00
3.475374631322656338e+00 2.673937494071655152e+00 2.953843187808396387e+00
2.716987856031308990e+00 1.410972194124936685e+00 2.830878311709325690e+00
2.416497698129368210e+00 2.905541852871643016e+00 3.151414326383592979e+00
3.545894250729863195e+00 2.586090838991671248e+00 2.827647802554639433e+00
3.385986385979152136e+00 2.221617664942852510e+00 1.729710488680605174e+00
3.443337544937815409e+00 2.704569771306768899e+00 2.558676135649902150e+00
3.663549996667216035e+00 3.348458338938701040e+00 2.923096286749788941e+00
3.369890012753429698e+00 2.824531770919834539e+00 3.212208240775463519e+00
3.933263396103924947e+00 3.337194601940428829e+00 2.542640177874784246e+00
3.081206119732652571e+00 2.883644970635378169e+00 2.338270699722102997e+00
2.854772932300607025e+00 3.004294288214150122e+00 1.917487135695736811e+00
3.050488281164108528e+00 2.642563329275430917e+00 2.891038880361537888e+00
3.518603619276761574e+00 3.101834830218682892e+00 2.107075522003269086e+00
3.136336253362745463e+00 2.272135444459410625e+00 2.838678602835837506e+00
3.326808867829508465e+00 2.940964399432246967e+00 2.706031357260881620e+00
2.889997352989520429e+00 2.860054530187742028e+00 3.381987722001696728e+00
3.469446642659493651e+00 3.047928347394404547e+00 1.869840709016167724e+00
3.775192036799157602e+00 2.786726806809940893e+00 2.521528445704078081e+00
2.940575490284412563e+00 3.093427747304820841e+00 2.240303089496652689e+00
2.970224255927190082e+00 2.925867569453037387e+00 3.335895265615251848e+00
2.780779924657186264e+00 2.575913620538238025e+00 2.629139634487133836e+00
2.818059819879586314e+00 2.219440736454702634e+00 2.095456642038228345e+00
3.578380483936789425e+00 2.992914192176468813e+00 3.042370496510834688e+00
3.512703877829440824e+00 3.309335465319132474e+00 3.406292643249266394e+00
2.917225036278515038e+00 2.926576635504000379e+00 3.201118385078553619e+00
2.714710151074252842e+00 2.611290424437441526e+00 3.045197023686122773e+00
3.464381273701897967e+00 2.529206787771857812e+00 3.124424719591977428e+00
2.995409218425622022e+00 2.886811562295079625e+00 3.244507767405668375e+00
2.525750198883776942e+00 2.169497321208941454e+00 3.048167053035680585e+00
3.064964989768851122e+00 2.714645483287782657e+00 2.622381751067254907e+00
3.000297252233376177e+00 2.678922082601321364e+00 2.846406189727739733e+00
3.158601933411376184e+00 3.218357758902161692e+00 3.516970347504518202e+00
3.630449811354812262e+00 2.752806357043936281e+00 2.670865997900962352e+00
2.971856581734013680e+00 2.752836021026009661e+00 2.823375793575766401e+00
3.726656407622019884e+00 2.594147163996929351e+00 3.273854054256325696e+00
2.262064801537612357e+00 3.096525868155068473e+00 2.802918548744465443e+00
3.081498673939782496e+00 2.935293433302787580e+00 2.224510344871289735e+00
3.458054578527688161e+00 2.303429388484544482e+00 2.832256926898341298e+00
3.354909195696675450e+00 1.561610675671954329e+00 3.021067805448605537e+00
3.481237026024740278e+00 2.176802660856938854e+00 2.638281077877651093e+00
3.348462376657051820e+00 3.246819545093952986e+00 1.607243404653825314e+00
3.552480214690826532e+00 2.989723095827066857e+00 3.014976209147886443e+00
3.391821982622960530e+00 2.404118690766640754e+00 2.696619849254572543e+00
2.306136778177188873e+00 2.441500213887883852e+00 3.010240690520490592e+00
3.519821494257233230e+00 2.803441925399463575e+00 3.184241995671782011e+00
3.734103076329904347e+00 1.909693145144403470e+00 2.688581789006157408e+00
3.043501735165455635e+00 3.321834337392314485e+00 2.314684803519496459e+00
2.932018032903349614e+00 2.072004589346396752e+00 2.517437276016811776e+00
2.787816090167406280e+00 2.463596377880704846e+00 2.507709565786945927e+00
3.644504515401997047e+00 3.166101333456741163e+00 2.729803566529309222e+00
3.530217074772682206e+00 3.163644211701171383e+00 2.042791029219516830e+00
3.225687805375872852e+00 2.902753374178917767e+00 1.217284573093397437e+00
4.226324047152151486e+00 2.529338372317230021e+00 2.673121719147653508e+00
2.827299142175716540e+00 2.663042308670913183e+00 3.064866555329671449e+00
3.945014064601715553e+00 2.451289580055365569e+00 2.992432496365065919e+00
3.811625492570976270e+00 2.967050338380816221e+00 2.911816343136407248e+00
3.131972836176259101e+00 2.771538099219160056e+00 2.762904650930125605e+00
3.378925803861579702e+00 3.107293522159941368e+00 2.936998549968142580e+00
3.347834603940319731e+00 2.143178691578328188e+00 3.182714361366531186e+00
3.350905411842599602e+00 2.842829591846982140e+00 2.675778390006449570e+00
2.897492273955901698e+00 2.840424510883984510e+00 2.104133597844734638e+00
3.473710391174196221e+00 3.193075679260235056e+00 3.060436048426463440e+00
3.351590734229477064e+00 3.058305299580673431e+00 3.397944370829743654e+00
2.305335706757660752e+00 2.586189454423083234e+00 2.890100013757521236e+00
1.802829817465259055e+00 2.085796562140261212e+00 2.942826273559856265e+00
3.325030013235886983e+00 2.618901980752765812e+00 2.089592939610498412e+00
3.391371078775475834e+00 2.296113378139783112e+00 2.493466212575000451e+00
3.172139400235939988e+00 2.638942021260116011e+00 2.877805345088122468e+00
3.211230495073680302e+00 3.108517019680217874e+00 2.906970598548536788e+00
3.468495419401587121e+00 2.649802181853639915e+00 1.886279818352898152e+00
3.075283335771280768e+00 2.100217598678911113e+00 2.931719564559249314e+00
3.327149866223432451e+00 3.074108575515113184e+00 3.085133208321750864e+00
3.549072735904301279e+00 3.033499049827099725e+00 1.759768957655286625e+00
2.705747282556775435e+00 2.019238394789030888e+00 2.461092573415769369e+00
2.837374620724793850e+00 1.951840988323402248e+00 2.300897440211790101e+00
3.639271957494152776e+00 3.366516170317189527e+00 2.771289819298261126e+00
2.745995018763830231e+00 2.708602808079147550e+00 1.961816310549175268e+00
2.683237629810918623e+00 2.840976306195255319e+00 2.299081571013033898e+00
2.614919080741220814e+00 2.835959754723374804e+00 3.018246320581650544e+00
3.280536982412767699e+00 3.088447185699959796e+00 2.938025815934054652e+00
2.639517982050096467e+00 2.005569281844866492e+00 3.184119309236579820e+00
2.857351876679612435e+00 2.854698992225066068e+00 3.112328241413782948e+00
3.754847273040696987e+00 2.646923132626588959e+00 2.520549424011563566e+00
3.515840206009884561e+00 3.025290477775529840e+00 2.829315470354288209e+00
2.726232221733045247e+00 2.976899602916320831e+00 2.328819292589441314e+00
3.820698777048620265e+00 3.466183000265540493e+00 2.417685876709347870e+00
2.397693583635490011e+00 2.464593029988555450e+00 2.759871762064599832e+00
3.719455778813388402e+00 2.153665619036163381e+00 2.572192274730673134e+00
2.721662243286623983e+00 2.181788941880216992e+00 3.518132323727026112e+00
3.148935105343038554e+00 2.954171593508988281e+00 2.256752134035572954e+00
3.201010497542074784e+00 2.818597942766448039e+00 2.803852627805565323e+00
3.643943624488911848e+00 2.338742258639491034e+00 3.013467772896767372e+00
2.397917266255349400e+00 2.319853107174177254e+00 2.577923128696205435e+00
3.215711193211427510e+00 2.672680162712625318e+00 2.869868303183880087e+00
3.854839376718627975e+00 2.208767315323103997e+00 2.155864904839522644e+00
3.746924443698206098e+00 2.234301594217101616e+00 2.501974001763577871e+00
3.416887261074233351e+00 3.158255083582929057e+00 2.718296014893146317e+00
3.106292929099064182e+00 2.508154124014812858e+00 3.163857213640261179e+00
3.282962472722667169e+00 3.504991263373911092e+00 2.855257341074965538e+00
3.804282299939480971e+00 3.130600809516999483e+00 2.568827925085537256e+00
3.476070683145976226e+00 2.371882535645428725e+00 2.732777896932444328e+00
2.455609974992658984e+00 1.935865554565120883e+00 2.741968257286754973e+00
2.502131455873628507e+00 2.090824019847199011e+00 3.065914542450431046e+00
3.334908220650554700e+00 2.269054397412979984e+00 2.214896978092054436e+00
3.680839737126339273e+00 2.736143995678788965e+00 3.032250290261253145e+00
3.010503702603406495e+00 2.587694169527273491e+00 2.816941180347096285e+00
3.283243956670432340e+00 3.122384948831326223e+00 3.108978352905331644e+00
2.255965190266529419e+00 3.209405894594598685e+00 3.241110626391439986e+00
3.837610467138950820e+00 2.064548652567162801e+00 2.369763193302602655e+00
2.175056850430840960e+00 2.734798273152150738e+00 2.530599260754510027e+00
2.313384746745389187e+00 2.476317244630927839e+00 1.569382356866019901e+00
3.072028103073666472e+00 2.041325018103182121e+00 2.430369819513618967e+00
3.324540139674969641e+00 2.458831308410376781e+00 3.084078521435656750e+00
3.275493883283315810e+00 3.049573209118241035e+00 3.003399766560847617e+00
2.946946836643067780e+00 2.337109145058009485e+00 3.084148751887937134e+00
2.216317651037019054e+00 2.323231632924339873e+00 2.783450062673201053e+00
3.211058663582114114e+00 3.408214237138595060e+00 2.922153496863295619e+00
2.672436350387969117e+00 2.239389104364290617e+00 2.129259835895461972e+00
3.220447482415166096e+00 2.245861446387821037e+00 2.452008026627050530e+00
2.872351883541242490e+00 1.581915456324100688e+00 2.776457068856982957e+00
3.803950479540365581e+00 2.149377457303664585e+00 2.408705617868649007e+00
3.195321224149827444e+00 2.310142523288693184e+00 2.138039125831457721e+00
3.782368851575787616e+00 3.049832684274317085e+00 2.748322526962233336e+00
3.650158428052859172e+00 2.141884926107915810e+00 2.587155616106346034e+00
3.468249057315766493e+00 2.403540225130838870e+00 2.796261856284646630e+00
2.600843476439250068e+00 2.511483123369338877e+00 2.434938653853317536e+00
3.292240430937993789e+00 3.152763216736572005e+00 1.738432328095597779e+00
3.194172370252694293e+00 3.306782107050447284e+00 2.145038614954621004e+00
2.171889130359669018e+00 2.589191137704816459e+00 2.827945840880824235e+00
3.717683588498120972e+00 2.381348354228077557e+00 2.330812287000882499e+00
3.175698462694899860e+00 2.482232085669125787e+00 3.242488434081863602e+00
3.276527025554091033e+00 3.086986335261645120e+00 2.363397964460081102e+00
3.207822046257373660e+00 2.275416373323615904e+00 3.017168747048005528e+00
3.022190760291536549e+00 3.121342464099610137e+00 2.470483196618726840e+00
2.646707189445730357e+00 2.318092217111856534e+00 2.730207143368902578e+00
3.439805948128892510e+00 2.631567609729792423e+00 3.228695447606099389e+00
3.625739460758474753e+00 2.648215503240273438e+00 2.720222986099303242e+00
2.826530508125961294e+00 2.998692480479357769e+00 3.294318995349140966e+00
3.604637890724634808e+00 3.064323476146342262e+00 2.281268862706301359e+00
2.801785425425806331e+00 2.744127832163924197e+00 2.588539204841623143e+00
3.518066836261254604e+00 3.162223574577277319e+00 1.679076128477835494e+00
3.412404094831609225e+00 2.427790558220862316e+00 2.568711400122152710e+00
3.466225256292762680e+00 2.554123137358357276e+00 2.406221626373431288e+00
3.541529588594988009e+00 2.356705227315556428e+00 2.970000209201625108e+00
2.858208322898446507e+00 3.031025949470817160e+00 2.848260994345539476e+00
2.838881580473384680e+00 2.808188577984372269e+00 3.119213905275911358e+00
3.036298018279179445e+00 2.473550787198834922e+00 2.589631246192332981e+00
3.254583676313893559e+00 2.577656308364671300e+00 2.690725772458037568e+00
2.644447490073011942e+00 2.398652066016137674e+00 2.506709995377919498e+00
2.902741542569606370e+00 2.593134250116801098e+00 2.702206091286015077e+00
3.195538945232292871e+00 2.153819379042754889e+00 2.617317933959600662e+00
3.020245987080224292e+00 3.178813610911896514e+00 2.134314725940046564e+00
3.098102459374271866e+00 2.878523007093674924e+00 2.228202812266097066e+00
3.852272817747932621e+00 2.359211765546827877e+00 2.635279832062797922e+00
3.058061201074437907e+00 3.657904037236767270e+00 3.192243412023140881e+00
4.185238133729384913e+00 3.376279112202134502e+00 2.484303015731821329e+00
3.910819162104111069e+00 3.000190737103660688e+00 3.157458289628476411e+00
3.185396465802548427e+00 2.875195380235261222e+00 2.169265696530038312e+00
2.669644897374871206e+00 2.972734984270597902e+00 3.277864529043448716e+00
3.258176771972351116e+00 2.158653175691388704e+00 3.047148372960132967e+00
3.872229439474092594e+00 2.973653438986838538e+00 2.986235411169805065e+00
3.027844747466253317e+00 2.505094589906220026e+00 2.878926477073814993e+00
3.031793398058507005e+00 3.359491663134615891e+00 2.766450953344885555e+00
3.039534057248950649e+00 2.779974968378540634e+00 2.630414808411870364e+00
3.625218008144782900e+00 2.448728740013372818e+00 2.887983846052880388e+00
3.020315000206812872e+00 2.255142703138657279e+00 2.942949472494467589e+00
2.340528645795405982e+00 1.976074584905409104e+00 2.696575403124043202e+00
3.666339680115862976e+00 2.982450018293986815e+00 2.831741494110384227e+00
3.909214470750701054e+00 1.727963510253757606e+00 2.937807267422762880e+00
3.196894805407440199e+00 2.606642023054321911e+00 1.659182964070494259e+00
3.316774350731016785e+00 3.127242483720428456e+00 3.229495633734425386e+00
3.839536731095021693e+00 3.083210396455228874e+00 1.713186223372761940e+00
3.178795402368411072e+00 2.633462111306835940e+00 2.261535183119943060e+00
3.085041990795432287e+00 2.430347595619184009e+00 2.712726278982684036e+00
3.331487619452396576e+00 2.650353080172450415e+00 2.248274476702621705e+00
2.514835291470029599e+00 2.371914544527360835e+00 2.179891995773689306e+00
3.295773459742599609e+00 2.756279501756860650e+00 2.598096347193344258e+00
3.640085759191787229e+00 2.358383349506822491e+00 3.385275723860252217e+00
3.264959462552186054e+00 1.772809519111492094e+00 2.791546214565435946e+00
2.686085527096378378e+00 2.140220742703240031e+00 2.566461118125337837e+00
2.556444183171201256e+00 2.534484041439711177e+00 2.999086862528436814e+00
2.836033775188477435e+00 3.202151752554776909e+00 2.067677723338027018e+00
3.186079093200602230e+00 2.323311645959064364e+00 2.338109242880022975e+00
3.668112569132005341e+00 3.199709239390706284e+00 2.583520309271026605e+00
3.321058091608807050e+00 2.161939313928936457e+00 3.006084690862986353e+00
3.120066973228775797e+00 2.363369182124691381e+00 2.907916274823944214e+00
3.139271602977252940e+00 1.140203977113480649e+00 2.591801736727942895e+00
3.167827093207046918e+00 1.654910139713413164e+00 2.916246107220928696e+00
3.000455072817960644e+00 3.270326713043591127e+00 2.324454673911962921e+00
3.730198795207056772e+00 2.943722499942369897e+00 2.232849818080268278e+00
3.509687722839075263e+00 3.263139523944107445e+00 3.006313600674590081e+00
3.176651482276515726e+00 3.333579361894949855e+00 3.091476508906168874e+00
3.127557895451632763e+00 3.568865395702467413e+00 3.217849243583413177e+00
4.087730024102102178e+00 2.996385539325588709e+00 3.016141241044138166e+00
3.452002094678339184e+00 2.429112154044885230e+00 2.119267463748936375e+00
3.450688412903791136e+00 2.527440761111547918e+00 2.268743647610681702e+00
3.948054013504442850e+00 3.190539632773410794e+00 2.462759595367199683e+00
3.618605601715865205e+00 2.851878977924345193e+00 2.662527150856096814e+00
3.716812966289993803e+00 2.487375110378752030e+00 2.715883604359543568e+00
3.062074975203906924e+00 2.762630644994625850e+00 3.028892943019228401e+00
3.251390711760650198e+00 1.991317000748370480e+00 2.803901646469403541e+00
2.749412726620320768e+00 2.889916600123992207e+00 2.317317374347403369e+00
3.707672906185239370e+00 2.470572079859683523e+00 2.487699239037239440e+00
3.247055553163074038e+00 2.157933400575501093e+00 2.600408293623566180e+00
2.354734242566501212e+00 2.670542392973235035e+00 3.241375902297893852e+00
2.964104980186462956e+00 2.512255635048269209e+00 2.260372962785290873e+00
3.493681544608311373e+00 3.145554667387568948e+00 2.429106493258998967e+00
4.109989409776175329e+00 3.100741561079539466e+00 2.948343681702294550e+00
3.565854289522532916e+00 2.627437237977026996e+00 2.457315569671385536e+00
3.875378772864953358e+00 2.412281013076541747e+00 2.155019623765024317e+00
3.509105754198457383e+00 2.616048275548542357e+00 3.160755308271357755e+00
2.903645942702965499e+00 2.620083455378581672e+00 2.136576636306670274e+00
2.858727125427666049e+00 2.815328860347798390e+00 2.611092268823402396e+00
3.268117027953563181e+00 1.712989250829215493e+00 2.773537937919103413e+00
3.311903438851260706e+00 2.953419652897787628e+00 2.291743873640853746e+00
2.884119683816829038e+00 2.298708334907666018e+00 2.012240321904325668e+00
3.657745225183066218e+00 2.877470883805024027e+00 2.691567180101957391e+00
3.145176122963777576e+00 2.859531264749699986e+00 2.555239508704667095e+00
3.321941602664474580e+00 2.895661040716787760e+00 2.582172907714404886e+00
3.562904489524584051e+00 2.973543092882641403e+00 1.839574597237644271e+00
2.976861715318613655e+00 3.121527897774567517e+00 2.611183160357422484e+00
3.366753513411236742e+00 3.088885175971916475e+00 2.548110512145912221e+00
3.241552852634262738e+00 2.863242043425858974e+00 2.153344290688889107e+00
2.885036940131295413e+00 3.020254708079334272e+00 3.118949652103958137e+00
3.815526825979846048e+00 3.171637371518666537e+00 2.059250415063670570e+00
3.780626377231416146e+00 2.624632306589425035e+00 2.428204519189114841e+00
2.140184950320449531e+00 2.454680248144925248e+00 2.726948594670166148e+00
3.576362398269486764e+00 2.647897759630196024e+00 2.746404612183386273e+00
3.433068342726608435e+00 2.779546993211628791e+00 2.175095750534187466e+00
3.994532138835336976e+00 2.743867066126835397e+00 2.036701362100173274e+00
3.422228537075769239e+00 1.983421031555189673e+00 2.857323549700420795e+00
3.076629788378899999e+00 2.050088684473371892e+00 2.348794823152029476e+00
3.618945055189776827e+00 2.688554320238501383e+00 2.538920650365220411e+00
3.283309836292038764e+00 2.046512077414396114e+00 3.039837046154574285e+00
3.945521853601765105e+00 3.448138260956185253e+00 2.689458519003869341e+00
3.904522942341895231e+00 2.678331497424541574e+00 3.196955429158820028e+00
3.358144824522951932e+00 2.433183387303727852e+00 2.597860501425867774e+00
2.511684028267405555e+00 3.155282421522294101e+00 3.282132713704378979e+00
3.011550238167465032e+00 2.652410463274129437e+00 1.406125884470839749e+00
2.932775442382474562e+00 3.109369774184225221e+00 2.875238705974729303e+00
3.082547877689739924e+00 2.257770386523266559e+00 2.573885953210501842e+00
3.408425568189108024e+00 3.131298035394215251e+00 2.047131862237379529e+00
2.535098963169057473e+00 2.883389137336132890e+00 2.690343676289757013e+00
3.310766323892407215e+00 1.601369437498368686e+00 2.831256569030058401e+00
3.768271837413135206e+00 2.993149814637853456e+00 2.197471593790834898e+00
3.160069147107186005e+00 2.177341540250252283e+00 2.854706702169698573e+00
3.898767378826479391e+00 2.852602629030019710e+00 2.772494030640680673e+00
3.839760166266587671e+00 3.113513778982416547e+00 2.656490525211842257e+00
2.997963471376569711e+00 2.344952892506220632e+00 1.770067297303965947e+00
3.236803290815570389e+00 1.532610817024518290e+00 2.691549060511937430e+00
3.418728718110212395e+00 3.100212077927733123e+00 2.695405661595133839e+00
2.343926685858484404e+00 2.151051830978517376e+00 2.516396561160111567e+00
3.396717061057016096e+00 2.631016460438441396e+00 1.823524518165449360e+00
2.874132455906618144e+00 3.349960577840088494e+00 2.863057281248591934e+00
3.484486593261579390e+00 3.134963817260908225e+00 2.973363192350081619e+00
2.946557522097403403e+00 3.445233843268993290e+00 2.859263864810228650e+00
3.029678909468039194e+00 2.698243661631162915e+00 3.005508675171505217e+00
3.355726543040575827e+00 2.842161777465427974e+00 2.251615768323345979e+00
3.088223570194934098e+00 2.607675044402109510e+00 2.351892856282280952e+00
3.639431120543605847e+00 2.519651062942188879e+00 2.709081247827763494e+00
3.220712722202045075e+00 2.653560501134349270e+00 3.166202027898739502e+00
3.794951472772585710e+00 2.859892759480024083e+00 2.908133942311798226e+00
2.437231031302917295e+00 2.128125875984509641e+00 2.601130160222655530e+00
3.761478628849317385e+00 2.700699980096041397e+00 3.058022928288985920e+00
3.535204325399609715e+00 2.314295972588424011e+00 2.497541551957213724e+00
3.491462349440820567e+00 2.646206133401208138e+00 1.967612790852313109e+00
2.692824083708367233e+00 2.655225360363621334e+00 2.764461892457724446e+00
2.627465676866027167e+00 2.792134943507564859e+00 2.995784413783426192e+00
3.658544840098247874e+00 2.443772754950811699e+00 2.662011413347786348e+00
3.405696581794785516e+00 3.172900931368431099e+00 2.541000412865562552e+00
3.123886808844240637e+00 2.398422342533293783e+00 2.611096575120121610e+00
2.814838440852447388e+00 2.706872500937913095e+00 2.366443693492992217e+00
3.401646251277434363e+00 2.312919001143526998e+00 2.752287704010806024e+00
3.528173626615815905e+00 2.832726593131830839e+00 3.306946753367396852e+00
2.964552995076644049e+00 2.818375785976245940e+00 2.539435811221088635e+00
3.206370812815004800e+00 2.791338482119476438e+00 3.420523756680907468e+00
3.017904619654489640e+00 2.573958559296559478e+00 2.821409707563346192e+00
2.750977135890659842e+00 3.354362571237227808e+00 2.028400539448389939e+00
3.635161605193449219e+00 2.600497466865876905e+00 2.730354850944687772e+00
3.719056428265566261e+00 3.048508920680276457e+00 2.588281968839208247e+00
3.167149905047260017e+00 1.846437936908381428e+00 3.075545062694950094e+00
3.053607187486757191e+00 2.969475246844143435e+00 2.994094610620432917e+00
1.886056515032426217e+00 2.990848216280033611e+00 2.388640299570862879e+00
2.332178766561795680e+00 3.066641668356228312e+00 2.358170092446959742e+00
2.828458515191949463e+00 2.498671122342213113e+00 2.105652964107330938e+00
3.021385709483940030e+00 2.462956548044217264e+00 2.583647333463616302e+00
3.693072567568904230e+00 3.312898104156163370e+00 2.394390641440686807e+00
3.791180048703677308e+00 2.435908391714206811e+00 3.249115084786969199e+00
3.119318053246142419e+00 2.640986128876742889e+00 3.109656978196687405e+00
2.724770018905499747e+00 2.520342443349465000e+00 2.852446814796756325e+00
4.138008245520636841e+00 2.906834106202197621e+00 2.626937665688525048e+00
3.689795918056897772e+00 3.125347718126080476e+00 1.896233672942529980e+00
3.405339995531767805e+00 2.851103146451904990e+00 2.588841680438025428e+00
3.620363178262788750e+00 2.521397789041820658e+00 3.173587548411034742e+00
2.890996750459431830e+00 2.323905645059288982e+00 2.760042374705177437e+00
2.808231386184052436e+00 2.284234580055978459e+00 2.267751134422576698e+00
2.625548545571935843e+00 2.581054491003824225e+00 2.291294073527516684e+00
2.752990853880440181e+00 2.790560203005047146e+00 3.289452334852222215e+00
3.232034943668952831e+00 2.260703117530212136e+00 3.081701227700599954e+00
3.804126977411855570e+00 3.073332871698560176e+00 1.561251703274764369e+00
2.572895012914476975e+00 2.450520990188313153e+00 2.122068023661713987e+00
3.688539066862073224e+00 2.643252974355772889e+00 2.948537800145528465e+00
3.541575072804151070e+00 2.781444356119666228e+00 2.679080270027775601e+00
2.824405397618262370e+00 2.963638916409458979e+00 2.319194459617190951e+00
3.811411976080314901e+00 2.727411788310195373e+00 2.943287629686626161e+00
3.149948157382396641e+00 2.758223542164063069e+00 2.432955856841910514e+00
3.817552205017135769e+00 3.330193489769059045e+00 2.591948098663672262e+00
2.949313836026035140e+00 2.891192357489676290e+00 2.288260802892608581e+00
3.488766315862489087e+00 2.516157755659955253e+00 2.219302040530631182e+00
3.782931041380187764e+00 3.143912515697036003e+00 3.085522546496572094e+00
2.487809592623955623e+00 3.315016563112400672e+00 2.589546100554611652e+00
3.505023885696299413e+00 2.840816088617657886e+00 2.725608108504880445e+00
3.225731325202361166e+00 2.487730210328685132e+00 2.300001303929959384e+00
3.783854155749781789e+00 3.240695521643958354e+00 3.256364988810159566e+00
2.747486382062978016e+00 2.862445554049644070e+00 2.089327172240806441e+00
3.743008190266045698e+00 3.332493052257110566e+00 2.336015050197382870e+00
2.815719777842629501e+00 2.675799545814930180e+00 2.498235359800237809e+00
3.358805923223786127e+00 2.883905741473142381e+00 2.393135746733226377e+00
3.397483569509473167e+00 3.117929976163200223e+00 2.413476804982952917e+00
3.460033686469981440e+00 3.183454536299629822e+00 2.774810437839668076e+00
3.650285861373446572e+00 3.015902267480440102e+00 2.188057353049244202e+00
3.136326176583022374e+00 2.977382537030945908e+00 2.716315942281654738e+00
3.271733103284509614e+00 2.984074117026958017e+00 1.878161876873359448e+00
2.944146431281011722e+00 2.642278126867566801e+00 2.504470864768351124e+00
2.763312945446410929e+00 2.916409002574829490e+00 2.496379173799256446e+00
3.730043909340979180e+00 3.112137469557259006e+00 2.944184239668073744e+00
3.741358203991594689e+00 2.577231661492944692e+00 2.082125750991287383e+00
3.617776173765828496e+00 2.018249368549567269e+00 2.798005480720646698e+00
3.380256459470012853e+00 3.522341726265548978e+00 2.053467978914096825e+00
3.195672295397488760e+00 3.268040483568904531e+00 2.137763021084276183e+00
2.504999045204800101e+00 2.598982512127026023e+00 2.138601153236590058e+00
3.914320232095837682e+00 2.484824354335943397e+00 3.309168705162846003e+00
2.576595526332745578e+00 3.124857768041485073e+00 3.257975589469129574e+00
3.925355757210299057e+00 2.972946118859180586e+00 2.481521067996057983e+00
3.861535635124373922e+00 2.729640051998123873e+00 2.296771620311238937e+00
2.917860891747537710e+00 2.901739660670850984e+00 1.467422350114683471e+00
3.268391025575143605e+00 1.786632602746078602e+00 3.239705803984513022e+00
2.798070438351723421e+00 2.290952964162501715e+00 2.951185461982828606e+00
2.442693672578817754e+00 2.299953335536532695e+00 1.998161007785014487e+00
2.621186739204959704e+00 2.758739508143731811e+00 2.174697145579645330e+00
3.991077800566392497e+00 3.107961335136239622e+00 2.317682662035043251e+00
3.828945173128934343e+00 2.187577403856618030e+00 2.956277456696307038e+00
2.313678971913002869e+00 2.949597437586760407e+00 2.730291898079296509e+00
2.929554993289805953e+00 1.998927000997403614e+00 3.074586115396700681e+00
3.187246878029939445e+00 3.110529737590437716e+00 3.297742895487083992e+00
3.747180084890476159e+00 2.384373169468435805e+00 3.034228909383389183e+00
3.305511326438550057e+00 3.134110191919441402e+00 2.732810630481339320e+00
2.327455870079714551e+00 2.380025514950412813e+00 2.667577432091382317e+00
3.040014598751254571e+00 2.590603087206730049e+00 2.601133070503621525e+00
3.424886651096910484e+00 2.865178981252002544e+00 2.779304814643318355e+00
2.514826481404461411e+00 2.616694812565615536e+00 2.934974157924389981e+00
3.280706332872510345e+00 1.854701770143287742e+00 2.483863694202012695e+00
3.718761060472560942e+00 3.361522848093102755e+00 2.612599923805810853e+00
3.470282555242441891e+00 3.303624879459340136e+00 2.653657659060080221e+00
2.539334449752803646e+00 3.189190245416805514e+00 2.700200266604404487e+00
2.866367576076672030e+00 2.037347197640291707e+00 2.519170399835416685e+00
2.297294603626482079e+00 3.394374727284422910e+00 3.345620410208815176e+00
3.461754768032033969e+00 2.941260132001646710e+00 2.236964935909961927e+00
2.862284484037222576e+00 2.710743438968830077e+00 1.901288657184667441e+00
3.625766462677154855e+00 2.244099086336620363e+00 2.919448677210127574e+00
3.259285454369781121e+00 2.696145024008900215e+00 3.162258684374759099e+00
3.757040884751417398e+00 2.617400305546104811e+00 3.301035761497509213e+00
3.317233350762041066e+00 2.103357170627724315e+00 2.036944626471512976e+00
2.049602404851498250e+00 1.916447300242446694e+00 1.741252982116306081e+00
3.042014551913145848e+00 2.763965878008285415e+00 3.172839120122867840e+00
2.955153463393134228e+00 3.149880115403483227e+00 2.106970148668476650e+00
2.503798792198574485e+00 2.469468089523431775e+00 3.018507919987574173e+00
4.038715410909386350e+00 2.936994639832057885e+00 1.809513389048194032e+00
3.081777458377998435e+00 3.074803287659091833e+00 2.866017532856770078e+00
3.299361211656556492e+00 2.742347982116805305e+00 3.168532858055235657e+00
3.127844670162695184e+00 2.712200657469158838e+00 2.668567546142596392e+00
4.151211837557748474e+00 2.451747927006315830e+00 2.474222905535152783e+00
2.899732257557571469e+00 2.880812206543725829e+00 1.791682105938347869e+00
2.242209539364652393e+00 2.182416489437629004e+00 2.398990922270282766e+00
2.594956302505087464e+00 2.867442123030170542e+00 3.040610899319486471e+00
3.485457225015413218e+00 3.137742004852782429e+00 2.709377093766696554e+00
2.962479845510467946e+00 2.383062684090657690e+00 2.636802612787373157e+00
3.311804101496079067e+00 2.836500544490736075e+00 3.259475875159200342e+00
2.919539261718143486e+00 3.141893827656584648e+00 2.939640664207158860e+00
3.516676454339207503e+00 2.560177380925710455e+00 2.747580598974940003e+00
4.021183587512034308e+00 2.495413760569318740e+00 2.792146878891987871e+00
2.544842794193654889e+00 3.159704315361282490e+00 2.779965216560564834e+00
2.923166412289964544e+00 2.578204523802662074e+00 2.793106283732886830e+00
3.483174405191252099e+00 2.791436959401528028e+00 2.407350161330933158e+00
3.399166828664386131e+00 2.929448965837522678e+00 2.238291377178459829e+00
2.684890509006157888e+00 2.497777396398080718e+00 3.047848972232270359e+00
3.321722324505544943e+00 2.019187686879401866e+00 2.763232715076784363e+00
3.309887419394655250e+00 2.234114274276213674e+00 3.340084265595258728e+00
3.565252368826016482e+00 2.665993976941277488e+00 3.377802781060720516e+00
2.699825163744219214e+00 2.324539661565851123e+00 2.602726818852481472e+00
3.470975722951959330e+00 2.587415555068881545e+00 2.623380076213120304e+00
3.233436140709303519e+00 2.804091090735891356e+00 2.520078407313365076e+00
3.723372029264509386e+00 2.822092446919171049e+00 2.819158422760361660e+00
3.404540540780670366e+00 2.657674793851861672e+00 2.908355617061129550e+00
2.794790637850960380e+00 3.105351223166228358e+00 2.980076886710201656e+00
2.993789378029936721e+00 2.757269695087463113e+00 2.733980842801260192e+00
2.733939731592909705e+00 2.032765973483739330e+00 1.972345840416241058e+00
3.343794842273182688e+00 3.181698853924162851e+00 2.545597661921496169e+00
2.984144484139217735e+00 2.879260393506059224e+00 2.036423636227469025e+00
3.047938333306399183e+00 3.088525610179194025e+00 2.382896600007904375e+00
2.889695477376835520e+00 2.857308708837443589e+00 3.039474157935224241e+00
2.418276703336817324e+00 2.823875003275259310e+00 2.949381784697575171e+00
3.245019124477949379e+00 2.595340994221720710e+00 2.708488430509526701e+00
3.168025384032306935e+00 2.822416258604986350e+00 2.340140403945139891e+00
3.129646433240358849e+00 1.545028464117588207e+00 2.275268860966814799e+00
3.152425331451501389e+00 2.737312763965713103e+00 2.233484024255856237e+00
3.250392600560897183e+00 3.184926017581988678e+00 2.007040060115778513e+00
3.144434678844065800e+00 3.535897614141206180e+00 3.105877352535506564e+00
3.168624712756737960e+00 2.932129122562605161e+00 2.538898901402604213e+00
2.962915204261566515e+00 2.831262777489694571e+00 2.509465899065893790e+00
2.867245857559842293e+00 3.084996473374725934e+00 3.095932949459732519e+00
2.176355604345241446e+00 3.204767095179010816e+00 3.251753014893399296e+00
2.234359151357154349e+00 2.353888246930966321e+00 3.025468309931182098e+00
3.683723801380840879e+00 2.968624411894138504e+00 2.761760714743124012e+00
2.487327698469874893e+00 2.802152788286777163e+00 2.393401441193099721e+00
3.517631271853808084e+00 1.886506800734851330e+00 2.405443148876128756e+00
2.545097697512284096e+00 2.591449862149473926e+00 2.697931317250974015e+00
3.302568595537486829e+00 1.986660580201745629e+00 2.610052264391723664e+00
3.578829305361961755e+00 2.846185450413365015e+00 1.930913644667307638e+00
2.805507842805499141e+00 2.314457051950072231e+00 3.132405025367987150e+00
3.473504020866247988e+00 1.938378084404807744e+00 3.015526179381501581e+00
3.317777423344692611e+00 2.766053005056693603e+00 2.676425547563647367e+00
2.364920072892960690e+00 2.556450712550941695e+00 3.005679315026814624e+00
3.374818180295590775e+00 2.613004810646661014e+00 2.135475846812953105e+00
3.765260762650638693e+00 2.072212022834659884e+00 2.837381620867651666e+00
3.153636208180905953e+00 1.632807788962314932e+00 2.743782106872222570e+00
2.961084572917635160e+00 2.987554540223518185e+00 3.013051551277467155e+00
2.724983430364356085e+00 2.145765778108547739e+00 2.941941014535240040e+00
3.170832898179940962e+00 2.700991957861482717e+00 3.220678817411274597e+00
3.209496189943113365e+00 2.561666433035369117e+00 2.432596722473421735e+00
2.788458977852344312e+00 2.898169431881763014e+00 2.944140043956992248e+00
3.405490740926620408e+00 2.872926000087046461e+00 3.334525385529174990e+00
3.219933852199081237e+00 3.132086450965671176e+00 2.515004809274556052e+00
3.236053638942661959e+00 2.441465500784358422e+00 2.288238277219828642e+00
3.013925149883184940e+00 1.999635315146727210e+00 1.773610964807778689e+00
4.032027173951105326e+00 2.599534513104146516e+00 2.790254272771357069e+00
3.558156153461055737e+00 2.687929138538498464e+00 2.832085150124351802e+00
3.670917700561423747e+00 2.407489484049328610e+00 3.207239953781205966e+00
2.709075565326973578e+00 2.487973614878457695e+00 3.015342462113523858e+00
3.001608509860689722e+00 2.868459542552185937e+00 2.016643964681762657e+00
3.652682490373032831e+00 2.104294610301885804e+00 2.802151385511618464e+00
3.818699468269555641e+00 2.222562192050888008e+00 2.405176322197919436e+00
3.337509717555759980e+00 3.188974341659609912e+00 2.278407887275359034e+00
3.056147952881559604e+00 2.624269511369874852e+00 2.588837929104662816e+00
3.257639225945163641e+00 2.791872412857858254e+00 2.376206691501723700e+00
3.399732321104750099e+00 2.048176259774443952e+00 2.218888002570515106e+00
4.015718605353854720e+00 2.643092467243737698e+00 2.263142879993940593e+00
3.001058426574551241e+00 2.111752468390632131e+00 2.751804409171517474e+00
2.400291385693837487e+00 2.919742978711135084e+00 2.718824200259206680e+00
3.259670568726988460e+00 1.932083776216276361e+00 3.504389300995378154e+00
3.562049628572526494e+00 2.568673256217367307e+00 2.525314258695184666e+00
3.541139070201865469e+00 2.408788796905266150e+00 3.101349291745799430e+00
3.372911044906377498e+00 2.781184470534914688e+00 3.059975453141592361e+00
3.302345686784213363e+00 2.701292926596233990e+00 3.394274222514611417e+00
3.032483441303595484e+00 3.157002924363718321e+00 1.833048247524298846e+00
2.963980768780813957e+00 2.542562264528088090e+00 3.218609679458669603e+00
3.059724826821435872e+00 2.175354066555810650e+00 2.710698270246134189e+00
3.353643537710570222e+00 2.020062817566781188e+00 2.932666398311793543e+00
3.382891852591173532e+00 3.012486819225939527e+00 2.859358950299628166e+00
3.408801616793923461e+00 2.773584713007458014e+00 3.052379951178954887e+00
2.344214368707097762e+00 2.989439423366671900e+00 2.616795485353694328e+00
3.512326252044498887e+00 2.155071127458456193e+00 2.789433593939363742e+00
3.099206773310419827e+00 3.642165547020208116e+00 1.964767916263127523e+00
3.473365937480965115e+00 2.674528616003331027e+00 3.372320370009457502e+00
3.617387421321919039e+00 3.373352347778352023e+00 2.569474486702629790e+00
3.964573800046166330e+00 2.289573821987565427e+00 3.034931066754228191e+00
3.120188644510518028e+00 2.634377657551464580e+00 2.563776286253319103e+00
3.651805729839452841e+00 2.743818408257941321e+00 2.145272895841859206e+00
3.854112277921533547e+00 1.901916799247816758e+00 2.722010038610655158e+00
3.690574944071913333e+00 2.120534693723790554e+00 3.060637390411950598e+00
3.625092941249912659e+00 2.956779792023197739e+00 2.504601161186122749e+00
3.900711300765316469e+00 2.325712435763674257e+00 2.879297940921072385e+00
2.731476960425906597e+00 2.305274140657545878e+00 2.530566139653107616e+00
2.339637229145931308e+00 2.599023185437481676e+00 3.266339545546844025e+00
3.669878032293088399e+00 3.094865247098607774e+00 2.623309337101091820e+00
2.707528765938172377e+00 2.709285406380678385e+00 1.682260659048219642e+00
3.419775031289329803e+00 2.567653494875658193e+00 2.225086560732641772e+00
2.505270800399744147e+00 2.495749136757799747e+00 2.465752955416833814e+00
2.640495710690369702e+00 2.382438647800798392e+00 2.820292835900577444e+00
3.540632591226152481e+00 2.683996401790722963e+00 2.811934534962864163e+00
3.412399631285929935e+00 2.784762821721775694e+00 2.595343109148552152e+00
3.125225475959786170e+00 3.080069118800526695e+00 3.174305142798438339e+00
3.208664305595562372e+00 3.133515162122027409e+00 2.812478861437330391e+00
3.563796941885911451e+00 2.768009826717061195e+00 2.638639565792520347e+00
2.731701266924059457e+00 2.935799687655233914e+00 2.680627375956690539e+00
2.569669985141973090e+00 2.575807609433161893e+00 2.639234457214472140e+00
3.218990367206929548e+00 1.810268976804185970e+00 2.766168514959558511e+00
3.071097212835805390e+00 2.606922967116887424e+00 3.085510471819629785e+00
3.702916716052787383e+00 3.140851855357648770e+00 2.526098287490487149e+00
2.945906588115882130e+00 3.118472041671084050e+00 2.377895231345453997e+00
3.463354708778072499e+00 2.940957566836970738e+00 2.855272488495102401e+00
4.094816415519991537e+00 2.440622890625398611e+00 3.529184754341875507e+00
3.519257950573928095e+00 2.764557814560858251e+00 2.666819308239240183e+00
3.297305085654539614e+00 2.707641193885934605e+00 2.134502412566019025e+00
3.748915524177499403e+00 2.657805210079775549e+00 2.854250037220271263e+00
3.086273002467652127e+00 2.006776985133216229e+00 3.000249323251201528e+00
3.412146595722894915e+00 3.123343571370008398e+00 2.574134277224892742e+00
3.158311326835808064e+00 1.976678780848639017e+00 2.381355967716846767e+00
4.079125438563552031e+00 3.023179894182372873e+00 2.999198100144830459e+00
3.753124177762901414e+00 2.951871688586924058e+00 2.654595714210552515e+00
3.313777807540260412e+00 3.058866731719628973e+00 3.346539891265465361e+00
2.867743948807347287e+00 1.934146865561835238e+00 2.673583068935457163e+00
3.816031211579527849e+00 2.737663205078931572e+00 3.209252007091817571e+00
2.230799355240518977e+00 2.143091100403577975e+00 2.178391542222010813e+00
3.413204929748626437e+00 2.431278528791044113e+00 2.574460969882157446e+00
3.699459440500561858e+00 2.330773036142755217e+00 2.571796909065542369e+00
3.580330407336551168e+00 3.024453702529983801e+00 2.353257963516025786e+00
3.470142988948391238e+00 2.581511271765968285e+00 3.168749558210150141e+00
3.547133209713523527e+00 1.727607614143064740e+00 2.884156315125863124e+00
3.824460011268330906e+00 2.146764396912531847e+00 3.007257384593468696e+00
3.265497997503369998e+00 2.364490894892296247e+00 2.853293522490230050e+00
3.845854660809669312e+00 2.675135371538347684e+00 3.255360883208569867e+00
3.504112981145277583e+00 1.944293625327485842e+00 3.166146371215361466e+00
3.455921948062507632e+00 1.986982885260359710e+00 2.515886018011032288e+00
2.929027537959286054e+00 2.926588231254181327e+00 1.753939649110654697e+00
3.577242000169048364e+00 2.948194305388318615e+00 2.471885500196919772e+00
3.299623799521513412e+00 2.796748771089875962e+00 2.657202626498396114e+00
3.561199432663389342e+00 3.152937957437929928e+00 2.373917058858756146e+00
3.566412551300448985e+00 3.121519099960503141e+00 3.302736499811484538e+00
3.413694544815093046e+00 3.167244767321712118e+00 2.562466464012093770e+00
3.781221985323524493e+00 2.726897094314460368e+00 2.719241659068443617e+00
3.647703905998239904e+00 2.313677136844691784e+00 2.643857532242170461e+00
3.021265307146443035e+00 2.565550715200114240e+00 3.255100118462272096e+00
2.216964561377882781e+00 2.838185646705432941e+00 2.694748326959669260e+00
3.253897561447951059e+00 3.374055375209076058e+00 2.774737633901224410e+00
3.418931587464180577e+00 2.877062331881761192e+00 2.111426787102484770e+00
3.703081943703387502e+00 2.619675978029510688e+00 2.963611651968073524e+00
4.039597689760838328e+00 2.575288950388135767e+00 2.969924243431624422e+00
3.616991922914654989e+00 1.366594234355806625e+00 3.083515231654712974e+00
3.614991566643983578e+00 2.534789921127934775e+00 2.743783674223217339e+00
2.791995234103305190e+00 2.853234476494704186e+00 2.319439312372455486e+00
3.374689461630318021e+00 2.544877222419524632e+00 2.549295669749898519e+00
3.618451196735637865e+00 2.793570074609032616e+00 2.617786831801130365e+00
3.115954039121514363e+00 2.284132278662148963e+00 2.896836225436574264e+00
2.892640669872490022e+00 2.909702542657694124e+00 2.438848579614714573e+00
4.138189985309106866e+00 3.224059068125369354e+00 2.906776745568953491e+00
3.322622700206864899e+00 2.482986976264497603e+00 3.120701109237309367e+00
3.511493233054243213e+00 2.564967016197902350e+00 1.874456375377353767e+00
2.840300339983571565e+00 2.228485512848893180e+00 2.597215694982863976e+00
2.878764774396075143e+00 3.394086083621569827e+00 2.857741931626855969e+00
2.636062940212019257e+00 2.733295113137437671e+00 2.955826099198630708e+00
3.470645396623047940e+00 3.193202805713784898e+00 3.118797627489755975e+00
3.348781165182853847e+00 1.999851651725017332e+00 2.726271921572845258e+00
3.640359622180632915e+00 2.492898624009096675e+00 3.203088572815472990e+00
3.423175561486603957e+00 3.100936638581919702e+00 2.280475024725983957e+00
2.792904885026418871e+00 3.245908673654573473e+00 3.134813187963081837e+00
3.788125264978057238e+00 2.947159128596837707e+00 2.275194636530478487e+00
3.146678915166138513e+00 3.062118163636049495e+00 1.660973728769348234e+00
3.254545731544256970e+00 3.206143810343590861e+00 3.275499204510689211e+00
3.513593239716274574e+00 2.751924634158799954e+00 2.359651661383938670e+00
3.710066954528506766e+00 2.756727746763549813e+00 2.515814045327057880e+00
3.375526328289675249e+00 2.513266216247139972e+00 2.333095770671862912e+00
3.756175390817636739e+00 2.654534599830022934e+00 2.980525047144735762e+00
3.184742742625020995e+00 2.533465766128781826e+00 3.330905876423479128e+00
3.660827800935471998e+00 2.535775057673490540e+00 2.902199614564673791e+00
3.706702232879980130e+00 2.694382788392490458e+00 3.214180594104044442e+00
3.151022603688058865e+00 3.202591118516652458e+00 2.444290096790177280e+00
3.410911113038409770e+00 2.462107873050225493e+00 2.523032492375035574e+00
3.712111088235867662e+00 3.282474821509140384e+00 2.920810552799022908e+00
2.551217085223840719e+00 3.048594599443377628e+00 2.580473113005095076e+00
3.467392071341101722e+00 2.706755405480021359e+00 2.706058304807655635e+00
3.560348902739802757e+00 3.288034864535635204e+00 2.848750628049918632e+00
3.859610768557045546e+00 2.645400857226720248e+00 2.271222210586584467e+00
3.280320349186514939e+00 1.415787794673470490e+00 3.065451937837413432e+00
3.493206160538611993e+00 2.675650284354522235e+00 2.202862733578438093e+00
3.846425796255789287e+00 2.795279002938134472e+00 2.491313176621142045e+00
3.384459701275620347e+00 3.102692279750373761e+00 1.692962971181131593e+00
2.948637541914350457e+00 2.799308037488055678e+00 2.592143670021174184e+00
3.656839123420940751e+00 2.855784542048509067e+00 2.405033152847552813e+00
3.048560667266031476e+00 2.804983607972456383e+00 3.322854893041812030e+00
3.067704651163582152e+00 3.375319183047030602e+00 3.190604465962366465e+00
3.647159042006231644e+00 2.773286820723520396e+00 2.799577824120822900e+00
3.168735450914137441e+00 3.016241303628431680e+00 3.129620921856763438e+00
2.957346406454473442e+00 2.078473464882269361e+00 2.444874758232896017e+00
3.610249688801456358e+00 2.466783902263245398e+00 2.762245530129900484e+00
2.607741114734635879e+00 2.643973313934910419e+00 2.327294391707005250e+00
2.806000488723525255e+00 2.329243338769909411e+00 2.385863348355671487e+00
3.313541549345218051e+00 3.441215745885701782e+00 2.361866039622087854e+00
3.275071306931464310e+00 2.661234511927312862e+00 2.264903905546118867e+00
3.552914272981095856e+00 2.198520419524544245e+00 3.150693365234017662e+00
1.984361545650048297e+00 2.104539184893992054e+00 2.351959661612724961e+00
3.301995990408446158e+00 3.217539004842847827e+00 2.733441754710997262e+00
3.571003932082744914e+00 2.581246157169386102e+00 2.897462298051144636e+00
3.352826275227941188e+00 3.332011779427696663e+00 2.504506824563711653e+00
2.917634229624528341e+00 2.750388342325756685e+00 2.589130713743364787e+00
3.651085656983247940e+00 3.230648829817993395e+00 2.760479885160107560e+00
3.249738145339359896e+00 2.580221122016926660e+00 2.396070308274870442e+00
3.398655460026058783e+00 3.165921902231179974e+00 2.240257929225565992e+00
2.655137982274239139e+00 2.735248402507653775e+00 2.659131930368566099e+00
3.437252998740291776e+00 2.842325715903072592e+00 3.042369147350412639e+00
3.984173517438883039e+00 2.564841179795475323e+00 2.833079578876898985e+00
3.256116550509047691e+00 2.229921967690806195e+00 2.987661311139032438e+00
3.895479767234344859e+00 2.876267539744004953e+00 2.824488905335375666e+00
3.903818994842064516e+00 3.158969655649279229e+00 2.407954456417673583e+00
2.837916319578816626e+00 3.075700927072684721e+00 2.409830489176637336e+00
2.996043992648524057e+00 3.074095266169674101e+00 2.677689196635692603e+00
3.335763108423123402e+00 3.069357546343653542e+00 2.708318747344607758e+00
3.971924818533123069e+00 3.248460545366059105e+00 2.938063349919151968e+00
2.916056280891641705e+00 3.380615721549470098e+00 2.110873446401904552e+00
2.850573232273650781e+00 2.085276755370562451e+00 2.313986855504941431e+00
3.660346285866728611e+00 3.264902525123956512e+00 2.795836918409828620e+00
3.732766026712289076e+00 2.301106721367242702e+00 3.061146388900099602e+00
2.265888061480679116e+00 2.463730739856853091e+00 2.605375682077353705e+00
2.861000449881449637e+00 3.091020753393265430e+00 2.172055626071654366e+00
3.143916357817957419e+00 2.837744855998300508e+00 1.866275727159356856e+00
3.923462661531042617e+00 2.582285359841603789e+00 2.862073325290505288e+00
3.200609414082668192e+00 2.778891575970447114e+00 2.108277054095879954e+00
3.717208297171751497e+00 3.047774708251203446e+00 2.369718936480226024e+00
2.708067072607319936e+00 2.475342429943326650e+00 3.093077480591503114e+00
3.781362785342951671e+00 2.741648843711811168e+00 2.816870156044028572e+00
2.973359208992033764e+00 3.018944292484076364e+00 3.067397373240132730e+00
3.242039043943480081e+00 3.153566914276164646e+00 3.161207059800602792e+00
2.637781001873011455e+00 3.210393721912620624e+00 2.598069268449574309e+00
3.240846948104499248e+00 2.412340799023183546e+00 1.865694533240854103e+00
3.626980275077011928e+00 2.630097574073852584e+00 3.097813194159593220e+00
3.212216163140147351e+00 2.500722506947946844e+00 1.913073641270905290e+00
3.798141876035109110e+00 2.966800770325439984e+00 2.519574756561274498e+00
4.076097463750850025e+00 2.004037683117540602e+00 3.114716548150541442e+00
3.480547797941459631e+00 3.040701523867709088e+00 2.683903027572739575e+00
3.215311708788974876e+00 1.967426568653853680e+00 1.965050687855173228e+00
2.620444997551952149e+00 3.168218622224292957e+00 2.145801192308084637e+00
3.542462536080433821e+00 2.334437662896864829e+00 3.406616698831474555e+00
3.266141422775571623e+00 2.786174865379351662e+00 2.212953260906988628e+00
3.034183590670253228e+00 2.704689076792381019e+00 1.823547954209006505e+00
2.943956589318116546e+00 2.867493650581716569e+00 2.461826511432718245e+00
1.903639059471039507e+00 2.035110849181930970e+00 2.583669405265731633e+00
1.746423995424490450e+00 1.791948152765526991e+00 2.060142683548549236e+00
2.916423196343482793e+00 2.398252346681051250e+00 2.362453041939176490e+00
2.826834786086757756e+00 2.712941439025010393e+00 3.105737998899432029e+00
3.371302881255155537e+00 2.606017585187649033e+00 2.626596173612989915e+00
3.715126552327806753e+00 1.961190533269048686e+00 3.122346598589996969e+00
3.263390680405862998e+00 3.102520417865453073e+00 3.264666123407271581e+00
3.106227827368702954e+00 2.118681864067430975e+00 2.271839295211336651e+00
3.343506899756143014e+00 2.724126010264671827e+00 2.783650607397174515e+00
3.477846025365636251e+00 2.996473819880590472e+00 3.276746713265308308e+00
3.446211862096963507e+00 3.026883170727367567e+00 2.406258592905103466e+00
3.329663903124002289e+00 2.689613965177421129e+00 2.761311792420268141e+00
3.519162952375462616e+00 2.588184096041288296e+00 1.881697688391125389e+00
3.742700746285745339e+00 3.032246157193426050e+00 3.259438566746935440e+00
3.666265177639759010e+00 3.206715413067045883e+00 2.545099588461836593e+00
3.333436105400681360e+00 2.970422491590963165e+00 3.328502653930223598e+00
3.446637226278625565e+00 3.107911640082871685e+00 2.522472020494177514e+00
3.265267373742954504e+00 2.574161223845131019e+00 2.696615103519134138e+00
3.822832935555548595e+00 2.737188188919831955e+00 2.465885239288239550e+00
3.315357216924472716e+00 1.700064974988251487e+00 2.719273651990595120e+00
2.867733817802999408e+00 2.836150727212624290e+00 3.310517734519166755e+00
3.163981106631190254e+00 2.683069582590592805e+00 2.167498797284564738e+00
3.919886340111615297e+00 3.385776662590494812e+00 2.169170734141502521e+00
2.720708964257313234e+00 3.229253467575129211e+00 2.329089590561100653e+00
3.176195260823138966e+00 2.903760487014816594e+00 2.440056201528083779e+00
2.287448654054577091e+00 3.137963735052180514e+00 3.105037048693812363e+00
3.013470239979831877e+00 1.989221173673253018e+00 2.000425647401889773e+00
3.762483270887043041e+00 3.057483403743844086e+00 2.635249550866353374e+00
3.454561762811259040e+00 3.134101170339635534e+00 3.207336964052776906e+00
3.572218803399239473e+00 3.454908489241349745e+00 2.893609329951630560e+00
3.213146929365695570e+00 1.961688218695603725e+00 2.335118804023323058e+00
2.329128274759262762e+00 2.496563073253158294e+00 1.729455591059530839e+00
2.678496455197009851e+00 3.095944568151814735e+00 3.232426120061179908e+00
3.432487101183872458e+00 3.055221072596400411e+00 2.123115847642427223e+00
2.554826471579973557e+00 3.090974255857868336e+00 2.866834308012152999e+00
2.723179130207054932e+00 3.245139654070906321e+00 2.884257537183550824e+00
3.033547544403051521e+00 2.621909345121377299e+00 1.909907972646416985e+00
2.697547541356081879e+00 2.538703883998579602e+00 2.818039890441190298e+00
2.225356306586599775e+00 3.277640099030666665e+00 2.603088398521602453e+00
3.169563366606311661e+00 2.469438388168686327e+00 2.210451242471048072e+00
2.987883178055101840e+00 2.464901374966011360e+00 2.412880950255188228e+00
2.608532959284123542e+00 2.612574589507276723e+00 2.296129934426041519e+00
2.715646354142654317e+00 1.806230080338541821e+00 2.863954186118375045e+00
3.405194124931480548e+00 2.582669613032852141e+00 2.298294206770293169e+00
4.209071521598508170e+00 2.759866197215249617e+00 2.622242709480735012e+00
3.512795673100121085e+00 1.835114180504388015e+00 2.713184606241889174e+00
3.555632006763441488e+00 2.652120691415593257e+00 2.701810296756951058e+00
2.876170468422386772e+00 3.209576879602320520e+00 2.667953482725012204e+00
2.702360950814606699e+00 2.602493674899651666e+00 3.167120018654663305e+00
2.856373249404091208e+00 2.772321027706575070e+00 2.235636472777849271e+00
3.573384586634565707e+00 2.589295012873473745e+00 2.383922823281344083e+00
3.856410478542584119e+00 2.250169549668390445e+00 3.016673474470375815e+00
3.067647118913979121e+00 2.654988707035465190e+00 3.217329821271043055e+00
3.393913034346937696e+00 3.332719759779433133e+00 2.749116896876661720e+00
3.030041065111415577e+00 2.646223528999824381e+00 3.056938714782681199e+00
3.297088995223494301e+00 3.241278821566770496e+00 2.876032125376712045e+00
2.161801505676547830e+00 3.092592133757676276e+00 2.941189762341606784e+00
3.989518305026609202e+00 3.165734180576381895e+00 2.843081917579919793e+00
2.730969865407678387e+00 1.836778308239238822e+00 2.108476504363544279e+00
3.212866646502468448e+00 2.786337577400105570e+00 2.692300581162060169e+00
3.199598622305990236e+00 1.777358938209597561e+00 2.947810361358969011e+00
2.481848584551157533e+00 2.741399543926303473e+00 1.805205101674018042e+00
3.001132905978294296e+00 2.400325913630046326e+00 3.217974935528195246e+00
3.683199837830547274e+00 2.636165320891642683e+00 2.790566619595006070e+00
3.792391165829564148e+00 1.976377476254959298e+00 2.828818830870698964e+00
3.969399973313587182e+00 2.841057154818642072e+00 2.707965591303569841e+00
3.180054895650406444e+00 2.209624684251535243e+00 2.521151641787930942e+00
3.683255420648823275e+00 2.340630942093057776e+00 2.929067743121235523e+00
3.004356465917791041e+00 2.053014887085195195e+00 2.660249820407030619e+00
3.368524003103175790e+00 2.449221920759615756e+00 2.743820781463218950e+00
3.951746011493760147e+00 2.942680210555684184e+00 2.340757072454390908e+00
3.604111237870137874e+00 2.663162826751493295e+00 2.806769716246298785e+00
3.071901021448065539e+00 2.493835357585294510e+00 2.138447647279450248e+00
3.319055538825370189e+00 3.021803458836691991e+00 1.996122554684777173e+00
2.587756384747014859e+00 2.215808412667152005e+00 2.535461152495958714e+00
3.871250658133939648e+00 3.279040311588983236e+00 2.188688031719804972e+00
2.445289908752240837e+00 2.949582128440194406e+00 2.691320854439642751e+00
3.561202780805459156e+00 2.757907572546120178e+00 2.096317488372074322e+00
3.952759683327957685e+00 2.880067057289502852e+00 3.121304299584115149e+00
3.460125581025883079e+00 3.024889431381178273e+00 3.253813546693161474e+00
3.171086003926252950e+00 1.943331507922705370e+00 2.731282901026025112e+00
2.829759317390761364e+00 2.644672583540587318e+00 2.709752992200841426e+00
3.210434380221649509e+00 2.939595886694196913e+00 1.978171503740627779e+00
3.251751078607398870e+00 2.565813035604304737e+00 3.134353120250116476e+00
2.557856593840933002e+00 2.711346758533620616e+00 2.673077832252572783e+00
2.934218978974690195e+00 2.264699210530236595e+00 2.866107719660995645e+00
3.459192418001511893e+00 3.092700201459140263e+00 2.816964361103825087e+00
2.269106913310938278e+00 3.017216031421742883e+00 3.145862673185238823e+00
2.443545800800531964e+00 2.184557077788477741e+00 2.438826888533645931e+00
3.724065688278747288e+00 2.522154524979998147e+00 3.244090230877014758e+00
3.061953340609280261e+00 2.739704705091431158e+00 2.063705681639203871e+00
3.742317771769197776e+00 2.749188729567688672e+00 3.017174708153897544e+00
3.213642831273701983e+00 2.845126282661434303e+00 2.876514987788136857e+00
3.393058818848034619e+00 3.093003107795501361e+00 3.152260557027545929e+00
3.439841165829957692e+00 2.143990480598921611e+00 3.267153030135926173e+00
2.486630042401067442e+00 2.943320171495591442e+00 2.145528917874830910e+00
3.394826266818959049e+00 2.892719739056157646e+00 3.444736019348622946e+00
2.589713501146354346e+00 2.315150256974821463e+00 2.344402279891010021e+00
3.315485107449227531e+00 2.057067652973674665e+00 3.198298648249115139e+00
2.844479549323929657e+00 3.283532387388576446e+00 2.431630393892773245e+00
2.877231656451319619e+00 3.030295344033123062e+00 2.763901657994574101e+00
3.651973525970066525e+00 2.813964201744998395e+00 2.342044910584925699e+00
3.273119794381651904e+00 2.141827166312268549e+00 1.933069261130728966e+00
2.615630016305657612e+00 3.366037160809224105e+00 2.951302512496642105e+00
2.815719586293628396e+00 2.246690405249621048e+00 1.840379107605739417e+00
3.031607949661031309e+00 2.622652926168270060e+00 2.340592489093072270e+00
2.735250518216709281e+00 2.179682608700716617e+00 2.375734989085909632e+00
2.860204058453757359e+00 2.142329047019130961e+00 2.420472844541420088e+00
2.695156737667048663e+00 1.567396068307401080e+00 1.898281021339618846e+00
3.746329698685411991e+00 2.961872253377441311e+00 2.486591821344289244e+00
2.667299473033367896e+00 2.347958687974507352e+00 3.322674470144319159e+00
2.762652990140081144e+00 2.859034809591475490e+00 2.249950492357362553e+00
3.655159929921770079e+00 2.796339232043822065e+00 2.108599037779458563e+00
2.847700396679813561e+00 3.272443259002655314e+00 2.502561038955826156e+00
3.438086440152155809e+00 2.738774621408542220e+00 2.971408975057674873e+00
3.804894001305429985e+00 3.118941192157693276e+00 2.367302416890485262e+00
3.759653993530004179e+00 1.981223447372776558e+00 2.429984545601421964e+00
3.548619480752782884e+00 2.775737560968914774e+00 2.466110410966765087e+00
2.980475930327607603e+00 3.222616470876721539e+00 3.313821085008730627e+00
3.554678435904453426e+00 2.601744582293590735e+00 2.737885718357861542e+00
3.313902458233802584e+00 1.462257755752002897e+00 3.114571129181743281e+00
3.735187308669078998e+00 2.225299027734243040e+00 3.318555548531457955e+00
4.036505635652116730e+00 2.687966668551332816e+00 2.662538382461000719e+00
3.345854422545981421e+00 2.648083463751859767e+00 2.112481887646791900e+00
2.307775596766099557e+00 3.084190276912297524e+00 2.159313016583793043e+00
2.712464987941193062e+00 3.092590495365163950e+00 2.741906539636973950e+00
2.741236764786639579e+00 3.170436466982928803e+00 2.447737046341970313e+00
3.635092334086892141e+00 1.784150174113387832e+00 2.359809501646920715e+00
2.705669579994854246e+00 3.096740968507623482e+00 2.273952008815537162e+00
3.034344035285375440e+00 2.266372435602617141e+00 2.871692357307828569e+00
3.051720755759562032e+00 2.283197135016230117e+00 2.137770575027742925e+00
3.058794544082131139e+00 3.409335782389288472e+00 2.999647633832514870e+00
3.043278155141276642e+00 2.633497268702520877e+00 2.689048664858923576e+00
4.214359618750751935e+00 2.615496568481715300e+00 2.577676489914566105e+00
3.537293216687285469e+00 2.434636083584745592e+00 2.065305903752817418e+00
3.004369693116228923e+00 2.336493070225820645e+00 2.679106342955378750e+00
3.413963746599822269e+00 2.283887228479188902e+00 2.537871136612127376e+00
2.956792873343224048e+00 2.140226022080099266e+00 3.296579826222147069e+00
3.371794566373477853e+00 2.532344121392494429e+00 1.563233839325041785e+00
3.283971051161294952e+00 2.134442751537791949e+00 3.382320796923402817e+00
3.480762138860976407e+00 2.572278195631575226e+00 2.837524950387937395e+00
2.869767648313509945e+00 2.232295635866059502e+00 2.653633301320675653e+00
3.749467650782143391e+00 2.779427960465118641e+00 2.892941629550906946e+00
3.315980194745035803e+00 2.680295735530307422e+00 2.664369244739282383e+00
3.291454977260734882e+00 2.415847969096848846e+00 2.360185787408682678e+00
3.212967843269224577e+00 1.723392929200520562e+00 2.907632055050486830e+00
3.752949380010108804e+00 2.286238254534853631e+00 3.027144129079747170e+00
3.650919379108132912e+00 2.611587858799557793e+00 3.176273249739276938e+00
2.925378400219217134e+00 2.016089650519676812e+00 2.188354554206562774e+00
3.707260505594257349e+00 1.935175634344450391e+00 2.413816777912496825e+00
3.140640464770986018e+00 2.470384167804969611e+00 3.230255632452140091e+00
3.216488165014371070e+00 2.191331281901248484e+00 2.442599016972181847e+00
3.182605704516498601e+00 2.452287542142827625e+00 2.422981133203490955e+00
3.220832235713029679e+00 2.163807317995360524e+00 2.794603014372400551e+00
2.640239612477905506e+00 2.552408173520902768e+00 2.784913077422647820e+00
2.904343481084217249e+00 2.881247092209760385e+00 2.534099422579518812e+00
3.032213490644935394e+00 2.579972555238845278e+00 2.967384516099999203e+00
3.694077821992844513e+00 2.817837780818638560e+00 2.818669272155405636e+00
2.216107636737331799e+00 2.509366801448781104e+00 2.247149124866349990e+00
2.938751804434519332e+00 2.964638638262165227e+00 2.674844391701741042e+00
3.180915651389316867e+00 2.315789697915993095e+00 2.572203779952479508e+00
3.805403186924453340e+00 2.383585631702213714e+00 2.621465106300703063e+00
3.017025353059926474e+00 2.359936791681474411e+00 2.716635312134762170e+00
3.457383907171102777e+00 2.886964816434575365e+00 2.688184596045711583e+00
2.484344816402845435e+00 2.091990243052788578e+00 2.174714140343822599e+00
3.303965785811291411e+00 3.203353120535199938e+00 1.932138011921895382e+00
2.374393656730543256e+00 2.385546909498013957e+00 2.986693579370487406e+00
3.789461214558512925e+00 2.793753503806732041e+00 3.014699877199388478e+00
3.570688093705764121e+00 2.569605246891366157e+00 3.178354174821386380e+00
2.455522418370557514e+00 2.314234903383705078e+00 3.360849505778577218e+00
2.862102961368886866e+00 2.427267516816772552e+00 2.483123645888217546e+00
3.238412222863042089e+00 2.562046196217449889e+00 2.652315918757883306e+00
2.535152312304548960e+00 2.097097440402768243e+00 2.551065716533320593e+00
3.510732759536606462e+00 2.751318644197159990e+00 2.824641831830521088e+00
3.131824297682835212e+00 2.823798720899884707e+00 3.110970517217023446e+00
3.743745163650998187e+00 2.488618380560951859e+00 2.544734348642014421e+00
2.727305358334762175e+00 2.453655454339345621e+00 2.826148233162314671e+00
3.172449948625267968e+00 1.910219302650233431e+00 2.627861736555310745e+00
2.986839759072506872e+00 2.271615693098094191e+00 3.261048919692453918e+00
2.663939057154495416e+00 2.780558131071127370e+00 2.948981023846759975e+00
2.421107102018481338e+00 3.386529063392220706e+00 2.365204738947981333e+00
3.472632603840004606e+00 3.283642249666249402e+00 2.744948962097312428e+00
3.467925453120953350e+00 3.120127438442769741e+00 2.964580542015709863e+00
2.177128994637737680e+00 3.155852216432715185e+00 3.167300569732876436e+00
3.207059306328281512e+00 3.346280218619672286e+00 3.070156158663044366e+00
2.910030640486099607e+00 3.367280154575685192e+00 2.830947335949318688e+00
3.214654805039304897e+00 2.779510937781716873e+00 1.565142001663674121e+00
2.277053889115777885e+00 2.298726372360099912e+00 2.004250443899604495e+00
3.630943269653094330e+00 2.911205225545100195e+00 2.315968645336918375e+00
3.026255189388825428e+00 3.186489063702364177e+00 1.722684269456640216e+00
3.253531461439470363e+00 2.734472940851004896e+00 2.329284697545867200e+00
2.753801671124381567e+00 3.037115525875645261e+00 2.848673305445044601e+00
3.958102533616443708e+00 2.536576130014927877e+00 2.129838403379998191e+00
2.791362104242642417e+00 2.478736243538546713e+00 2.094305948325132061e+00
3.376996689016939612e+00 2.802903604456359332e+00 2.809686272996414047e+00
3.239055776064187153e+00 2.605713377198422442e+00 1.611967071310619781e+00
2.802059938358384628e+00 2.039070537043657705e+00 3.348531299730076238e+00
2.533275598464709510e+00 2.757096891199938948e+00 2.347907091714286576e+00
3.660189423947998399e+00 2.977916832533804126e+00 2.590749166531935099e+00
2.424602291585899128e+00 3.114816305727639456e+00 2.365162085701481232e+00
3.415852742544196463e+00 2.937180649126714282e+00 3.272563240912319316e+00
3.402252474491896717e+00 2.288233035806543025e+00 2.515050208549792110e+00
3.485693096156478710e+00 2.491837520434076136e+00 3.048626633897128624e+00
3.717740977726859519e+00 2.797071491959794542e+00 2.616828484161472623e+00
3.277367983486544123e+00 2.161096401214038565e+00 2.889600668846691534e+00
3.160898230683979904e+00 3.187322325433158632e+00 2.579958897767764991e+00
3.251283697711150555e+00 2.902616507571695870e+00 3.380397942798308630e+00
3.866668137585696829e+00 1.941473145530403066e+00 2.276902314843675779e+00
3.954608720462459814e+00 2.664881393993655756e+00 2.277524468419986015e+00
3.287664478878214336e+00 2.970821864674350721e+00 3.110612320119691354e+00
3.068459900531641082e+00 3.295770423820450823e+00 2.779882806454595290e+00
3.923457127675103795e+00 2.636568927083857261e+00 2.829349903938411792e+00
3.060401919396586568e+00 2.423036043682290419e+00 1.942030147342310942e+00
2.623412582418735983e+00 2.614520880376716150e+00 3.181907782373440963e+00
3.327003646400382486e+00 3.219020799784704234e+00 2.450732381273085014e+00
2.554451293765013009e+00 2.239753579013011642e+00 2.660916310708974386e+00
3.245747563730944751e+00 2.304192671147456739e+00 1.923151423989712283e+00
2.883330427048368616e+00 2.367709873507941598e+00 2.048258543886768202e+00
3.533763979590723192e+00 1.914858301730350654e+00 2.624886159089831139e+00
3.264920038686793369e+00 2.048369129970754265e+00 3.204871876718517143e+00
2.607569430206112315e+00 2.405994053885256001e+00 2.896142681946213493e+00
3.307221492675710195e+00 2.656354170512393420e+00 2.385090418660718026e+00
3.592094270804284672e+00 2.116693777113178410e+00 2.146505294870284075e+00
2.998381229254301061e+00 2.406560823533924864e+00 3.209484551463738899e+00
3.424570621637800460e+00 2.703957278415576759e+00 2.275654540885462929e+00
3.318382610557353729e+00 2.016325922357206313e+00 3.038796071028896595e+00
3.056800026759492361e+00 2.742017071646459581e+00 2.014458075335951115e+00
2.778031894093397902e+00 3.351755262028584426e+00 2.218335164234299217e+00
2.909847845673832811e+00 2.243050334683072133e+00 2.343442992867170283e+00
2.956930944753409118e+00 2.500565527694122547e+00 2.903257041612300249e+00
3.552595151300881771e+00 2.534014717018800766e+00 3.218816301875940145e+00
2.923462594778315715e+00 2.861824284493223125e+00 3.131774738373118705e+00
3.129996810964254195e+00 2.871132765075536053e+00 2.886385198228402338e+00
2.599341077996768945e+00 2.663319915616361833e+00 1.557131967696656849e+00
3.247161809744685712e+00 2.832234533883694283e+00 3.424960689852627471e+00
3.064479878310164551e+00 2.601256050282069854e+00 2.864884578490195288e+00
3.516330445858347531e+00 2.939259414273979409e+00 2.701757952904975113e+00
3.725543797258435763e+00 2.765232789781663758e+00 2.674011118043069235e+00
3.901913310583610794e+00 2.627965788249476908e+00 2.440237080804754655e+00
3.115681558124738793e+00 2.193263052669378155e+00 2.691581087306940123e+00
2.471193598673795400e+00 2.582917570232277082e+00 2.486369361939455569e+00
3.154675497080640767e+00 1.363352604551668401e+00 3.012057950437638354e+00
2.966817095429585827e+00 2.446322931419045776e+00 2.485542083117686207e+00
3.437128472087169762e+00 3.120852052262448328e+00 2.762726294483176748e+00
2.995080447128451340e+00 2.907879653451808100e+00 2.458827659639006402e+00
3.905903006264077160e+00 2.560383286783013634e+00 2.626127732460073361e+00
2.873907550431038960e+00 1.595919902102191479e+00 2.597920128568620424e+00
3.466036222099245112e+00 2.321426066294988821e+00 2.793505493214159863e+00
3.606941056231024678e+00 2.903719408062956475e+00 1.844422604371449115e+00
2.514113131861929418e+00 2.517464619428947170e+00 2.269447794406459717e+00
2.253025403337401311e+00 2.908373950839575173e+00 2.574156698839575874e+00
3.104057937462291417e+00 2.083744975974245683e+00 2.704354121821229917e+00
3.314982635163250535e+00 2.816386004368960805e+00 2.213854731626316408e+00
3.837101709167510588e+00 2.833607636072306590e+00 3.138045239024892741e+00
3.060472962260048391e+00 2.816926006658933446e+00 2.158861777493977119e+00
3.614411946066574899e+00 2.805256367157856978e+00 2.839080411964484352e+00
3.729343345928227915e+00 2.782358696480324856e+00 2.693864689750866237e+00
2.812739138155178953e+00 2.882811896347155400e+00 2.646030321089499981e+00
3.271280141152595355e+00 2.850365677757685567e+00 1.688360175378328165e+00
3.383526312313561490e+00 2.549414850877040895e+00 2.062167861549474512e+00
3.239888274838520488e+00 2.082528618784854402e+00 2.830494802947230770e+00
3.099292689021499125e+00 3.201315393707264256e+00 1.859583413124955786e+00
2.600633517236326853e+00 2.669207487233803189e+00 2.599683561401050280e+00
2.928482774622238161e+00 3.196094250440075335e+00 2.160086178454733385e+00
2.513487171931478859e+00 2.838523971773291521e+00 2.717783575541381946e+00
2.700229839730338810e+00 3.407719220673585792e+00 2.946313980243899344e+00
3.933379623906955391e+00 3.066156089857591915e+00 2.757321028515002492e+00
3.592296056405440918e+00 2.478689284589308262e+00 2.704123345294912273e+00
2.590819056130833520e+00 3.383250893039412066e+00 2.579850243267014065e+00
2.284447831395395312e+00 2.446517604043494831e+00 3.287937958873838884e+00
3.318792277455698603e+00 3.035577627800092326e+00 2.594955885371571735e+00
3.431376990035050589e+00 2.561372483869644334e+00 2.205633672021459546e+00
3.407948305111980769e+00 2.395337440461823064e+00 2.618003103663363529e+00
4.037310761939894022e+00 3.130421144940106704e+00 2.237808152759096725e+00
3.738718814176128724e+00 2.648771705761094442e+00 3.049735633013209934e+00
3.620815920204652816e+00 2.720870165905830085e+00 1.862280010606176539e+00
2.747042349821777307e+00 2.699968117099388998e+00 1.508948510355996975e+00
3.867350232668494758e+00 3.164340813251127038e+00 2.650283323093507892e+00
3.410830414360296992e+00 2.923448393678055535e+00 3.122019344403010876e+00
3.292118657609856669e+00 2.411276749261809460e+00 2.262178745211531172e+00
3.077156240451953462e+00 1.650812169639298110e+00 2.546228285393949076e+00
3.367679726300057297e+00 1.327343024271327998e+00 3.165538345205457738e+00
2.540549587823930366e+00 2.936195025105686529e+00 2.639295465782203642e+00
3.229585167829519321e+00 3.200182894542540790e+00 2.694622416468851256e+00
3.111123049563007115e+00 1.925096792830513159e+00 3.290692037101653256e+00
2.498478100420028714e+00 2.724194651497664932e+00 1.990320111643953949e+00
3.170728802854323458e+00 2.879676230351858379e+00 3.110047568079588931e+00
2.496059051601174694e+00 2.502155384597981591e+00 1.293426208174492498e+00
3.365713817139264208e+00 2.842638181547993526e+00 3.067659535295361728e+00
3.353573096511369034e+00 3.327387863420478542e+00 2.554262364000587038e+00
3.089205953644778901e+00 2.382476901394896096e+00 2.303673004359924281e+00
3.323563556138126263e+00 2.546252797489699571e+00 3.130193489779856897e+00
2.899890068762726703e+00 2.713160657799050135e+00 2.481313754397543203e+00
3.295882811277893509e+00 1.882597023508052470e+00 2.348034370830109463e+00
3.605985011212009095e+00 2.674729922425124418e+00 3.368586622329444946e+00
2.848165046551952795e+00 3.195660810733126578e+00 2.474407651179362677e+00
3.887737243450162694e+00 1.662452364747608158e+00 3.175951534196178816e+00
2.658552721486411752e+00 2.151391273758996636e+00 2.313455855089619817e+00
3.864163478365804760e+00 2.228575048995122820e+00 3.008600821957183147e+00
3.158061662933697278e+00 2.569036173046491012e+00 3.290559150351593409e+00
3.378436074930608157e+00 3.192007171272677191e+00 2.826065442779755355e+00
2.911764024546983354e+00 1.812494280750189590e+00 2.598828701095961424e+00
2.940889012372974065e+00 2.999018590997915013e+00 3.438349550025686430e+00
2.613557698997141188e+00 1.473967612512073311e+00 2.355130748357152637e+00
3.268134570258144578e+00 2.290380849942469155e+00 1.771816867072913748e+00
2.220151052572620021e+00 3.265935871765752285e+00 3.095663670768131759e+00
2.732296047044779908e+00 1.931208843551555976e+00 3.141984454029033369e+00
2.524702176519328489e+00 2.577835181985369317e+00 2.747888407985989101e+00
3.065443099798351945e+00 2.758897112462737056e+00 2.248206877523425629e+00
3.234290832913094160e+00 2.757475873833975744e+00 2.996060074630111369e+00
3.852740293428722929e+00 2.836613454367044262e+00 2.077574695980219044e+00
3.580978533117614937e+00 3.421950826536652723e+00 2.599106895822644869e+00
3.408684023256106865e+00 2.493212857796191617e+00 2.384240701289165543e+00
3.312327058438773175e+00 2.921313714198459532e+00 2.716878856664417086e+00
3.522860196685500878e+00 2.566198099289626278e+00 2.902729914206580553e+00
3.724670241354144817e+00 2.644997250609269379e+00 3.061524788884339987e+00
4.095035797002524625e+00 1.867474683405164315e+00 3.193721789686826185e+00
3.013215058075408681e+00 2.489411542596203120e+00 2.262494948538094519e+00
3.354189011956024480e+00 2.997479098872161796e+00 2.916974113368430377e+00
2.404364121357280837e+00 2.160023510947442826e+00 2.371501499052850015e+00
3.208239243218037551e+00 2.296475725149713654e+00 2.356028007287323867e+00
3.370637211557563795e+00 2.796871101256658942e+00 2.395618359253975260e+00
3.591581169301273579e+00 3.083313920704580102e+00 2.860353053537225243e+00
3.385856750991478314e+00 2.854547089845067998e+00 3.567186387842385287e+00
3.360593176992631825e+00 3.095744217477812921e+00 2.190687433679257001e+00
2.920075019086953549e+00 2.576710982395264082e+00 2.975569897589235069e+00
3.748273772598337050e+00 2.092219966018125987e+00 3.373156384386417628e+00
2.292896323769198830e+00 2.527183563985684778e+00 3.143025565754404838e+00
3.352531081367678301e+00 3.420807884308770586e+00 3.055608809598985065e+00
3.223037338296430576e+00 2.530866922357574822e+00 2.278114531092389150e+00
2.943861974201400056e+00 1.732749578140389879e+00 2.134893729209718760e+00
3.937847146341430626e+00 2.832422325630789217e+00 1.531539699606359273e+00
3.269179198762758976e+00 2.869234625247850001e+00 2.952653004363647415e+00
2.648638785851039401e+00 2.139042521034080657e+00 2.521567270109726699e+00
3.799177216347962904e+00 2.768591370178527633e+00 2.476615097917676422e+00
3.335397488711855374e+00 2.537794609932656709e+00 2.783155497430118697e+00
2.699763375163248824e+00 2.349834740084152607e+00 3.494425670309372567e+00
3.645285340047229816e+00 2.873389248133285445e+00 3.085087050039022394e+00
3.690497492369269050e+00 2.916986515179083028e+00 2.789828004076079448e+00
2.572083556040370755e+00 2.332365376334340379e+00 2.184192764735059633e+00
2.894914868279030440e+00 1.944697517212441218e+00 2.304520721748444689e+00
2.549688133253054989e+00 2.258825937922193550e+00 3.052686712351277976e+00
2.902943836904046115e+00 3.189974113429457248e+00 3.325196702552913219e+00
3.481964168491565648e+00 2.902979543020723252e+00 2.605271030389304965e+00
3.271100352326312244e+00 1.399069753730167731e+00 2.624379068796406145e+00
2.823835295431166070e+00 2.555829049981724665e+00 2.644151373260913651e+00
3.496565306936430417e+00 2.909219320525667118e+00 3.164519565385489397e+00
2.568310463705615998e+00 2.621392202934865523e+00 2.434391836027309353e+00
2.743984730899205360e+00 1.979500185900531894e+00 2.931709606804373536e+00
3.572921625181681549e+00 3.158618240392046417e+00 2.594865479304249156e+00
3.231478710047338332e+00 3.005222208491730385e+00 2.471970160216472312e+00
3.944299974974983414e+00 3.077385039836276981e+00 2.063709361786564056e+00
3.886660987006038681e+00 3.141668627866096575e+00 2.522429078390215018e+00
1.918906005540364834e+00 2.459484292131562722e+00 2.840175736693133501e+00
3.057581095832363705e+00 1.798552757117940049e+00 3.065165723347613280e+00
1.912313339511575450e+00 2.594544082845115174e+00 2.955491260759776306e+00
3.802700605324987215e+00 2.517646486396158956e+00 3.102070753307719198e+00
4.080323611537286510e+00 2.257528573207134848e+00 3.081585839011816486e+00
2.490129058147315000e+00 2.734338883606019621e+00 2.364138567292153326e+00
3.884776503161002648e+00 2.707061095666936978e+00 2.841493121772014963e+00
3.097819834083488821e+00 2.571904278113881670e+00 2.097535715539987855e+00
3.705502178376745004e+00 2.947678003490090681e+00 2.514674874383712400e+00
2.725293844841324198e+00 2.866367689682336461e+00 3.590819891554634324e+00
3.706789440662403567e+00 2.776231952183145779e+00 2.904226197767751483e+00
2.880062566968319526e+00 2.303675808332585007e+00 2.927166257569062680e+00
3.122973873963462932e+00 2.893687950741224757e+00 2.685879768574379600e+00
2.546001662812329425e+00 2.992897556183566898e+00 2.483917277905697052e+00
2.836080850659869146e+00 2.882400107989926408e+00 3.228167775106610460e+00
2.932317162532456223e+00 2.979458935418723087e+00 2.561588006097156089e+00
3.010155306474209702e+00 3.126654263970017222e+00 3.106693465080650807e+00
2.717364146565323768e+00 3.046831066861108273e+00 2.643730280914219577e+00
2.794747869257702799e+00 1.340828183388784067e+00 2.336230501069454402e+00
3.321699080145595229e+00 1.915893347127166635e+00 2.395677955322056629e+00
4.099772780252049387e+00 2.851270263254907178e+00 3.285657438403629005e+00
2.943170486021932764e+00 2.769959310512648099e+00 2.496689304862115488e+00
3.363908258959391606e+00 2.161767310871001602e+00 1.871773253911880541e+00
3.448151785284309323e+00 2.436778081219383996e+00 2.964396041269830473e+00
3.516359935341833332e+00 2.656288071227262737e+00 2.741201220932486304e+00
2.809318168609585609e+00 2.700011450828394999e+00 3.593111269928921381e+00
3.585274162157074063e+00 2.313531624289386190e+00 2.950991244248149403e+00
2.507650766520927554e+00 2.294137922844770916e+00 2.132665027111826372e+00
2.741762212100494089e+00 2.855508169071939939e+00 2.122076471784634322e+00
3.370879585784489763e+00 2.819022164052963575e+00 2.395627229409058589e+00
3.178290238673717738e+00 2.658711532780885012e+00 2.812132045961771354e+00
3.489691258476234292e+00 2.877958408276600988e+00 2.297396676307803975e+00
3.240026860655081276e+00 2.608802829364841536e+00 2.326785515265927806e+00
3.122579768810797685e+00 1.673800171021937011e+00 2.626806288724568006e+00
3.722647339536520494e+00 3.280727061507076492e+00 2.519861143628374212e+00
2.744492129125716495e+00 2.912982252698604668e+00 2.474546347553638892e+00
3.029958972908483261e+00 2.605789991512634352e+00 2.220674078806945229e+00
2.152710279648030411e+00 2.836749303490682994e+00 3.241390480189243029e+00
3.269851381175872707e+00 2.688421244055298587e+00 3.099329716939286605e+00
2.974501111308547330e+00 2.617643227054232913e+00 3.192419648524630116e+00
3.188984668464557082e+00 3.584477863776154738e+00 2.926734332055809240e+00
3.309754477242506709e+00 2.436844381853745745e+00 3.203978702827071867e+00
3.753932892109873354e+00 2.732276696194356536e+00 2.161176194563693809e+00
3.532228737682248099e+00 2.431046788206297826e+00 2.810330633213055318e+00
2.975588945360210236e+00 2.225452386860310661e+00 2.559293525329529917e+00
3.281470111549602109e+00 2.205584780895146313e+00 3.292184770811211969e+00
3.113500181754493390e+00 2.700121679118671292e+00 2.859751827349852338e+00
2.954374684393831441e+00 2.623662069393339458e+00 2.983065142716246676e+00
2.531773829333469283e+00 2.276663272549789063e+00 2.707871198615505737e+00
2.842656988669165496e+00 2.393074587699615563e+00 2.273231265924012146e+00
3.321144862716513657e+00 2.804534080921172734e+00 1.972037991104225396e+00
3.507403976465720774e+00 3.283481502726235401e+00 2.691168039571679937e+00
3.125731939016584082e+00 2.118647804955953617e+00 3.559057061679234302e+00
2.827291914538999418e+00 3.047303053331120282e+00 2.664984005842069958e+00
3.683075500044116435e+00 2.164305775846864233e+00 2.420633742674965561e+00
3.672689798056230526e+00 2.177850504539874166e+00 2.640614356021839360e+00
3.462535521948074013e+00 2.914111076397021272e+00 2.557626012240870939e+00
2.440652610868788930e+00 2.715862860566538473e+00 3.232133988254753731e+00
3.112327697707498952e+00 2.206296316716507278e+00 2.646542703277568354e+00
3.160115942372722309e+00 2.547833269594612204e+00 2.228106310319621919e+00
2.960042871508888229e+00 2.127632521917594666e+00 2.696705383775129583e+00
3.535310465512417455e+00 3.040098172534289045e+00 3.066140772105681922e+00
2.361643434642628936e+00 2.294640360229228015e+00 2.633789606999346500e+00
3.506445978759264115e+00 2.623225496999917805e+00 2.867504934860074961e+00
2.903916375361527358e+00 2.889037982695325191e+00 2.120224592179092316e+00
3.153819919185758103e+00 2.252714483163028358e+00 2.992283401229068218e+00
3.789630744364744785e+00 2.810475142230702605e+00 2.743203038262296278e+00
3.261212038668897417e+00 3.118410155579098397e+00 2.964764149239295765e+00
2.948444031071894678e+00 1.545703006796278034e+00 2.717869335168061173e+00
3.414209030233380293e+00 3.208429817639447901e+00 2.555186334228106926e+00
2.324213572544135964e+00 2.490939479693946801e+00 3.038314926470360611e+00
3.084976059473216292e+00 2.249837648321297401e+00 2.935089032419454735e+00
3.360707710335324450e+00 2.011316420943677130e+00 3.046207699184112716e+00
3.121758429716146921e+00 2.296981395831524608e+00 3.270684095322776930e+00
3.056191277512462445e+00 2.095151872185612607e+00 2.377990646462480928e+00
2.372686342690508265e+00 3.016253692895565663e+00 2.086258613986185839e+00
3.218980854384458024e+00 2.472404145702611356e+00 2.536682328424838762e+00
3.303556951433372468e+00 3.018119538541432778e+00 2.749667078242030271e+00
2.575133579735747524e+00 2.512638641972745113e+00 2.661763276298688030e+00
3.379599423925562895e+00 1.899269256144586526e+00 2.334247758231027259e+00
3.398911426411362235e+00 3.041439018531282734e+00 2.159880664193550182e+00
3.257420839505363208e+00 2.782794131819362082e+00 2.194314609003818806e+00
2.264099276291058782e+00 2.457533181762395991e+00 2.570823671278147149e+00
2.268618072652855755e+00 2.789203003046332174e+00 1.941041128149725958e+00
3.651666478621746759e+00 3.185201997938246432e+00 2.367756747373078952e+00
2.867543019731951137e+00 2.749209242432598455e+00 1.832539538900558540e+00
3.443930833629167854e+00 2.836590027071925313e+00 2.661195845283737427e+00
3.818475378765089356e+00 2.502140237218264396e+00 2.952692760185008591e+00
3.550527822057677252e+00 2.115358921876345111e+00 3.280864087599648649e+00
2.709395532036388055e+00 3.187887503884446971e+00 2.932991230881003109e+00
4.007976190677791983e+00 2.958842105348332030e+00 2.145861082540188924e+00
3.667374916830125731e+00 2.484702235167432605e+00 2.701940075552587306e+00
3.021145978985394720e+00 3.032278228350592020e+00 2.891894884986210279e+00
3.339976417602373626e+00 2.527572321924152821e+00 3.370452818793975514e+00
3.503010093081696308e+00 3.220456137866152702e+00 2.320544839589407715e+00
3.491978798555541275e+00 2.580164950812567248e+00 1.796866210845901923e+00
3.550462928860913969e+00 2.615545403101901645e+00 2.005847813406043123e+00
3.897805067867470274e+00 2.950663488350788732e+00 2.947936275372448733e+00
3.539606917180789569e+00 3.145573800512591500e+00 3.044028726848930333e+00
2.635948680796376564e+00 3.487024494552659615e+00 2.876414054118912489e+00
3.438309902712535226e+00 1.368227607450720695e+00 2.916085089427112642e+00
3.546111158467674329e+00 1.918211550985295943e+00 3.334688261187365832e+00
2.049784522450507129e+00 2.871248476340114486e+00 3.101364516674343985e+00
3.039256990358478738e+00 2.216696071168001936e+00 2.429833015746382774e+00
3.299531853005070126e+00 2.319396969853638080e+00 3.102622507354941384e+00
3.449141688555743546e+00 1.767639520922290153e+00 3.400467341808757205e+00
1.918221198992922316e+00 2.263436769356750755e+00 2.986340763449218727e+00
3.410866147981923557e+00 2.315529148250373481e+00 2.913331104554415685e+00
2.183696267522348133e+00 2.338173201798096290e+00 2.840026685654634786e+00
3.479930635255472637e+00 3.125530012014196224e+00 2.815198569484661739e+00
3.054414135086104487e+00 2.114122994404212807e+00 3.147802633168917286e+00
3.359513365151779229e+00 2.146195132769030511e+00 2.813192839500235021e+00
2.611038318267037361e+00 2.180110346992349069e+00 2.731430657403846052e+00
3.599180029630435929e+00 2.662591063624813348e+00 3.119201515849168160e+00
3.064431378577202825e+00 2.495473531033817416e+00 2.371120886562653407e+00
2.963432444511907349e+00 2.903661033829129767e+00 3.237510748397591787e+00
3.356958640135676575e+00 3.066109833462665968e+00 2.404393560866171065e+00
2.853731606589552605e+00 2.577397745730759748e+00 2.944358039539197947e+00
2.717348749526914631e+00 2.622083822656112506e+00 3.066427091945937988e+00
2.530096884768331389e+00 2.926664588287931856e+00 1.803826112672890059e+00
2.948205149217181464e+00 2.002024482664465310e+00 1.774413632313369460e+00
2.885804593437264476e+00 2.589497980493121521e+00 1.819210253386191800e+00
2.961610304182761055e+00 2.152897707817921447e+00 2.818529805123161314e+00
3.380347681546846061e+00 2.198518703731319412e+00 3.123125707881465374e+00
3.911767439243274858e+00 2.530924574110172021e+00 3.406693721761351323e+00
3.351499353728160546e+00 2.596394248997219822e+00 3.284030169003652411e+00
3.818801590272774771e+00 2.813484937012182385e+00 2.167214064250639449e+00
3.416891569865235567e+00 2.185650981707754070e+00 3.214584025918469923e+00
3.518081396833460772e+00 3.252498411289406643e+00 2.292342621817334614e+00
3.331643245316890489e+00 2.575042857596156587e+00 2.390035490956183395e+00
3.372994423393508079e+00 2.892363557215737124e+00 2.489189726602167418e+00
3.051857134661854154e+00 1.966354733100234453e+00 2.955807316432710774e+00
3.286741061805352082e+00 2.196843215548456296e+00 2.597868492131051532e+00
3.070394246665154370e+00 2.264018537865492675e+00 3.217939768424791236e+00
2.342957504227884069e+00 2.807671415698307804e+00 2.771089873157421835e+00
3.677137830880819802e+00 3.571047219468332923e+00 2.881825783798560359e+00
3.406084633863599720e+00 3.053064403334458277e+00 1.955023237298296968e+00
2.890018858251371725e+00 1.877900585623414997e+00 2.717217803661220898e+00
2.885649276975341238e+00 2.149824742413601886e+00 2.990349170034099835e+00
2.772057256190245678e+00 2.012241145187092961e+00 2.853757871140536917e+00
3.087316882503478244e+00 2.162159307150126608e+00 3.114816622351128217e+00
2.949358801565672650e+00 2.557351949245978417e+00 1.943134871852122858e+00
2.418734692052415980e+00 2.946177721879858158e+00 2.869340474676473907e+00
3.091816161003890340e+00 3.108683484965445221e+00 1.854533794507819744e+00
3.728375161590023801e+00 3.005141689135143235e+00 2.758620950964723928e+00
3.807435888466287555e+00 1.763728774530987753e+00 3.243295268395733455e+00
2.964327643240893817e+00 2.918383600136887690e+00 2.585600388099488001e+00
3.429816334171302383e+00 2.835293884180384971e+00 2.759453178896229986e+00
3.151106009587170131e+00 2.894631572171212586e+00 1.997762799137816625e+00
3.955760244845115903e+00 2.420657411149838900e+00 3.396575177863801809e+00
3.919984597884663469e+00 2.635727158578742735e+00 3.022960176857617753e+00
3.172393673361888045e+00 2.708153795344491854e+00 2.337082343613408497e+00
2.932299813034449532e+00 2.304007780152316442e+00 2.497458565388931628e+00
3.327344939085595588e+00 2.290761407565607755e+00 2.090183954811370093e+00
2.588800466151497393e+00 3.167440610882573893e+00 2.058437841174439065e+00
3.474858557079696375e+00 3.330134549818568157e+00 2.291870981222410286e+00
3.471804366070999404e+00 3.038289290824004674e+00 2.371880370504718005e+00
3.322487652651926915e+00 2.732127988525137496e+00 2.795604973745732469e+00
3.767306791888787476e+00 3.193582361221574129e+00 1.762637552617285941e+00
3.099102520722154530e+00 1.584143954549774191e+00 2.440726485316101257e+00
3.095334236180603771e+00 2.172736937977095995e+00 2.784326155042848416e+00
3.733338998204945192e+00 2.688354326182325504e+00 2.468788010638955033e+00
3.326437158754059542e+00 2.307192894479961343e+00 2.093466708228227890e+00
3.347665580000613428e+00 1.899490389474552954e+00 2.866736611353884800e+00
2.954293028284414202e+00 2.407062475273114899e+00 3.156167766168455291e+00
3.265293112789538377e+00 3.040041274421870110e+00 2.122561625789416873e+00
2.315488919274394597e+00 2.760617948580540215e+00 2.642413617410745541e+00
4.111295294359130104e+00 2.279691568618360975e+00 2.799334831546053337e+00
3.085666280048394050e+00 2.896039834262696733e+00 2.671001636913467259e+00
3.605490557736458879e+00 2.667796019510637162e+00 2.738288324514454697e+00
2.996393051246484251e+00 1.344659578742008366e+00 3.404694075456763613e+00
3.536811193669094688e+00 2.783507933592069161e+00 3.095630423792523178e+00
2.829573246994737890e+00 1.111526381042277745e+00 2.365081442652066990e+00
2.776587180353202733e+00 2.806268469824358736e+00 1.869811446453561121e+00
3.135063880658401025e+00 2.809506156105282315e+00 2.597199133042594088e+00
3.467051853198635403e+00 2.080895444580421749e+00 1.955808011163881144e+00
2.797609971620243385e+00 1.956826620424612528e+00 2.664857087337745511e+00
3.614146002815837644e+00 2.560811896968618662e+00 2.764408197933992284e+00
3.204401579419354551e+00 3.299313984137566713e+00 3.330345406175016176e+00
3.170506418131833204e+00 2.929973464731416843e+00 2.755372379050456288e+00
2.680668002597921706e+00 2.380718153620625888e+00 2.402672175264440213e+00
2.879074863190445477e+00 2.688165655973095092e+00 2.060562579998011401e+00
2.902026071115928474e+00 2.181142265277352443e+00 2.234840250829909003e+00
2.986767491019653331e+00 2.151629243805362801e+00 2.835583770342909204e+00
3.069122059221884857e+00 2.569921521899679373e+00 2.132568339551065950e+00
3.434461608708057501e+00 2.325060076136895137e+00 3.185306722791777290e+00
3.503861978043327774e+00 2.919808145663403742e+00 2.463846924782314041e+00
3.240533655602408025e+00 2.257530965704165560e+00 3.164180401459446568e+00
1.714605438110730296e+00 2.576297334180520870e+00 2.932016259486393661e+00
3.071702689363704497e+00 3.088528184815746869e+00 2.910547943471657906e+00
3.393913643926285584e+00 1.523707210322563066e+00 3.088968775436296443e+00
3.241385379069785078e+00 3.309363346684793150e+00 1.940145138310107376e+00
2.925823379721884887e+00 2.607742855513227376e+00 2.785585740860666348e+00
3.564145934846792318e+00 2.683237251084082065e+00 3.390176795251933495e+00
2.382951923562200314e+00 2.692892918654805623e+00 2.018722123389755652e+00
3.449062910549430150e+00 2.634039213295359172e+00 2.830270286148290904e+00
3.756286362686632962e+00 3.387449907020935846e+00 2.398242005738719040e+00
3.325691284336864673e+00 2.877882470932451753e+00 2.600212816774388980e+00
3.144284340971979841e+00 2.433659705818352226e+00 2.289581417362716032e+00
3.143640910525117071e+00 2.407817020178673495e+00 2.617850639683919400e+00
3.440894376772357877e+00 2.338918244596631002e+00 1.971863194883331172e+00
2.741640374874910968e+00 2.511683170900731454e+00 2.411853362525256728e+00
3.837792657968652765e+00 2.903044235179551347e+00 1.892383631075065908e+00
3.182605636527934490e+00 3.023259601840973865e+00 2.529111799952854511e+00
2.597327340090588965e+00 2.375264366770785784e+00 3.134753762249961717e+00
3.614358635395207742e+00 2.343186125143914111e+00 2.473836022740773632e+00
2.960435257427389111e+00 3.050994493310479783e+00 2.819609798986813409e+00
3.268220974345320773e+00 2.529030776842162709e+00 2.774752240810288928e+00
3.225995602235174342e+00 2.768933293936262974e+00 2.664246819311927084e+00
2.064276790415483287e+00 3.112052810242195822e+00 2.876870203483724797e+00
3.391440292048577554e+00 3.365500430115551111e+00 2.619796453504019684e+00
2.756145766401649766e+00 2.435431806359040774e+00 2.158140367453590169e+00
3.069821686266430483e+00 2.445686454504302443e+00 2.444420316090687884e+00
2.426803385617073872e+00 2.814423834087719900e+00 2.589726632319070188e+00
3.216293317400791718e+00 2.969255053675468492e+00 2.698498364028522278e+00
3.294935341908022952e+00 3.097776317926333345e+00 2.348592169331929380e+00
3.174087005804877570e+00 2.650600947771541094e+00 2.652286015755360271e+00
2.506175382488114778e+00 2.968959557018671536e+00 3.383293604058069004e+00
2.643180431528520113e+00 2.868212220987314431e+00 2.227303007617472907e+00
3.822438724522791986e+00 3.161241772430813501e+00 2.248764860418785094e+00
3.217936443303295313e+00 2.472464680564943063e+00 2.629712430278284163e+00
3.424459972743913561e+00 3.338649277760459277e+00 2.654570163576184250e+00
3.108478001318836892e+00 2.517350770917567981e+00 2.397971791289329246e+00
2.818199920080822984e+00 3.442997038168052804e+00 3.304148137764481241e+00
2.644176254459679409e+00 2.754718446376558383e+00 2.630522932579274720e+00
3.448150276315903540e+00 2.555769993348946834e+00 2.916667544389728306e+00
3.343391412757148906e+00 2.704308415645454655e+00 2.568015760493992161e+00
3.761427670926455580e+00 3.012329640656376650e+00 2.163780755917605880e+00
2.962175460481337730e+00 2.672986404224919177e+00 2.577557360740731163e+00
2.960634468314010004e+00 2.635341603009808686e+00 3.169207405063661831e+00
2.922577172389328126e+00 2.980984193194468279e+00 2.293335777248218577e+00
3.786120406290743201e+00 2.629431274295719767e+00 3.062882673937225686e+00
3.616624894294639514e+00 2.667591472186498169e+00 2.704407970295571673e+00
3.269363633414250625e+00 1.840592309370855384e+00 3.458523341299839071e+00
2.383725130749925647e+00 3.103411704547616612e+00 2.611434614129702680e+00
2.635033337606389026e+00 2.677901956958975926e+00 3.142448896278323911e+00
3.565499302203582577e+00 2.530109627557815877e+00 2.520255372116718906e+00
2.590547658172789092e+00 2.566544458299246934e+00 3.172791901735941611e+00
3.600404565323848782e+00 2.657798728649323206e+00 2.362109584164738596e+00
3.342574341522249970e+00 1.063173208919964363e+00 3.138043702107586430e+00
3.167056228463760892e+00 2.746137521702983531e+00 2.275837384972474897e+00
3.878747229429350796e+00 2.488387497676788129e+00 2.973859520386243016e+00
3.410955312429869046e+00 2.434769710691190525e+00 2.647321979361472621e+00
2.990056282562246981e+00 3.028353087541153510e+00 1.961490835466296101e+00
3.291895756311272070e+00 2.212432470307235999e+00 2.639710363620841438e+00
3.831192607582649234e+00 3.050984242716195727e+00 2.857087095215794736e+00
4.130771210286821038e+00 3.187682155753992497e+00 2.545949240351188525e+00
1.348331833718482420e+00 3.209398537830971065e+00 2.772940286462467707e+00
2.616498758193743779e+00 1.861606950999512566e+00 1.966177408006398064e+00
2.640536466177570318e+00 1.704818386715512002e+00 3.358543578519539441e+00
2.593348084681665444e+00 2.839051585520790510e+00 3.126907693723989023e+00
3.641214253176253912e+00 2.585335922114442742e+00 2.859122251883253085e+00
3.241517542167132504e+00 2.130921481671782747e+00 2.616889660623410219e+00
2.373445065787010755e+00 2.936162754816068698e+00 3.127668501527659295e+00
3.089819888669879777e+00 2.845089741756138046e+00 3.122584555383484339e+00
2.308361594517675197e+00 2.925581776871855499e+00 2.744866239866027957e+00
3.543194732636488542e+00 2.535416511593317601e+00 2.283232076114035003e+00
2.261782772766505190e+00 2.739287460203985169e+00 3.099322361052252006e+00
3.619377393381226771e+00 2.954618831814592728e+00 3.177549527462121937e+00
3.067703361211030266e+00 2.594537104958543505e+00 2.716252536507753224e+00
3.310802322538411779e+00 1.165727975550872708e+00 2.488424520225881675e+00
2.677162878277282942e+00 3.132150041539266905e+00 1.880092302870497223e+00
2.801853694661666783e+00 1.420728673147590770e+00 2.173875402157052772e+00
3.375660849013296438e+00 2.802408868663099906e+00 2.002960235786007015e+00
2.765638677970316373e+00 2.677124723385135407e+00 3.090374578398169536e+00
3.490853882194949520e+00 2.545249678975989749e+00 3.031740324526176700e+00
3.856814146873088323e+00 2.587332194089802417e+00 2.617718469975720552e+00
2.453001374985811722e+00 2.894508991486973049e+00 3.264049737587053190e+00
3.159429069574657856e+00 2.532398245614213561e+00 2.485042701071731752e+00
2.789216050428502847e+00 1.712403706713766516e+00 1.843165168835000145e+00
2.968395515098849469e+00 2.961831191699798360e+00 2.494968313983572550e+00
3.261737314457514803e+00 2.391656690823757092e+00 3.085272239164679409e+00
2.818705156361319908e+00 2.555981094685514154e+00 3.388005358362684571e+00
2.471697872958889874e+00 2.944654816152545429e+00 2.418787656284109300e+00
2.583405389959663179e+00 2.215026179730833711e+00 3.001984173131818867e+00
2.885639653501607782e+00 3.256950998248795415e+00 2.946049089875792504e+00
3.027716633375410638e+00 2.975610293228059255e+00 2.203910836799151785e+00
3.238018275320755368e+00 2.173399754818909901e+00 2.475663648971519137e+00
3.485202911517701452e+00 2.835499992959599425e+00 3.290677941054662270e+00
2.284759204396908494e+00 2.308294438269120619e+00 2.811533658241823996e+00
3.709890656689843969e+00 3.194344545822427328e+00 2.919700255399501287e+00
3.121629610198327853e+00 2.062019499933898103e+00 3.309344316772331318e+00
3.684482529849898658e+00 1.650305514515985061e+00 2.987597876152702003e+00
3.446821233616671698e+00 3.130139244087127182e+00 3.012108493739902748e+00
3.245952273656596887e+00 2.639917656007065627e+00 2.450526421813359335e+00
3.793265708283347415e+00 3.385159247140501204e+00 2.772271997910971564e+00
3.770569000526346581e+00 2.843269285997044982e+00 2.843416676324625580e+00
3.879024836364345141e+00 3.089866618602263415e+00 1.845941104946677180e+00
3.790124712505963611e+00 3.418960476288457340e+00 2.452465454500294406e+00
3.027015007076852893e+00 2.972481716812061414e+00 3.262427664907572744e+00
3.809493891656297926e+00 3.132103284711920566e+00 2.061742138245944655e+00
2.650616589080903029e+00 2.651502389743101151e+00 3.379931776283456202e+00
3.395830343844393084e+00 2.747781882676897158e+00 2.993525843482739646e+00
3.350243474094178442e+00 3.071433759923119400e+00 3.124628835174422914e+00
2.841458782207434641e+00 1.878410723735858490e+00 2.483030079464234152e+00
3.571808488314412777e+00 3.491988558899946860e+00 2.313140280596322818e+00
3.230285664979749338e+00 2.599438900770604022e+00 2.293334070831174465e+00
3.466272273656377578e+00 2.927195191656069451e+00 2.977619531255466967e+00
3.479434413891046241e+00 3.000422845128065674e+00 3.028517133766662539e+00
3.110384850978062499e+00 2.648623497973485730e+00 2.573673153367090016e+00
3.874562170686764340e+00 3.134631291496852157e+00 2.030705298788382240e+00
3.376884584711855375e+00 3.224385926870858565e+00 3.108644239220126781e+00
3.449537363605290619e+00 3.259119676570775948e+00 1.658989792694275822e+00
2.172250734294647767e+00 2.668723617436338014e+00 2.857672391156129699e+00
2.869525105488760719e+00 2.943588154261224776e+00 2.986327241776736585e+00
2.766196761905591384e+00 2.344842415829241133e+00 2.741037988569499539e+00
3.310143298151628777e+00 3.087651385231549028e+00 3.176639401551776487e+00
3.847687218350834382e+00 1.953870429558811850e+00 2.670388174790582436e+00
3.160988367982033864e+00 1.827842716832814185e+00 2.333620020965553543e+00
2.820585651540085337e+00 2.677637215079949229e+00 2.636914374779170345e+00
3.604962219156175873e+00 3.196171169815808621e+00 2.353301695763621915e+00
2.967495664386565757e+00 2.973570973772450277e+00 2.840494183329234978e+00
2.647547745556797949e+00 2.297294875498671285e+00 2.562809070013003065e+00
3.209358797964586785e+00 2.541991631547626973e+00 2.813226593770925099e+00
2.671255203046134952e+00 2.517608793249836108e+00 2.515387543897825484e+00
3.295760933356315814e+00 1.877217459059668192e+00 2.405188523940406053e+00
3.488256837757947260e+00 2.833852049695892106e+00 3.233950915200481724e+00
3.737743783675712361e+00 2.403204740054248667e+00 3.355140316072266593e+00
3.111082926209583821e+00 2.395920915905378923e+00 3.275921224802599951e+00
3.352994446584288912e+00 2.977733958633949296e+00 2.987541288585798593e+00
3.738268043653932615e+00 3.116841356495096971e+00 2.394153991325997044e+00
3.455867999793979184e+00 2.432032854430923763e+00 2.540094626238223352e+00
2.716529754918075579e+00 2.486319344288890232e+00 2.097103284023054126e+00
2.939550438893031803e+00 2.853350367337496696e+00 2.848887528655342560e+00
3.387897403058988566e+00 3.048320898496273301e+00 3.170064554367217458e+00
2.947347127980288306e+00 3.162872943745989041e+00 2.128088318274158564e+00
3.341150072217235589e+00 2.394709547211824052e+00 2.967114010985904660e+00
3.495323630578646146e+00 3.231389723021234506e+00 3.139240840112969888e+00
2.903886918740447687e+00 2.943088199206576494e+00 3.112919445973281185e+00
3.901755820275436104e+00 2.771852897557862239e+00 3.204542624692149566e+00
2.623063716092766562e+00 3.438469395042355714e+00 3.257425076833306399e+00
3.721046500432548143e+00 2.756417991876277007e+00 2.775468416784710346e+00
3.363624034747394909e+00 2.843493786966149184e+00 2.379480465219571350e+00
2.906069899164353654e+00 2.367527695707428492e+00 2.491553748556043946e+00
2.750645220195517826e+00 2.573870366031823842e+00 1.960643312345300648e+00
3.886841836770249969e+00 3.491300328542816800e+00 2.871839833561947053e+00
3.466693387561405437e+00 2.570004311160050126e+00 1.862819154343521744e+00
3.149733776074247427e+00 2.520756740854704692e+00 3.176607421326158143e+00
3.409870408858936219e+00 3.178303772207450528e+00 3.142069595508587998e+00
3.193532728870690285e+00 2.501118676772554839e+00 1.591288461204957150e+00
2.770868642208060173e+00 2.653274757956604724e+00 1.849894011131686167e+00
3.954015986778408820e+00 2.903144475572279948e+00 2.249180592908658571e+00
2.382801803815684849e+00 2.539021248602579384e+00 2.422966916461032127e+00
3.273446735744968361e+00 2.974307752869441046e+00 2.295953117908535734e+00
3.198089619204127487e+00 2.546605318080283453e+00 2.531286203363734000e+00
3.787015543018898089e+00 3.437818579505888650e+00 2.571969994958132055e+00
3.722953792773437076e+00 2.628773599128801486e+00 3.167140211961617879e+00
2.794903080984101784e+00 3.130627761753815630e+00 2.175639437800873655e+00
3.203284155588463022e+00 2.592881200251589302e+00 2.813116348913148546e+00
2.775737096333016574e+00 2.744280648366610453e+00 2.742092186936953002e+00
3.216129185482178521e+00 2.903741430464058304e+00 2.394347421011028487e+00
2.943793073979147135e+00 2.818565575205936646e+00 2.799277398160123109e+00
2.643742132549184554e+00 2.606048523393265537e+00 2.960357992510637803e+00
3.420988114824153214e+00 2.296164499098828582e+00 2.334712610503485219e+00
3.467086264676950691e+00 2.915168799467178662e+00 3.469624808596032839e+00
4.040181703132346591e+00 2.806501486420171165e+00 2.934484268394629503e+00
3.671029874925910708e+00 2.191755082370607344e+00 3.032944714281754717e+00
3.118712596357633871e+00 3.032349624634678165e+00 2.631869123726841231e+00
2.806096947119472329e+00 2.275079463672402547e+00 3.278561764356697328e+00
2.700760093346293633e+00 2.594462205574581404e+00 3.057771437693685534e+00
3.322744853607300097e+00 2.982694005056637732e+00 2.750167118249661868e+00
3.595435383760674064e+00 2.326408519907326333e+00 3.301969927200833599e+00
2.651072869853175362e+00 2.567987407813669964e+00 2.705000525104278353e+00
3.542672279976526895e+00 3.236293303619203421e+00 1.981379504777717404e+00
3.849815598313718557e+00 3.094500348922339494e+00 2.692642161149580993e+00
3.137454185113853988e+00 2.847166384884534107e+00 2.446056094019154248e+00
3.318554927298760227e+00 3.253328700277593022e+00 3.242072215684745018e+00
2.876069073182464297e+00 2.985213942637611417e+00 3.497546834634408519e+00
2.632220487167353351e+00 2.823991311032326035e+00 3.037174090118118563e+00
4.000422997878398945e+00 2.786854700679578745e+00 2.485744395140357277e+00
2.357787293879284096e+00 2.773172321568794008e+00 2.797438612247802769e+00
3.288236722590480721e+00 2.210822810888909196e+00 2.050051062973138993e+00
3.595837772900933871e+00 2.654431225225712510e+00 3.159023955695244190e+00
3.671037219697057097e+00 2.451125240896769419e+00 2.676501752450577865e+00
3.189809951019435985e+00 1.981191878467819523e+00 3.421319050685077467e+00
4.040164943374192852e+00 2.493470439742034195e+00 2.681886577740702382e+00
3.249196143510040269e+00 2.733082627621017835e+00 1.970988050113939405e+00
3.580875383332966067e+00 2.038536866970069195e+00 2.327926232969810716e+00
3.735350551685363119e+00 2.343013516579977917e+00 1.844081369093142131e+00
3.325764873408616040e+00 2.560260506739848729e+00 1.848388945860505617e+00
4.074179023832649627e+00 2.952560429296696931e+00 1.768010782718058449e+00
3.299363154184347557e+00 2.629701011693820423e+00 1.820683147404709379e+00
2.856167510621139272e+00 2.877165119427181672e+00 3.094016073163243785e+00
2.671794681685797368e+00 2.423600697648405689e+00 1.874445740869582266e+00
3.961464166096685169e+00 3.209118241709164820e+00 2.786541136793237783e+00
3.566598463295815424e+00 2.751251251053463687e+00 3.068669899892895625e+00
3.905196718825173274e+00 3.084876652998375324e+00 2.592699686413768134e+00
3.740967397792796856e+00 3.213644960525899208e+00 3.194151006282194949e+00
2.971916204740049583e+00 3.607532035241359569e+00 2.628676242410190600e+00
2.760167131094934057e+00 3.132034985965612695e+00 2.507639007129754294e+00
2.790426431438324695e+00 2.957360525045067412e+00 2.479657130349807392e+00
2.876625210087174533e+00 3.066656059675376689e+00 2.341718044999871129e+00
2.740211324819572525e+00 2.031843818845337157e+00 2.563675958920310194e+00
3.453386924763777177e+00 3.088119068471065098e+00 2.421531643871834394e+00
2.955035961906446573e+00 2.669703372629345317e+00 2.634181100553186106e+00
2.590414921364272427e+00 3.153661528351504817e+00 2.875516591265244060e+00
3.688939193987003762e+00 2.728148199877571400e+00 3.254415022363612131e+00
4.051308838297175363e+00 2.808566243198355572e+00 2.892564457765949726e+00
3.622923370877567439e+00 2.425347535842952595e+00 2.674436000787024259e+00
2.788188005906686140e+00 2.531320315178514413e+00 2.510031596571427936e+00
3.840298298248772113e+00 2.781225714528076765e+00 2.466755602218580812e+00
2.960798711204670752e+00 3.066552522002079506e+00 3.170109171185814034e+00
3.132937621073892398e+00 3.240318493310344827e+00 3.149860196718080818e+00
3.507768250527940612e+00 2.522947777065378538e+00 2.554423280419927611e+00
3.889401606934843603e+00 3.197445315398183663e+00 2.447205635715593353e+00
3.894652290758952251e+00 2.322768775574089783e+00 2.825653404814569392e+00
3.179047574293643486e+00 2.925421979163784325e+00 2.638699620546311131e+00
3.033280446081689341e+00 2.428418841203818346e+00 1.503569240841037713e+00
3.672354787482058125e+00 2.311020095455591061e+00 2.837964060656562371e+00
3.430377742969688892e+00 2.950874813508287620e+00 2.383705804595346756e+00
3.708353223159860601e+00 3.122367863902486107e+00 2.384842131264515608e+00
3.322006963506824118e+00 2.907768865143109505e+00 2.803170791802700901e+00
2.673025089916413410e+00 2.960965332924894167e+00 2.499751502135352688e+00
2.659242452523435052e+00 3.235491937665633699e+00 2.999233884047074472e+00
3.638892935473306167e+00 3.050025217477720929e+00 2.855862177114460554e+00
2.544347469794864036e+00 2.453830968693771375e+00 2.311575467483828028e+00
3.830728442991872207e+00 1.461411664419887790e+00 2.667701583107020991e+00
2.025953794875127389e+00 3.100417902798938918e+00 3.161988935321265792e+00
2.325703029289181600e+00 2.863927138322226895e+00 1.852687778473679936e+00
1.698087162629840607e+00 2.268064248293745866e+00 2.526432536444414456e+00
3.808732017840207984e+00 1.710295432054113940e+00 2.876247653754283817e+00
3.497723376408934826e+00 2.972293117466152435e+00 2.324376488534238394e+00
3.484753890732488202e+00 2.895642436784483298e+00 2.336090297141300010e+00
3.268582467728145424e+00 1.708031711347994364e+00 3.176182062358128277e+00
3.009627020984760648e+00 2.956313358551473147e+00 3.025762672846697754e+00
3.196412630543941980e+00 2.745848799075877977e+00 2.890310624460089350e+00
3.008177458839527585e+00 2.424481368954642502e+00 2.271476111164336231e+00
3.697301250688385998e+00 2.705175344329364684e+00 2.257482187465749579e+00
3.756352232323017404e+00 2.200775620167933599e+00 3.339618100799422784e+00
2.200684501258401315e+00 3.107549156852342342e+00 2.583835188059503185e+00
3.490941064362521828e+00 2.389678108447440330e+00 3.260974213918255149e+00
3.503725201900557362e+00 2.368141981604278801e+00 2.174553605675216161e+00
3.900021157894402624e+00 3.142245357572812647e+00 2.317675901981524955e+00
3.858085888892031079e+00 2.150011283978223275e+00 2.630910810278543455e+00
2.682148048130296392e+00 2.090687878977516068e+00 2.760156090285103669e+00
3.101728161657497651e+00 2.578607898344313032e+00 2.731715643143468153e+00
3.717479832963242359e+00 2.944887292464327011e+00 3.112950828590008712e+00
3.077554221500807596e+00 2.870221261573218108e+00 1.705355242322027287e+00
2.820103767325432997e+00 3.149728982413782852e+00 2.268116632731330462e+00
2.837329934073486104e+00 2.899351590475540696e+00 1.644870008053016752e+00
3.768639439056347573e+00 3.139269912643939620e+00 3.093547411150253890e+00
3.292536280929523329e+00 3.299876856655669322e+00 2.123798582653090072e+00
3.042018329529912801e+00 2.875686320242598626e+00 3.201874368072063159e+00
3.369339683302538191e+00 3.249408014013305479e+00 2.931799237812831027e+00
3.775579395897858959e+00 2.938216404019588168e+00 3.160627409422176903e+00
2.551176980611102429e+00 2.693257291470919412e+00 2.710985442322003447e+00
3.282714013094389927e+00 2.884009966237341960e+00 3.273254136794853775e+00
2.188483686600434019e+00 2.420850392277886343e+00 2.404472638681602437e+00
3.794116618433094779e+00 2.033150639540217686e+00 3.270182236654183505e+00
3.480108957595520192e+00 2.879975996715961273e+00 3.006194426828102451e+00
3.681528244000539907e+00 2.610007189008922701e+00 2.033301697116747686e+00
2.642533553738255048e+00 2.345756463235274314e+00 2.245659106204884292e+00
2.829521502440405900e+00 2.997329011005748889e+00 2.467486352414004713e+00
3.972892538819098540e+00 2.656013854285837805e+00 2.748773518356375067e+00
3.830239408524016120e+00 2.707182858442026330e+00 2.510506234946224158e+00
3.253398395434271784e+00 2.341770759506346167e+00 2.688174125932158987e+00
3.943239225885943888e+00 2.911964113288418421e+00 2.304408327994278860e+00
3.482590977216029060e+00 3.028603658371634921e+00 2.652600104405091752e+00
3.470713187074759176e+00 2.728403052552862640e+00 1.941225656752197271e+00
3.449193817428310549e+00 1.504884876230222268e+00 2.609437921687963069e+00
3.307950504347646703e+00 2.645133396037073759e+00 2.640982164962451417e+00
3.924656863021629416e+00 1.639731721461231251e+00 2.988933250763018190e+00
3.239739959663439084e+00 2.021008272197223121e+00 3.051576627732120794e+00
3.222302268173523387e+00 2.581694028819456310e+00 2.971701510906718191e+00
2.959442664843819237e+00 3.162766762136920207e+00 2.487928306659294986e+00
3.322051742982174982e+00 3.134819787699044902e+00 2.850473200022512810e+00
3.409790181723538538e+00 3.172583815073463764e+00 3.271565484359826304e+00
3.291463691711529194e+00 3.061006147137484756e+00 2.409234858725758155e+00
3.862562520807140132e+00 2.222451475247691377e+00 2.732101823194690748e+00
3.231355635206020871e+00 2.794299162804144920e+00 2.410795071733488726e+00
3.201094829636254246e+00 1.932663441488264633e+00 3.443253931996895556e+00
3.547843060073943899e+00 1.923909112962821188e+00 3.098365617858926058e+00
3.062185743773007562e+00 2.499366405484956477e+00 2.998698440874281168e+00
2.403723450385641947e+00 2.928106497509306294e+00 2.215358031201832834e+00
3.377262997178849258e+00 2.639498843068033729e+00 2.322521716216058074e+00
3.333350242704788080e+00 3.002681863393523276e+00 2.773921421454558001e+00
2.801177452234375753e+00 2.917331059232076029e+00 1.645672895946246106e+00
3.029559582408015483e+00 2.945610216159790351e+00 3.230121021895360212e+00
3.998722397276290863e+00 2.712863029147324134e+00 2.694750920756088686e+00
2.791720212323293371e+00 3.040676951359413405e+00 2.913692115056181642e+00
2.598675779455645873e+00 3.184610211071692731e+00 2.843354238659222766e+00
3.275702272163379281e+00 2.470461222774032795e+00 2.583870697337766753e+00
2.927303481165259846e+00 3.340844333049697301e+00 2.895296207788840892e+00
3.687133313694344050e+00 2.964626185136146397e+00 2.777398776529227842e+00
3.275926720761484390e+00 2.597618554277875358e+00 3.106769553783709448e+00
3.265243878328530247e+00 2.681812155865261005e+00 2.249107484506288390e+00
3.195258250505934150e+00 3.223806419451171745e+00 2.104942225563910529e+00
2.129226501095906610e+00 2.344868775640194691e+00 3.279208094580173150e+00
3.620860645663741995e+00 2.594760613319435638e+00 2.175335791503021365e+00
3.699962207624315269e+00 2.616729083309557335e+00 2.677310562049775022e+00
3.071410119454298204e+00 2.424779532425272777e+00 1.964177501695236305e+00
3.222491062431832809e+00 3.296722716883234927e+00 3.216415301236691171e+00
2.696220024547458127e+00 3.061777841118369370e+00 2.551421576211357678e+00
3.286503136004915948e+00 2.630823703272641811e+00 2.508681801825698443e+00
2.584829378255229848e+00 2.901858863016243628e+00 3.033024976375027215e+00
3.879422374813053409e+00 2.712791637481248852e+00 3.033722402616189751e+00
3.404180227339140608e+00 2.687248772089725790e+00 2.853617451624539836e+00
4.100373676116315202e+00 2.350227344943541130e+00 2.092813799943501696e+00
3.670822099052632570e+00 3.517018124149989156e+00 2.503001991130044512e+00
3.180495621659286343e+00 2.182499706308470344e+00 2.813900199518194256e+00
3.346091826527712421e+00 2.823826240071671378e+00 2.160609794663104655e+00
3.395249788001631241e+00 2.811267728724238246e+00 2.542937003860159084e+00
2.752730744700978782e+00 2.996163391303509727e+00 2.405548577945157085e+00
2.649758232719142459e+00 2.323450675575987390e+00 2.442674526838616078e+00
2.680011817487758741e+00 3.385546137368952824e+00 3.207879510900469189e+00
3.198084081724322569e+00 2.083502623286612288e+00 3.442188048820710833e+00
3.222773647616369974e+00 1.887952012875819152e+00 1.900391946306654534e+00
2.322178628726280447e+00 2.822870487152214114e+00 3.057323185453423520e+00
2.978485385890883741e+00 2.510926940262989682e+00 2.257740005552389739e+00
2.777986412300448738e+00 2.288458329660367774e+00 2.353071477913355913e+00
3.373499466423424131e+00 2.867294785421205194e+00 2.151615174557092836e+00
2.304222148951545091e+00 2.543694315268554274e+00 2.431628880268567716e+00
3.670662060597511989e+00 2.067311593938788938e+00 3.030597734540543264e+00
3.177534659699946307e+00 2.628594339054215023e+00 2.946682512558468581e+00
2.874215790622054900e+00 2.833898497084394563e+00 2.978628823234261258e+00
2.574241873215350473e+00 3.549012794996265541e+00 2.976584142925033927e+00
3.234810432295721405e+00 2.535897442477522468e+00 2.990609082593729262e+00
3.082190048445000663e+00 2.892639580906366081e+00 2.770062200503344396e+00
3.069840049436792562e+00 2.578511793833911714e+00 2.968707821341828090e+00
2.847120932464545007e+00 3.291591403311779018e+00 3.206276328374489726e+00
3.430437915229080925e+00 3.331101506183779648e+00 2.877420090534060115e+00
3.561397561374097354e+00 3.345250898923952221e+00 3.353246250582483157e+00
3.290281105124698957e+00 3.018721480528255618e+00 2.547431272566069715e+00
3.536837555405112354e+00 2.435245358236497903e+00 2.386620900415754587e+00
2.851657111859178695e+00 2.067410522656897065e+00 2.117497824793972416e+00
3.711632961393530383e+00 2.412009989724302361e+00 2.783816210837702698e+00
3.239411380987240019e+00 1.861750155399813922e+00 2.475895573731355270e+00
2.794914885331333032e+00 2.400907328978347355e+00 2.810913446231830815e+00
2.623052613748619422e+00 2.589958087825653177e+00 2.715582882258463115e+00
4.068037249770786623e+00 2.498462182060694481e+00 2.709697192015920741e+00
3.586827168724772363e+00 3.042132316454949414e+00 2.686994649176678518e+00
2.571355223659606892e+00 2.959371190911520788e+00 3.062336929633166172e+00
3.520263275886984733e+00 3.131505389126624461e+00 2.923832518529666746e+00
3.456619906018557842e+00 2.921400334333479343e+00 2.703334804587207429e+00
2.655516032648517655e+00 2.201755709446825193e+00 2.834117184836125514e+00
2.703732392490358905e+00 2.449423837400315218e+00 1.394450180443771670e+00
3.736937162388221711e+00 2.700482556537489920e+00 2.469583376468664770e+00
3.359317846904027238e+00 1.610230976170388351e+00 2.910103543116667080e+00
3.087389479760882960e+00 2.483743217281789484e+00 2.798218927102234410e+00
2.088857236282950947e+00 2.630504264154204463e+00 2.799458886627346210e+00
3.083915621193779266e+00 2.574658348593739543e+00 3.054963652392082007e+00
3.048808406005108385e+00 2.202503787940500501e+00 3.187434916252409600e+00
4.054449814943141384e+00 2.890223331310892707e+00 2.259521169048278377e+00
3.408345773598635109e+00 3.241917246239576667e+00 2.955144310067429281e+00
3.096077848111233433e+00 2.467483657368247485e+00 2.844389858018484762e+00
2.473382948605761467e+00 2.298098906196964109e+00 2.970786565229058596e+00
3.243468318366659275e+00 2.266173516581117653e+00 2.197666071735489446e+00
3.326239383903048630e+00 3.434063173106678857e+00 2.832150720983191317e+00
3.724692732359057512e+00 3.023421344311845171e+00 1.826604831765153092e+00
3.254848346805231163e+00 3.140606699355784848e+00 2.757832128118786308e+00
3.203990778498821079e+00 2.765432609177423284e+00 3.115137545025415733e+00
3.049266082105422271e+00 2.156246503138485426e+00 2.454238034592209239e+00
2.192037107604836166e+00 2.389924028660612265e+00 3.175739437358395811e+00
3.313404940159336842e+00 2.433853298130684184e+00 2.753839476393239671e+00
3.121379027292397357e+00 2.708405740632802150e+00 1.992702296353375813e+00
3.271407552527311413e+00 2.417303912605389016e+00 2.841620036612255706e+00
2.250341992058463081e+00 2.594493285657893722e+00 3.094608995868106671e+00
3.471545261860501164e+00 2.456540747352673471e+00 2.844359618506805187e+00
3.483933190074600450e+00 2.694901201464210860e+00 3.231206880766172240e+00
3.359065318678439382e+00 2.188032002925300201e+00 2.864045016965372170e+00
3.676028274198477774e+00 3.129683452606351945e+00 2.642966626569760891e+00
2.772821720882038043e+00 2.396269880467952085e+00 2.455210024072738584e+00
3.343498436783103323e+00 3.172607448360767357e+00 2.813291798647669317e+00
2.458446189135619075e+00 2.816897124440732370e+00 2.518135867339355460e+00
3.168325810872735016e+00 2.274901894087801413e+00 2.343695308058634019e+00
3.315534168018503536e+00 2.398965248251899940e+00 3.379463756259142748e+00
3.723512204887456711e+00 2.774889930984268283e+00 2.813443806063343544e+00
3.193475953786541588e+00 3.158333731042971770e+00 3.387573778901316057e+00
4.062934793728272709e+00 1.910222863087858602e+00 2.723589989089683527e+00
3.845006106454043060e+00 2.703393747212449849e+00 3.077951792872197778e+00
2.906463797601438692e+00 2.679868143318166585e+00 2.668231725518626973e+00
3.172509456821581697e+00 2.787585957620419386e+00 2.157752333146371271e+00
3.500636913338017298e+00 2.192628106402859434e+00 2.003249944835034491e+00
3.567707513865821856e+00 2.236624012307333764e+00 2.873744731689233056e+00
2.402029015474412610e+00 2.117430651329744062e+00 3.112261777863396084e+00
3.438745729204902180e+00 3.121163838873050267e+00 2.300876634635905749e+00
3.286047746720107021e+00 2.527882494575034222e+00 2.853171697338954704e+00
4.023190219224529685e+00 2.790155170690036712e+00 2.194182845293358053e+00
3.390335399648845449e+00 2.206838184374167344e+00 2.185743854812440823e+00
3.441865599604903458e+00 2.778783458630404990e+00 2.171731075177443682e+00
3.059793850974204865e+00 2.618209125416875338e+00 2.702632233163487552e+00
2.942268271238048793e+00 2.835178760521824604e+00 2.715187610480298996e+00
3.695977281330347974e+00 2.948883580764526169e+00 2.943038567282025397e+00
3.192084250112702914e+00 1.677100346368340267e+00 2.663741480568930786e+00
3.961487296324731400e+00 2.526098095910801700e+00 2.649628391706791319e+00
2.756872347249653021e+00 2.774139064948033528e+00 2.343845679308953045e+00
3.298111228905848957e+00 3.015672758726960279e+00 2.941120948646632982e+00
2.893911399022326858e+00 1.789427035419820511e+00 3.011500660415888930e+00
3.181620916326391324e+00 3.018901283172882088e+00 3.250081694097609386e+00
3.598855249138281032e+00 2.609869244870085314e+00 2.495067600790875861e+00
2.306489733377133255e+00 2.223473554800454721e+00 2.373645949324972193e+00
3.036138271108459019e+00 2.392599009341509930e+00 2.794619221983924540e+00
2.922865625575729265e+00 2.873090524717413441e+00 2.330176315534969955e+00
3.786277166567754371e+00 2.822392790266277540e+00 2.695509024639521023e+00
3.644851004551166618e+00 1.878636713222301635e+00 3.317648588707869273e+00
2.871961254244175699e+00 2.416577324080860123e+00 3.228305059946708244e+00
2.625165023699930877e+00 2.732766851850311873e+00 2.838453357941308930e+00
3.921960342049049864e+00 2.359497642847142362e+00 2.520131939299250057e+00
3.240354293431484400e+00 3.129525862662628111e+00 2.295617847448493620e+00
2.540866058798111116e+00 2.347335468029462024e+00 3.371477877062370343e+00
3.467792170015861153e+00 3.129042808458062819e+00 3.503012351406165070e+00
3.317204773268636941e+00 2.793922419956935244e+00 3.145679178137301690e+00
3.667269202337869238e+00 3.262499679497754101e+00 1.672830433935293959e+00
3.316353637848645786e+00 3.172504515509204204e+00 2.783049897035386966e+00
3.138376529593240427e+00 2.458625763844739520e+00 3.038963350017056086e+00
2.951060496277262857e+00 2.068883213718139213e+00 1.969529359227925047e+00
2.971077602470038048e+00 2.580052653252049577e+00 2.991501355354020397e+00
3.627956484387016900e+00 2.629496001270036132e+00 3.124121666917275775e+00
2.976835530805142849e+00 3.061582667855569539e+00 3.442833186215287000e+00
3.432928113802477643e+00 2.342561661511533000e+00 3.340999733521759829e+00
2.847848682950368637e+00 2.817411719435695794e+00 2.363442840934057987e+00
2.570818553459520039e+00 2.296835836887512361e+00 3.105933756992560912e+00
2.945440224188938583e+00 2.353474862121176070e+00 2.276595157984810047e+00
3.567768807350230720e+00 2.880144657908854544e+00 3.426447527402314286e+00
3.194039035237118185e+00 2.621689448963300251e+00 2.767070748915333223e+00
2.333278074967594318e+00 3.201268971996139800e+00 3.222823843805928234e+00
3.330989694429531411e+00 2.868814280494394353e+00 2.619916323368956856e+00
3.291258724719608342e+00 2.916320005134616089e+00 2.913570576326816042e+00
3.288479385887685069e+00 2.803348788499164357e+00 1.989566386261397479e+00
3.536806437392308045e+00 2.882669087521397167e+00 3.096582018897578781e+00
2.718047905464760827e+00 3.268614000665566621e+00 3.043898159427286476e+00
2.881515182086466176e+00 3.037223123090730503e+00 3.058572329022814174e+00
3.852366974735645488e+00 3.439363133160158625e+00 2.586505649866473799e+00
3.907179225269755918e+00 3.053170463748786201e+00 2.714253978023736025e+00
3.849410086300894207e+00 2.204693031032638917e+00 3.555041567082411369e+00
3.041372630681980826e+00 1.840953686585717453e+00 2.415880829961092768e+00
3.639454898510894765e+00 2.656839169365017739e+00 2.306171442047415088e+00
2.979763363258972841e+00 2.697707956741273172e+00 2.898658515696882709e+00
3.913082646252284302e+00 2.672308094312398463e+00 2.895513764119547861e+00
3.032399896950501716e+00 2.751554330806256221e+00 2.818719713522009229e+00
3.958075101686086228e+00 2.459007504256989218e+00 2.783612527177365958e+00
3.294549662356341280e+00 3.182191785544988605e+00 2.824594185061013452e+00
3.766284015250676021e+00 1.690195699741157576e+00 2.980158048964771211e+00
3.676828229051213537e+00 3.213168641429265282e+00 2.553325447646412449e+00
3.527094781776856980e+00 3.259909058991780739e+00 3.115253452978531623e+00
3.102934427130869199e+00 2.787618732056660775e+00 2.629916666636156197e+00
3.170322720537385397e+00 3.111017838939987623e+00 3.095525381625366723e+00
2.895703274523663495e+00 3.018573828580767060e+00 2.496027530615924306e+00
3.629659935000672188e+00 2.789289378062241198e+00 2.096845373241967625e+00
3.262739611425562902e+00 2.864175621107982295e+00 2.922917170959652200e+00
2.666729732616583970e+00 2.726081913574545990e+00 2.616842581732051531e+00
3.264853735168828486e+00 2.813958355401922962e+00 2.403962262081133172e+00
3.520783384436772412e+00 2.884513537039050224e+00 2.728728322302751863e+00
3.283872965649611952e+00 3.331021891384520650e+00 3.000271829837056536e+00
3.457362980642463057e+00 2.622762158856276393e+00 2.895640481071552141e+00
3.919698527384976483e+00 1.668391370864265477e+00 2.808797798132085077e+00
3.268372800796833566e+00 3.080441004196116772e+00 2.558420185471125485e+00
2.740817998407751421e+00 1.826681698353691763e+00 3.204751985072868070e+00
3.696429972234536177e+00 2.983588065106088205e+00 3.105380953464774496e+00
2.625041795857304461e+00 2.197966203769445848e+00 2.946202823001057958e+00
3.777873097168246375e+00 2.196758183889148786e+00 3.199449353909255223e+00
3.311589563747771248e+00 2.438501057169527364e+00 2.051442013907999851e+00
3.317692462752115379e+00 2.496770131884626487e+00 1.457594315549751718e+00
3.798379758630316960e+00 2.939466247756620465e+00 3.170293805709601287e+00
3.262531240575231806e+00 2.617105492663705846e+00 2.183057592216310905e+00
3.487653253335099013e+00 2.712223367270261143e+00 2.888045203455835708e+00
3.174763808846520430e+00 2.696773378353558126e+00 2.298895170588784787e+00
3.179290941750476662e+00 2.902764251840439957e+00 2.522785323171226501e+00
3.519781629464631578e+00 2.610705590183642233e+00 2.870893109941042631e+00
3.489660096314173732e+00 3.043160240536577188e+00 2.688577807611198800e+00
3.214753570426398532e+00 3.229755551587069284e+00 2.511795593514697611e+00
3.717121379659564795e+00 2.097129477077254833e+00 2.599808740913537530e+00
3.077078765434606566e+00 2.784262060425637397e+00 1.161321441066855531e+00
3.276951315666790432e+00 2.986336888940675838e+00 3.169764418453556942e+00
3.972864282975760997e+00 2.908585436783786449e+00 2.239928319164039561e+00
2.798487940905368010e+00 2.835933305883292288e+00 2.741506134890058011e+00
3.784629234080642668e+00 2.384135377860702398e+00 3.035321601381303580e+00
2.916712102647365690e+00 2.748858977125242298e+00 1.916204367307763112e+00
3.104740563217844418e+00 2.755744427801306795e+00 2.820769210893514511e+00
3.754765512898174507e+00 2.434046953541175284e+00 3.060351297945845594e+00
3.764224400089524636e+00 1.936707998291546273e+00 3.035347582105599518e+00
3.592374515107719102e+00 2.719346684820969529e+00 2.756327524755123104e+00
3.327115115382925481e+00 2.483923299959997610e+00 2.071339092278688288e+00
3.077072233706906079e+00 3.285648346043616996e+00 3.135733821953860190e+00
2.199128282376447530e+00 2.557688751349076473e+00 2.518253842489369010e+00
2.842846684512239097e+00 3.093967379560393027e+00 3.068600822085737700e+00
3.380369781532186035e+00 2.654130289428244804e+00 2.628922624607212377e+00
2.474152180706481907e+00 3.018716554427923526e+00 3.402709246086456751e+00
3.681774005343447786e+00 2.783800155909809337e+00 3.011561744520216521e+00
3.277022880874613797e+00 1.929788787203035927e+00 3.114891397291050357e+00
3.996812887492317667e+00 2.540876644004482099e+00 2.250808003584409356e+00
2.918132327772532619e+00 2.403261125894426087e+00 2.883288418809549558e+00
3.667359618425404921e+00 2.951615437231061456e+00 2.235555756070312761e+00
3.859118139149054549e+00 2.510346413094052487e+00 2.998353708970072695e+00
3.290283512717123049e+00 2.189679714939340549e+00 2.678553745294249833e+00
2.827908707051063342e+00 2.464056508051818195e+00 1.898999034074141612e+00
3.667263294186648093e+00 3.150280014264583262e+00 2.598005462085347439e+00
2.694098753877391506e+00 2.662563828096728091e+00 2.932531909262580783e+00
2.817220232903119292e+00 1.465522003188955757e+00 2.336853176199544357e+00
2.884119238737874014e+00 2.752684356423301004e+00 2.375599951908783147e+00
3.634241998692022690e+00 3.159378392790980872e+00 2.319134824278941576e+00
3.718602245590235889e+00 2.829435229852051314e+00 2.445212573344700324e+00
2.450248572240712797e+00 2.771115604633249685e+00 2.901722994338920003e+00
2.776122567249032169e+00 1.814917755718923775e+00 2.943529311672069326e+00
3.400507392943970864e+00 3.144999398485897935e+00 2.582962508373576327e+00
3.061744474521235215e+00 2.601570788922873412e+00 2.079910435945973024e+00
2.941284299517962886e+00 2.727696509798982039e+00 2.562280138844360788e+00
3.403363391054005316e+00 3.085076523602909848e+00 3.144647509013751563e+00
3.423591899851369913e+00 2.820535070667169464e+00 2.824366447489572440e+00
3.413704831118504757e+00 3.299085875256612344e+00 2.615082218962282656e+00
3.272134166175394210e+00 2.367531227604668498e+00 2.613686890070420432e+00
3.245290347557085120e+00 2.328646063286681223e+00 2.765650185126954597e+00
3.283005163143693395e+00 2.248573242299269914e+00 2.884634316553355671e+00
3.210105716024330036e+00 2.507223651440792178e+00 2.968753557103135154e+00
3.531613205910591358e+00 2.840644811844781348e+00 2.970185766220849288e+00
3.618980639497205942e+00 2.816223029056885707e+00 2.425973449910131308e+00
3.658863876100132639e+00 2.401217999521132906e+00 2.766011925123744497e+00
3.809482565080648975e+00 2.981418497248192079e+00 2.486583752574319739e+00
3.276139591688750130e+00 2.383343831924438216e+00 2.903887859162511464e+00
3.239568944673752782e+00 2.752885671134793988e+00 3.139717157326201047e+00
3.493658565458588328e+00 2.251253235477208570e+00 3.411876316646456075e+00
2.810633321756899505e+00 2.752122921594823968e+00 2.829240476054107223e+00
3.021996622719325121e+00 2.994723322560778112e+00 2.636221156237811947e+00
3.693162163297992961e+00 1.915786350933146087e+00 2.702443392413476975e+00
3.367308725565166139e+00 2.388373195822265593e+00 2.145606004720495452e+00
3.140592328418965185e+00 1.535918696124019434e+00 3.051621416122065167e+00
3.610685659912420409e+00 2.266998921905504449e+00 2.457109066193106983e+00
3.831318896270519581e+00 2.524887674737709364e+00 3.087371168403854504e+00
2.740204100131593101e+00 3.200277126239150061e+00 3.095395918462041429e+00
3.230442714932865389e+00 2.721154608714398293e+00 2.434362550861924213e+00
3.379485339330788651e+00 2.334299101708328106e+00 3.294505112337483332e+00
3.492886644787002837e+00 2.591668625719286911e+00 2.449855758559435159e+00
2.824761789595395367e+00 1.936858262927622087e+00 2.092338186147081558e+00
3.873303537193257817e+00 2.164577120029014701e+00 2.221033811298498417e+00
3.817613705384050427e+00 3.160341922049651142e+00 2.295872985766795882e+00
2.808250307942637303e+00 3.233598689853334207e+00 3.170176982654916209e+00
2.598052007766260552e+00 2.066820982157972608e+00 2.752505498553819319e+00
3.568051128848868991e+00 2.470699496864580791e+00 2.965817513802025740e+00
3.546783172123705086e+00 2.860105048170565656e+00 2.285436942950262562e+00
2.949602930677206025e+00 2.830168273589626526e+00 3.476165345940444684e+00
3.263335134761762735e+00 1.981468670438038426e+00 2.973005210456356906e+00
3.122715764860498400e+00 3.182528669812466848e+00 2.855647839091215001e+00
3.122541630419514824e+00 2.539263004241822941e+00 3.194592540452039220e+00
3.329721224146699576e+00 2.644236136210362353e+00 3.466124919677999738e+00
3.076474387492095897e+00 2.240706496733340991e+00 2.634424268016777759e+00
2.656686069523546134e+00 3.120263843253423541e+00 2.355943583429271015e+00
2.790354299006434502e+00 2.229336292455594837e+00 2.708273085727489260e+00
3.067529443241904907e+00 3.153925359330574718e+00 1.967987777910871650e+00
2.915531678947550720e+00 2.558695088201208279e+00 2.480884210409074697e+00
2.613680874067359383e+00 3.238531454848149416e+00 3.406494718883425143e+00
2.515368678993923357e+00 2.733491948153231821e+00 2.472802470074830339e+00
2.823095507278027938e+00 2.586089719445157975e+00 3.189951076708088529e+00
2.575528739539398870e+00 2.558919589155104202e+00 2.801365049294203491e+00
3.534925407644906592e+00 3.071544286430019088e+00 2.710771891210391971e+00
2.594987180837630802e+00 1.521990418330835482e+00 2.454625576472001303e+00
3.555140327280640111e+00 1.527609759155139635e+00 3.078488054554190168e+00
3.680114971872645135e+00 3.263813704393088599e+00 2.688233560624894380e+00
3.423241709559258883e+00 2.671497100406423630e+00 2.778911435786080020e+00
2.768400511602031600e+00 2.671524716275567979e+00 2.270194570025104053e+00
2.707931533914286870e+00 2.743716030793069915e+00 2.149242700597446820e+00
3.767085836321589998e+00 3.277738615602020733e+00 2.947522889424422754e+00
3.900865278130131397e+00 2.397493134331214026e+00 3.288878837926046739e+00
3.430076913955146800e+00 3.072618627459162699e+00 2.493993220008693168e+00
3.579542251974476397e+00 2.887588828393880647e+00 2.529909084956283749e+00
3.424845430026151050e+00 2.324545513654971085e+00 2.773423362896543232e+00
3.155182914527038029e+00 2.498073107935118387e+00 2.335951042876700523e+00
2.786608375919440217e+00 2.649451497824381274e+00 3.011367042026004803e+00
3.958649209546349468e+00 3.011114134846197832e+00 2.157007644260382495e+00
3.653097756751348957e+00 3.269441027685742629e+00 2.279168089672351183e+00
3.262236035183233351e+00 2.944778945091896638e+00 2.820793084973643339e+00
3.277555364838114826e+00 2.056240253766246528e+00 3.319425625655510359e+00
2.660642996766346524e+00 2.744914199955401202e+00 2.627798955695385352e+00
2.493277372991062446e+00 3.556432351659492230e+00 2.827229355525347820e+00
3.733633416305756292e+00 2.720362554534656585e+00 3.155904250724237414e+00
2.757361399423855275e+00 2.208704662408228270e+00 2.067921774499946963e+00
3.316709209152516991e+00 2.824654181706753420e+00 2.577998360319142979e+00
2.796780325951643054e+00 3.111551679934579706e+00 2.727215214040484170e+00
3.489370495497516433e+00 2.810682381131115015e+00 3.149747794455628913e+00
3.976015571228653123e+00 3.201407526464747466e+00 2.134515259755048966e+00
2.532611107751746360e+00 2.347340372451700574e+00 1.705171040689543949e+00
3.945451178965075467e+00 2.715535749446327696e+00 2.705859718295154703e+00
4.219700564928213105e+00 2.822097288262040760e+00 2.756921105571206176e+00
3.318196070804699804e+00 2.391945075924521991e+00 3.252942502377521805e+00
3.472714850890751048e+00 2.826967174688063356e+00 3.229580287823587526e+00
3.790961357838999124e+00 3.049053633720152146e+00 2.780631713608304079e+00
3.142875189763813193e+00 3.275702696017965376e+00 3.368058552287847451e+00
3.446102390432117080e+00 2.159303240802180390e+00 3.155385631410300373e+00
3.049641408250340469e+00 2.180081005331850896e+00 2.452335271108726733e+00
3.618039490607866782e+00 2.682936460857915595e+00 3.295236498347510423e+00
3.743007976500670075e+00 3.128590733798500167e+00 2.707962048133130128e+00
3.105479681775128675e+00 3.145718653826314437e+00 3.119895927540758507e+00
2.687217542030087447e+00 2.324814242497430961e+00 2.291076637596534127e+00
3.820238390500148906e+00 2.584415312575101709e+00 2.941428718013463950e+00
2.378929596688520220e+00 2.469931019108111414e+00 2.728667092921774007e+00
2.934106357296846657e+00 2.561811982144039934e+00 2.194068307250758743e+00
3.094882467055965591e+00 2.774838960107047559e+00 2.224993932236723371e+00
2.182278562200504535e+00 1.963388300133160236e+00 2.176647016173844040e+00
3.632275611933418080e+00 2.031141446642199533e+00 3.028219376387923045e+00
2.468369438706717656e+00 2.558214912461494794e+00 2.429082180643765021e+00
2.707299345664029300e+00 1.837282602935031095e+00 2.782831684975220821e+00
3.494056221548620833e+00 1.767371544696882069e+00 2.736011183526513069e+00
3.124406906287704455e+00 2.271629779363805834e+00 2.962236680381725051e+00
2.682450056421539220e+00 2.321136614154295064e+00 2.947302144473458174e+00
3.297866045058455153e+00 2.143026857181953293e+00 2.727695563690348823e+00
3.905191708017648367e+00 3.044491929467712410e+00 2.718672777915698280e+00
3.773420092481861055e+00 2.524667469415430077e+00 2.710798353340072353e+00
3.836677636743282882e+00 1.565698750711345344e+00 2.778802662533150336e+00
3.124776117174525858e+00 2.695115228731199242e+00 2.886401735710371064e+00
3.555632173495147264e+00 2.870248720992123914e+00 3.102326282959614101e+00
3.735811775342896546e+00 3.204810987153621671e+00 3.119610100258753516e+00
2.888190610566123251e+00 3.000689635526885279e+00 3.271071264527419142e+00
2.492106512926907325e+00 1.969085161612436075e+00 2.715916984973198556e+00
4.179273901100405197e+00 3.136540625197413057e+00 2.746335514329944161e+00
2.419560087303525453e+00 2.948721621206261467e+00 2.596415383084339723e+00
3.550922168251769317e+00 2.638843627758584276e+00 2.276856144384153513e+00
2.794817561664299177e+00 2.974994001364313689e+00 2.522449278003716433e+00
3.410760704333128057e+00 2.810330872660208978e+00 2.758569278415088810e+00
3.168474638382134057e+00 2.785942572699321218e+00 2.803729108004982429e+00
3.049387404139206392e+00 2.461996462305848787e+00 2.391044854174471102e+00
3.602406851335200777e+00 2.977762124373961150e+00 2.838679461860199371e+00
3.119444417369289457e+00 2.498362319007433552e+00 1.739645243119757545e+00
3.841153225663261672e+00 2.248351460922884293e+00 2.969762296922586753e+00
3.656248666554630766e+00 3.041781843264053986e+00 2.233021111654119650e+00
3.369947159703192252e+00 2.089638604325709803e+00 3.109957976047014405e+00
2.817241155446724044e+00 3.096876350470392669e+00 1.769463722145079299e+00
3.158752038667421935e+00 2.808658429020183700e+00 3.097190053497900664e+00
2.914079192785558714e+00 2.380457899276083644e+00 2.531662569096981841e+00
3.109740264738966697e+00 3.254713222267309636e+00 2.998564625105821335e+00
1.893658706689184346e+00 2.470857173494726222e+00 2.601784481739307875e+00
3.436351097838854507e+00 3.271370824551552925e+00 2.470426784670751275e+00
3.022038946904610945e+00 3.129254989519236752e+00 2.991549831032945139e+00
3.399122391783572894e+00 2.797021398564459194e+00 3.233995130966761611e+00
3.259430463143622614e+00 2.911091450999280461e+00 1.638810142257655533e+00
2.833562715369448703e+00 3.038000630631518817e+00 2.129523590524971421e+00
3.720937719429965984e+00 2.689386254990168812e+00 2.749967137846787146e+00
3.392737826344746299e+00 2.518053088661607042e+00 2.430370880373154741e+00
3.918522841711609583e+00 3.218546279149886669e+00 1.885022167164174478e+00
3.109883695716575414e+00 3.022738689375182641e+00 3.113727889910009150e+00
3.011218135212929248e+00 2.179732294311293117e+00 2.880764273622181904e+00
3.620239583044593701e+00 2.664075444275995519e+00 3.269122772256178422e+00
3.491146291645253807e+00 3.226519418954282070e+00 2.385421424346624963e+00
3.561736565964436885e+00 3.106299328939154947e+00 1.864310713234277550e+00
3.382713833793507430e+00 3.288776027009781000e+00 2.776908318228398009e+00
3.477413567401915984e+00 2.426660267123095238e+00 3.378699917061177782e+00
2.936909000966149819e+00 3.113072545288714021e+00 2.958134155112118524e+00
3.392533182393060009e+00 3.034088366455344854e+00 2.896730603413143257e+00
3.273180853180332139e+00 2.707114983793593943e+00 3.213466092620447689e+00
2.444029952485386570e+00 2.912686623983466561e+00 2.222252340382323332e+00
3.187092102861573739e+00 2.647561174570554510e+00 2.285924026157361233e+00
3.420018704283331434e+00 3.238892395715197825e+00 2.805326438531565270e+00
3.504396006917434025e+00 2.700130752608620899e+00 2.411835645597339539e+00
3.066386133087971810e+00 2.638589016607209015e+00 2.930919273018583571e+00
3.079971190688640448e+00 2.631542958025213430e+00 2.738441367086588141e+00
1.814852545641515214e+00 3.359683724510757141e+00 3.129424821012467994e+00
3.384711345745194500e+00 2.936830532486125023e+00 3.069338316854816284e+00
3.057330106483973520e+00 2.154507936323863504e+00 2.797007577783515941e+00
3.335755247397389933e+00 2.871123139319202711e+00 2.744077781805088989e+00
3.651101699982233217e+00 2.154573115785061166e+00 3.079821484409790866e+00
2.150898834429874285e+00 2.250785483557314670e+00 2.729492624464588957e+00
3.385029187040809351e+00 2.585845628942656571e+00 3.031760754107008626e+00
3.518663424938176298e+00 2.478714584340188765e+00 2.233714158882421863e+00
2.971898707921571070e+00 2.118083392630671469e+00 2.603504856624730746e+00
3.177771305254680545e+00 2.914750540928277456e+00 2.939940095274403031e+00
3.138657259731357563e+00 2.648631193181108845e+00 2.862789094936242673e+00
3.747556789749653561e+00 2.214286634921187602e+00 2.758245402041097361e+00
2.242318946551196568e+00 2.569540583373030262e+00 2.741602783591973846e+00
3.285557783205717453e+00 2.432317119096544911e+00 2.719403152924265044e+00
3.467143832723686536e+00 2.521684401921764795e+00 3.238364589179637321e+00
3.237207176308139367e+00 3.406877584840758200e+00 3.205336541038446452e+00
3.253211509524974510e+00 2.394930206064471712e+00 2.650759336807901434e+00
2.970970737078807655e+00 2.725879714105360563e+00 2.275166607126737794e+00
3.585469952673908889e+00 1.832227588178985123e+00 2.569385542510300713e+00
3.438277284732077721e+00 2.204965297984051720e+00 2.967486860004057370e+00
3.687117107394598747e+00 2.521052909023331789e+00 2.815367270853391890e+00
2.845407464783394680e+00 3.181194535486507657e+00 3.471874171524150121e+00
3.891507461611996899e+00 3.501808531710198125e+00 2.317252776494826971e+00
2.942088203155338810e+00 2.247093080363387951e+00 1.681133967101424931e+00
3.379702254496405267e+00 1.993948297879387876e+00 3.085602460801238234e+00
3.326300499350671291e+00 2.958347155907456560e+00 2.860035755730823137e+00
2.921105420451422408e+00 2.035702784245300379e+00 2.704881147980865208e+00
3.339602731235021160e+00 2.165397020797077854e+00 2.852536161473467669e+00
2.530606729235931773e+00 2.834332770795980228e+00 2.312188762280948051e+00
2.216326711782160785e+00 2.597753400468632012e+00 3.217297913127946885e+00
3.578236799668993662e+00 2.536594814620138028e+00 2.723858596395968057e+00
3.529787872347549982e+00 2.881170670504786813e+00 2.542789211648215808e+00
3.546662045393599083e+00 3.121424626705265215e+00 2.784200270910677677e+00
3.479865517213318604e+00 3.392504978291834838e+00 1.893980680010815654e+00
3.164312355929203235e+00 3.149153137366093702e+00 2.044125030154531952e+00
3.378326342496406731e+00 2.523920534375643232e+00 2.746569591222706830e+00
3.525934225928692989e+00 2.367759406499479802e+00 2.268634344200496589e+00
3.815336387392450845e+00 2.850889198300409433e+00 2.790353200849201798e+00
2.529088631491251071e+00 1.927080644573883283e+00 2.860650470808017154e+00
3.230028143435769827e+00 3.363745665705571763e+00 2.663742976567653464e+00
3.462831729569324501e+00 3.115210957859164242e+00 2.693511494179009258e+00
3.173670260826218836e+00 2.773665461021234346e+00 3.331514928564374145e+00
3.752026635258819187e+00 3.354296730313990782e+00 2.435243080312533337e+00
3.180529798572343303e+00 2.016202593702234758e+00 3.281015366604712380e+00
4.152180778028268016e+00 2.977439918042516620e+00 2.570791499977171490e+00
2.212946671788071029e+00 3.326019154533659261e+00 2.472937749685257813e+00
2.630864527051972157e+00 2.443600006896432753e+00 2.630618555552119986e+00
3.268767948066729101e+00 3.388777520840053015e+00 2.096695383265474888e+00
3.322878751211440385e+00 2.807238091588513562e+00 2.902445008134496351e+00
3.236293109690551617e+00 2.899664969771276191e+00 2.905016034843980854e+00
2.946585111117657085e+00 2.993094622360725321e+00 3.314363328867657277e+00
3.472445061984942072e+00 3.111366599113922771e+00 2.837658281368084623e+00
2.725387413344004806e+00 2.550281614553424170e+00 3.135336134515749773e+00
3.257994156522480367e+00 2.748877821452570647e+00 2.524247665506326399e+00
2.626092593618284621e+00 3.034522146647655294e+00 2.637303422219742899e+00
2.826551906980170781e+00 2.301678279748997191e+00 2.440369187156884223e+00
2.733963941789226304e+00 2.985950671103229315e+00 2.574802238628555617e+00
3.821211887431679166e+00 2.470657845417191023e+00 2.843733260122137452e+00
3.679362038016048331e+00 3.090176640365412286e+00 2.782958045320117701e+00
3.626600309928941446e+00 2.579157568062075967e+00 2.834634148251473640e+00
2.827479408087728796e+00 2.183210927338945950e+00 1.932397055292947474e+00
2.164969868148657106e+00 2.477848594202458177e+00 1.973919846881269091e+00
4.237087668078153513e+00 2.201566520230548996e+00 2.626077925811364011e+00
2.544780226403113410e+00 2.423472006720619465e+00 2.588389521808967864e+00
3.202651352149592956e+00 2.225780045425907794e+00 2.487661903481050540e+00
3.372607749780750730e+00 3.363715888318516090e+00 2.335816542187868272e+00
3.792427913625810554e+00 2.230333673909214109e+00 3.292969104409415593e+00
2.711238643620173416e+00 2.912051226951156480e+00 2.818445969527909156e+00
2.976012481974733337e+00 3.386066308009453074e+00 2.868095137122538052e+00
3.950625565597513766e+00 2.896454985921866232e+00 2.950763855097807475e+00
4.219693492760796083e+00 1.950860700963426453e+00 3.187365590832149653e+00
3.681943123598903078e+00 3.316952262657112183e+00 2.586670358074989906e+00
2.820946221333733739e+00 2.539006769862880653e+00 2.473210625013681607e+00
3.079095321821277764e+00 2.519914913250920652e+00 2.429289809351557139e+00
3.635732565461819998e+00 3.112046294894895038e+00 2.786717754168461347e+00
3.185493292644050900e+00 2.483162882397197180e+00 2.541664568161007054e+00
2.938357543590505827e+00 2.215701533348695573e+00 2.217190112591981954e+00
3.374509678151831782e+00 2.030836849412429590e+00 2.173278318369964435e+00
2.335249018705664703e+00 2.887036747223890032e+00 2.750579788212446530e+00
3.855007241012589514e+00 2.824395413290286427e+00 2.009627394195191208e+00
3.311460337147134059e+00 2.637874755441562247e+00 2.484707959080902473e+00
2.801101072118070245e+00 2.810226783061348765e+00 3.132607701159300095e+00
4.007076006557470649e+00 2.792867346705412590e+00 2.680685570208390711e+00
3.851938617560688449e+00 3.080855693498761205e+00 2.609417476649511514e+00
2.412305419641899817e+00 2.064811742624665936e+00 3.196651897428367750e+00
2.857072156204072844e+00 2.315698426533103760e+00 2.236967873184061428e+00
2.598983637749273434e+00 2.682844931828836099e+00 2.736053586351180122e+00
2.895088696869069889e+00 2.289231876962010137e+00 2.819326283009121248e+00
3.881241160465729756e+00 2.635489850904514597e+00 3.258085594360909720e+00
2.624716600999009497e+00 2.929713566771417366e+00 2.730091495519590961e+00
2.595823390122285801e+00 3.362222530485429850e+00 2.667629715771626664e+00
2.781897345224622953e+00 2.694889291514685592e+00 2.402047186091783360e+00
3.300811631370325294e+00 3.260629664314033338e+00 3.293720021062322090e+00
3.036815547493346479e+00 2.791238188250086072e+00 3.054273826232869471e+00
2.748981260130083815e+00 2.079648596605571775e+00 3.333318752275030494e+00
3.510482202389804129e+00 2.848966510957184894e+00 2.821709625902189877e+00
3.329108978188365597e+00 2.068840819607528747e+00 2.988745792712849791e+00
3.682197750812502779e+00 2.584059859879374255e+00 2.804970813993559631e+00
3.763610951408032257e+00 2.843438398802494493e+00 2.894559641973898589e+00
2.857445347456541107e+00 2.757560027158798999e+00 2.853089716485448957e+00
3.590151215591514955e+00 2.242031581473465263e+00 2.358660210882019825e+00
3.477575873924603655e+00 2.890090782147413773e+00 3.115778980660079522e+00
3.394030136299419187e+00 2.483046898689706961e+00 2.564991510509857520e+00
2.793158333202005572e+00 2.484061996989125110e+00 2.970880169453215203e+00
3.396351159476164394e+00 2.851465761582253844e+00 2.635900057419777287e+00
3.820430790512376440e+00 3.127460631918260070e+00 2.783473315267474657e+00
2.961223258574593231e+00 3.193085595439218327e+00 3.186879757090073984e+00
3.018776874314827108e+00 3.027122295645368055e+00 2.834231578102316629e+00
2.850459416149289549e+00 2.208384179933084113e+00 2.569926952716111934e+00
3.614781604420813643e+00 2.182155604835242180e+00 2.356042369229276456e+00
3.161687019925726094e+00 2.341735400070922068e+00 3.091253403648996034e+00
3.343205894070414796e+00 2.510084082437553654e+00 2.479044368376026597e+00
3.373088206703330982e+00 2.906111892191776569e+00 2.499445754627243499e+00
3.931121081848580889e+00 2.992717531965033650e+00 2.534000030965281258e+00
3.875598790426733498e+00 2.517962676372964115e+00 2.864501470490403712e+00
3.788308362066630686e+00 2.566919479673984483e+00 2.866991901858662484e+00
3.199588395071353730e+00 2.731551227595687692e+00 2.956012524093984073e+00
2.515725416592044628e+00 2.949441231474874581e+00 2.925072283427208930e+00
3.262330195370938934e+00 3.273359394681652379e+00 2.590972186873092831e+00
3.592348655465378737e+00 2.807714955308720395e+00 2.680170662323284159e+00
3.301138682473756525e+00 2.923870503845081625e+00 3.327156718150715342e+00
2.238475920484594095e+00 3.137253660943466027e+00 2.758699120720800924e+00
3.327180806035375138e+00 2.470276807265626928e+00 2.322043612447228345e+00
4.009774001877484118e+00 2.799587770419654120e+00 1.754320997460659060e+00
3.288623843250903178e+00 3.042839646691970490e+00 3.158948396627597077e+00
2.909534095836933343e+00 2.948535519315897968e+00 2.339164235269877601e+00
3.430736918103864941e+00 1.747524514322501776e+00 2.380139468263616997e+00
3.514576323775447708e+00 3.365273318209207165e+00 2.630149721741966928e+00
2.855045014464812070e+00 2.637246433527296929e+00 2.805075226298860080e+00
3.454633288365484223e+00 2.245813472782348441e+00 2.120885545983482334e+00
3.225179521243124903e+00 2.303479739041527363e+00 2.856369997567441033e+00
3.021750616603614770e+00 2.503904099206880396e+00 3.104600842239864988e+00
3.265168877034895445e+00 1.747896999282855024e+00 3.000590048305365798e+00
3.597207833637427576e+00 3.168148937825768563e+00 2.605393827355263703e+00
2.576862316524901164e+00 2.378753487772062858e+00 2.673522317103762092e+00
3.527152202522993107e+00 2.488135297459436401e+00 2.853139515320665343e+00
2.126363837004120683e+00 2.720674061799995602e+00 2.119909799829788444e+00
3.397806134365988662e+00 3.148668672148982495e+00 3.251998506952494150e+00
2.944689208588922913e+00 2.227762986658334832e+00 2.050385493505337831e+00
3.102810367621803955e+00 2.651194479463300446e+00 3.196214904805552148e+00
2.969199436336066977e+00 3.038210191344131061e+00 2.603060700619132195e+00
2.904680797431771211e+00 2.259396719325006408e+00 2.459136506931945299e+00
3.687027525779747350e+00 2.015403540852792386e+00 3.025467774713861857e+00
2.955812793215976786e+00 2.837870335848577508e+00 3.217913111742455978e+00
3.867679680976949808e+00 2.423624026005194221e+00 2.963666263762176012e+00
3.248000729934439335e+00 2.490080236982525896e+00 3.171692292622436682e+00
2.952586808483733005e+00 3.072266124127812414e+00 2.648104871998939291e+00
3.036478376432052428e+00 2.878292445795279431e+00 2.624896063795910450e+00
3.244182657611146769e+00 3.027895287782247813e+00 2.515843480500779439e+00
3.323645251697695091e+00 2.949763334720273633e+00 2.174328852874072737e+00
2.476236782172740014e+00 2.973248177665878789e+00 2.381829665188095912e+00
3.726417136073285619e+00 3.223993171473035435e+00 2.413371630262111989e+00
3.733171508889268964e+00 3.077637988829053928e+00 2.929918714208397557e+00
2.817660447661537670e+00 3.340639625387664235e+00 2.798288399395154613e+00
2.554874369416965330e+00 2.395131922219952969e+00 2.785144242193003272e+00
3.248820811703569067e+00 2.152526911857358449e+00 2.333827741517818577e+00
3.325962971900838117e+00 2.994131978845254949e+00 3.291620901876295413e+00
3.413525194366157756e+00 2.728515412862107414e+00 2.075669315831098150e+00
2.842203719795814543e+00 2.792195986949120634e+00 2.460561062502213847e+00
3.039373721739147882e+00 2.956788190049183473e+00 2.569450339685010132e+00
3.514644828963934486e+00 2.767609430213120891e+00 2.583103924506603200e+00
3.237460083363339347e+00 1.827682632152577868e+00 2.283451134114188541e+00
3.688433259638231654e+00 3.016927591424562571e+00 2.959039508508010563e+00
3.544377325935869738e+00 2.720116779334337487e+00 1.744389992974806569e+00
1.825788700759287897e+00 2.438468711199183847e+00 1.644775795850113242e+00
2.812833681191879265e+00 3.106779706171560740e+00 3.074819158929745111e+00
3.630722043340092409e+00 2.660785008252555706e+00 2.516591320228925177e+00
3.360535987876903441e+00 2.066769482905149502e+00 2.485643616753719698e+00
3.648931414595995015e+00 2.218219142041317316e+00 2.423693774596516803e+00
3.449338555837516918e+00 3.125657411888074222e+00 2.985952022490923508e+00
2.911888503059944622e+00 1.844246917749127412e+00 3.443594439516136863e+00
3.431029705442183886e+00 2.248357299706545742e+00 2.712019232656475598e+00
2.581881539184937235e+00 2.298206709994149222e+00 2.445102795402366525e+00
2.518685284729947238e+00 2.796605501919604553e+00 2.189701602611942022e+00
2.786430149957812130e+00 2.445660481661246166e+00 2.653087948311674271e+00
3.410636497155983271e+00 3.127095231155392785e+00 2.936410095877028947e+00
3.303228848628140479e+00 2.022616383626573366e+00 2.640578718888083376e+00
2.708480337565015272e+00 2.867003528677452007e+00 2.553163381806828003e+00
3.682098710885787440e+00 2.764389773407410100e+00 3.185795151155248472e+00
3.671691584022562349e+00 2.314449826996497261e+00 3.023388513022543300e+00
3.534167780890867583e+00 2.608917148357765559e+00 2.765065429195740609e+00
2.852222607405806798e+00 3.158571415520790460e+00 2.918767776136027337e+00
2.863162988459912572e+00 3.271242009276657203e+00 3.122145463778087660e+00
2.470834581715601441e+00 2.952262146326802839e+00 2.172700594336179236e+00
3.360227915105380436e+00 2.322205987626312584e+00 3.116748287962450181e+00
2.673255082726948562e+00 1.626826625204967680e+00 2.608325249546842528e+00
2.406426308522601420e+00 2.897180801684981155e+00 3.448000860688413827e+00
3.206533229374063154e+00 2.845059547996931393e+00 3.015629852489901452e+00
3.581529476693075420e+00 3.326150284396479861e+00 2.837235078732122773e+00
3.896378035304756793e+00 2.426123469433510316e+00 2.564620502993254281e+00
3.867430767039591100e+00 2.519167903633113159e+00 3.265931148071252732e+00
3.507533171660969895e+00 2.956720262999265270e+00 3.431819141558382746e+00
2.637174785183570069e+00 2.744676728427627221e+00 2.854053481756961830e+00
3.353311117100271854e+00 2.448106085719019553e+00 2.398668554469136627e+00
3.049719065050883415e+00 3.392281493165056006e+00 2.899850555762579329e+00
3.294071344508564536e+00 3.086408944353119299e+00 2.382513673310926894e+00
3.697390722230803117e+00 2.771260825238082592e+00 3.208011795697953250e+00
3.544483741082613548e+00 2.726638039453348927e+00 3.199766495502206709e+00
3.323460720914602540e+00 2.503813148341345496e+00 2.701534454203939895e+00
2.933485227470363998e+00 2.658258660654724270e+00 2.864969607382771510e+00
2.693724970277779907e+00 2.429677566981273351e+00 3.111217618951489516e+00
2.467656732986552637e+00 2.456357732135770355e+00 2.573463719316226861e+00
3.639854417578037182e+00 2.425448081005685097e+00 2.982942580037917679e+00
3.664623123315904341e+00 2.177825444902683927e+00 2.557748665746355954e+00
3.460552037132251346e+00 2.675088687297747736e+00 2.165798755799690944e+00
3.645288781816984791e+00 2.611101996781800771e+00 2.831473716516742734e+00
3.278358924313751643e+00 3.250532564058838503e+00 3.204953198121153424e+00
3.872400365279069945e+00 2.260105595989009508e+00 2.862520523904309666e+00
3.913227769531531841e+00 2.342483697711950530e+00 2.849509920591792422e+00
3.523999967390108345e+00 3.057345801085157966e+00 2.639482239768956795e+00
3.379868443216620388e+00 3.169294385843833162e+00 2.788020581181445579e+00
3.765970206805065779e+00 3.078099850240907376e+00 2.607034566742893578e+00
3.468009327109895956e+00 2.514476531012143301e+00 2.605051957314976185e+00
3.635138075793831192e+00 2.060736564919893432e+00 2.923124445710639563e+00
3.490562171893376586e+00 2.641575833469210099e+00 2.649746012840544118e+00
3.648460128691667137e+00 3.189628126775706729e+00 2.835070046237920138e+00
2.954285220406996704e+00 2.382031396711879800e+00 2.737644405911734413e+00
3.532285976226068769e+00 2.521352150333881603e+00 1.890560727921054784e+00
3.798053617339154364e+00 2.287113747574437195e+00 2.773523889380684615e+00
3.396874121239045419e+00 3.171253059422887155e+00 2.278897066036597696e+00
3.404267798720809868e+00 2.899878694940658974e+00 2.254917114233542463e+00
3.443848178508496893e+00 3.288292981662634062e+00 2.349993874982522435e+00
3.199956654873553408e+00 3.322316398221366374e+00 3.311634878171111129e+00
3.463396073290077926e+00 3.058843077690784007e+00 2.367145639892675568e+00
3.082671132877221165e+00 3.202118488672116126e+00 1.791967834290535855e+00
2.927692069358277305e+00 2.896577246508805992e+00 2.698796119889430578e+00
3.263338083333531259e+00 2.724496914856113339e+00 1.985668361094150125e+00
2.382615689339808274e+00 2.807621084518687304e+00 2.744416681370920763e+00
3.684823899576898487e+00 2.198196048872210095e+00 3.250276665274915100e+00
3.037510363380803380e+00 2.385434160786747970e+00 2.528790067449363743e+00
2.912711221016581309e+00 2.514544540968975728e+00 2.202680671129733536e+00
3.630403877302741389e+00 2.522735533892306758e+00 2.762940543390898007e+00
3.235266626426291481e+00 2.956254854823828992e+00 1.755793227327770989e+00
1.912449434984419439e+00 2.153003233895002033e+00 2.368246413412996798e+00
2.566328149824933291e+00 2.109623151933772256e+00 2.801712861054257431e+00
3.003924097625891854e+00 3.334521368672285213e+00 2.394568608019950862e+00
3.536140620938331036e+00 2.132767291134778809e+00 3.177812193193211954e+00
3.143879982801939921e+00 2.618292096483594733e+00 2.949800777313881905e+00
4.102370538377840603e+00 2.787191226115126153e+00 3.166546061924855326e+00
3.067568432453796845e+00 2.567969162263778138e+00 2.202120288865399900e+00
3.151378829163172135e+00 2.240571748578896738e+00 1.723466260963657293e+00
3.076807273676679610e+00 1.924931817678134038e+00 2.441460773544745777e+00
3.135764081130353542e+00 1.933041676071850290e+00 3.066867993448925134e+00
3.190339451836794016e+00 3.173314543162478962e+00 2.190519177621714331e+00
2.044971846377630520e+00 2.527685661678625184e+00 2.113028551782626607e+00
3.312183774141773007e+00 2.243127975250136963e+00 3.041805285636578482e+00
3.238988895186046157e+00 2.307440938699321098e+00 3.201684018398250675e+00
3.238593930667740040e+00 2.711747690240784880e+00 2.049131494991670799e+00
3.559889329200961239e+00 2.550341115393912617e+00 3.009484698141411396e+00
3.358568973493378351e+00 2.487202557951937898e+00 3.338221487634647655e+00
2.346123648426458708e+00 2.552787144362016480e+00 3.275945957526199326e+00
2.858232294230429016e+00 2.550786915243268727e+00 3.032840887642644923e+00
2.914663607621102770e+00 2.612999863200545558e+00 2.647101146866964072e+00
3.518725864705785078e+00 2.458927334515757401e+00 3.016898030141348830e+00
3.481117990672558893e+00 3.144007269664363946e+00 2.861295017824137865e+00
2.945644121183415454e+00 2.796242240126125100e+00 2.239264344920196326e+00
3.644647903050750148e+00 2.635416961232490696e+00 2.855972354378652600e+00
3.368387615624855336e+00 2.380114070856071073e+00 2.925437667165908806e+00
3.354521623561022459e+00 2.538766456667997051e+00 3.360715697463537488e+00
3.163172093938420470e+00 3.165071565457253211e+00 2.854897119845706932e+00
3.794831714189103700e+00 2.485777507137030273e+00 2.226479046031745845e+00
2.538688854002054907e+00 2.858987744725192570e+00 2.433895942141981017e+00
3.617667101881767877e+00 2.752430144432473025e+00 3.276971776444074447e+00
3.812558692861230281e+00 3.077958104654310301e+00 2.483557037150083691e+00
3.000231128367344180e+00 2.585042081052779661e+00 2.343850361559767670e+00
4.059733924586738318e+00 2.527091542017434467e+00 3.082663610124239284e+00
3.271008662982318516e+00 2.292580717794987955e+00 1.832512046214842760e+00
2.573214649404789611e+00 2.060239026324060418e+00 2.717387873384203179e+00
3.731800565606075537e+00 2.762574847244875453e+00 2.524040968441163990e+00
3.042301986826681404e+00 2.369388170550553951e+00 2.651371218002557484e+00
3.127923470847559617e+00 1.875684172283958118e+00 2.685502084117597832e+00
3.166978027797662243e+00 2.337753181426461158e+00 3.044002207326770737e+00
3.150147252039261492e+00 2.404055187685842476e+00 2.070138615987103581e+00
3.182437077964192174e+00 3.046622672048952651e+00 2.760123587927350020e+00
3.109437799286145054e+00 1.740876533510999469e+00 3.074412092883136882e+00
3.496747626970898803e+00 2.662410157445630254e+00 2.495362334228613754e+00
3.125029547943308117e+00 3.195448272531363099e+00 2.157940417410242340e+00
2.593974029544033666e+00 3.159591620353704222e+00 2.790130547616061829e+00
3.381539949581395810e+00 2.351059540487356880e+00 3.169509963233192007e+00
3.477527745019630689e+00 2.997674445144285382e+00 2.230285102623023263e+00
3.282316961107324182e+00 2.094319678099711535e+00 3.361214314663417468e+00
3.129501202645051716e+00 2.736768398592629659e+00 1.632315976505352317e+00
3.203764175954818327e+00 2.421897970543934075e+00 2.136786679993939675e+00
3.369257255952765817e+00 3.114050673773835154e+00 2.667931612804170349e+00
3.176833526681941411e+00 2.551662625738137624e+00 1.816313541290811351e+00
3.589332164729109653e+00 2.537621517811208260e+00 3.070794157049375528e+00
3.610907466808894295e+00 2.361212825468684162e+00 2.788068983887443508e+00
3.331466603759808631e+00 2.921611254574450811e+00 3.188683046647483366e+00
3.828002040914563420e+00 2.429263324674811209e+00 2.864350414806167144e+00
3.506805213548714217e+00 3.229037898818671426e+00 1.927017145245784713e+00
2.468794578813546359e+00 2.570726837144271748e+00 2.006809774726755702e+00
2.300339859733111503e+00 3.237343218289582047e+00 2.816615166899069767e+00
2.898213605176326091e+00 2.320444408385317736e+00 2.806329879946533268e+00
2.826766414056924859e+00 3.083465061215617364e+00 2.908809299054931685e+00
3.257920678337705933e+00 2.655166321010726804e+00 2.069325346652110209e+00
2.669777098970941065e+00 2.162897131383868299e+00 1.941787404031030784e+00
2.798021154416961753e+00 2.911872353493984544e+00 2.328187820389551188e+00
3.778434879372127408e+00 1.734526371587632232e+00 2.383664810715366400e+00
2.467523211348991996e+00 2.795045364874914728e+00 2.456169145306743573e+00
3.725219090920093734e+00 2.608716989041660383e+00 2.634198606323101988e+00
2.465559713993778601e+00 2.754670519761070135e+00 2.100073542229598189e+00
2.907933949851890798e+00 2.608471372773595753e+00 2.430315676006293835e+00
3.154455838234906828e+00 3.164687075600773447e+00 2.401876461023555898e+00
3.668867103418709696e+00 3.154384559294613144e+00 2.955090139125959414e+00
3.219894391928559862e+00 3.311886983433703247e+00 2.814052829997748084e+00
3.875514293022215728e+00 2.546591497200233256e+00 3.258880260744464685e+00
3.781642870396603406e+00 2.414776358633210496e+00 2.801923553104192166e+00
3.722438779674202003e+00 2.835222850066518419e+00 2.632479869636693337e+00
2.055534705643245807e+00 3.303606478839419491e+00 2.745328984458582422e+00
3.128796955099527821e+00 2.080645393521050934e+00 2.529876087984940014e+00
3.294355687833644186e+00 2.900002651385848118e+00 2.364975579314092080e+00
3.390870335094724908e+00 3.047470213908295200e+00 3.069383084966236463e+00
2.498136631008216479e+00 2.959853612907568543e+00 2.997413094478087903e+00
3.048549643692980204e+00 2.639705830911642792e+00 1.931402119602698919e+00
2.555901425377844927e+00 2.488878111775488122e+00 3.171707461553108232e+00
2.686659945557216655e+00 3.279212988571496012e+00 2.838232757005850537e+00
3.388696561623050219e+00 2.315051348234049122e+00 2.964056510182508042e+00
3.034562494638072927e+00 2.661618330075345096e+00 3.016822210800066628e+00
3.752484722794608984e+00 3.068379851030851313e+00 3.281554923842662674e+00
2.418006163947774567e+00 2.568427568218284662e+00 2.903198792105881498e+00
3.110931156616656423e+00 3.161951077162330925e+00 2.569097727176234081e+00
3.270417889465263350e+00 2.723743588210727928e+00 2.384484667711824990e+00
3.162406399149590097e+00 2.460313848282440929e+00 2.053719938544244172e+00
3.172625639344539117e+00 3.081576288927832419e+00 2.248127209686961780e+00
3.553754633976704547e+00 2.195790429297804103e+00 3.175879679997140936e+00
2.840853973984160952e+00 2.699218821255200407e+00 2.549348679106121729e+00
3.381397281782895892e+00 2.695119013142270870e+00 3.210642748764408694e+00
3.447874808736554719e+00 2.721800637784542065e+00 2.120936307453568759e+00
3.387837792558925809e+00 2.270247786544475233e+00 3.067535103687272890e+00
3.722149325682564847e+00 2.806091717958625331e+00 1.582251829957034506e+00
3.678646612980223107e+00 2.104392936686183990e+00 3.271065005511114343e+00
1.908699393416385837e+00 2.431197923935736416e+00 1.942741828118132563e+00
3.695490048088015289e+00 3.568973016313644830e+00 2.057933038603255937e+00
3.330436659330771487e+00 2.694864293214657813e+00 2.322416103141954125e+00
1.970565219381090083e+00 2.995022102607539427e+00 2.560137057431365992e+00
3.467019917540770990e+00 2.808233743507175806e+00 2.209865984360309010e+00
3.785703284885381770e+00 2.162951506913557420e+00 3.209753601597757022e+00
3.503416556688544237e+00 3.100719147645149665e+00 3.244086732293120612e+00
2.706361086901003521e+00 2.511426748577262558e+00 2.567341942313257963e+00
2.898764024734204359e+00 2.088232729509128749e+00 2.842495530309870233e+00
3.427660023032391923e+00 2.156959879766490840e+00 2.725187864663078940e+00
3.857328554986781288e+00 2.910483667838334565e+00 2.051422211435143694e+00
3.263088198810699669e+00 2.908250341838753084e+00 1.451976587101168059e+00
2.682145770022179576e+00 2.377275025250259244e+00 3.236755833532054094e+00
2.409258695222326274e+00 2.566043669899932045e+00 2.530006411817717016e+00
3.257117441176047290e+00 2.815141475525007042e+00 2.720406426428970459e+00
3.337025219132103260e+00 2.303126626527330245e+00 3.126488442015623814e+00
3.546629024331085844e+00 2.150240332516470509e+00 2.906143007171094528e+00
2.832924404218217340e+00 2.961655287192717534e+00 2.072483583678119690e+00
2.677832459328813641e+00 2.750577207857173079e+00 2.384822284148349070e+00
2.573246146764797793e+00 2.980851420740323388e+00 3.040513722530457486e+00
3.318251731323415221e+00 2.537991139054995848e+00 2.795774007892277702e+00
3.393975376006154399e+00 2.424407311969394296e+00 3.117643512519264082e+00
3.268277327229763163e+00 2.877628681052930570e+00 2.683576670959682886e+00
2.919609764881641034e+00 2.601105100343644505e+00 2.701651104124802139e+00
3.575887195255214035e+00 2.912733158394896993e+00 2.292630747967362215e+00
3.434757981102077640e+00 2.349945266895313800e+00 2.937849910514574781e+00
3.325811423530536270e+00 2.521993904452040969e+00 2.632759853174645226e+00
3.227172039606233334e+00 2.254193414129716633e+00 2.281157154561166855e+00
3.583100729816780738e+00 1.768240639630292987e+00 3.138675864919125313e+00
2.526077385518697760e+00 2.729818953436495388e+00 3.120431807699852289e+00
3.443782793115191865e+00 2.655484826975170520e+00 2.647168992154711020e+00
3.490149227555920497e+00 2.979405835657932933e+00 2.784677236870326311e+00
3.185909170559246384e+00 3.141993395877434203e+00 2.121145290081203783e+00
3.494194722359373007e+00 2.426595110803229538e+00 2.901371690819182447e+00
3.665249137036764360e+00 2.654549868310283944e+00 2.771149824495322100e+00
3.356002668440528858e+00 3.430724879288267193e+00 2.644066637212379334e+00
3.597319499097858753e+00 2.699124664579253263e+00 2.802916589256362556e+00
3.797433077565130155e+00 3.071795311088481917e+00 2.496443050350880988e+00
3.838919122189996980e+00 1.786299950934558067e+00 2.620330860561981279e+00
3.361169416982353830e+00 2.614565059850192164e+00 3.164687021341583861e+00
3.424017641458253269e+00 3.187345232492257541e+00 2.667859747218343625e+00
3.401618973060066775e+00 2.624515412248844992e+00 2.296973359425633632e+00
3.711994627696082016e+00 2.854823903710018929e+00 2.971070778324621298e+00
3.703544592146355896e+00 2.390111336601746128e+00 2.667476906796887981e+00
2.772836971941631923e+00 1.992510628962867347e+00 2.115250016843573722e+00
2.852795577160037510e+00 1.571641050216624480e+00 2.300256695317330013e+00
3.525122040738865703e+00 2.644209894907148861e+00 2.566486925195017754e+00
3.081272188955939129e+00 2.744156248159403955e+00 2.592906323315478545e+00
3.003626058676846178e+00 1.790594761624134446e+00 2.616751597021355291e+00
2.584263511998748264e+00 3.152203240723692179e+00 2.412507885001347052e+00
4.176789155185685054e+00 3.286190465534988725e+00 2.311468595337768051e+00
3.227081817712093237e+00 1.863149497420628631e+00 2.816050824766625826e+00
3.728941459456874608e+00 1.724659789771547214e+00 3.008642018313734567e+00
3.189941628782339667e+00 3.108293047500932715e+00 2.630231896563482330e+00
2.702223501352441382e+00 2.657436110541281593e+00 2.780915415902440735e+00
2.920256935066098958e+00 3.137095764782649177e+00 2.528662405206528518e+00
3.877129518861060831e+00 2.668117295042104153e+00 2.451962585303876008e+00
3.277578898764188065e+00 2.457744139992347421e+00 2.384834090763438219e+00
3.635799740933678859e+00 2.797787751474120732e+00 3.040858650083250847e+00
2.813023506148919939e+00 2.851383028491484506e+00 2.244524292442418467e+00
3.519275840613222073e+00 2.624142717239140499e+00 2.323224780912394927e+00
3.689382697197850280e+00 2.872647043475352824e+00 3.450568619394168035e+00
2.765880027289329135e+00 2.552214797383225431e+00 3.240739396312604104e+00
3.617253922174540115e+00 1.283925354249742412e+00 3.114878918441077893e+00
2.450956743081067479e+00 1.800364841668308014e+00 1.973870629628140527e+00
3.293092031572502520e+00 2.345165094875919287e+00 1.914346676590291230e+00
4.015857674203423322e+00 2.833483283666960784e+00 2.990844464132597302e+00
3.112709007350888957e+00 2.662846120285622398e+00 2.789082959084253854e+00
3.755584213433497798e+00 2.253894811702156886e+00 2.801350022337237178e+00
3.525402712547069051e+00 3.228649516050518642e+00 3.057297347827454992e+00
2.679610777885455430e+00 3.041258959711653276e+00 2.929192362558979301e+00
2.428105180221136639e+00 2.304819249349240984e+00 2.475077996455016915e+00
3.127645467056193507e+00 3.013913148130010988e+00 2.603042870296380151e+00
3.676524111450815813e+00 3.603096173974161154e+00 2.929633850504138604e+00
3.791687981600378343e+00 2.423861675837252427e+00 2.541419702826372529e+00
3.052387501495707589e+00 2.845607414353472642e+00 2.585573151934497549e+00
4.010174131078843907e+00 1.954069329429453328e+00 2.999701423462137750e+00
2.752962418126188471e+00 2.998536809318854246e+00 1.828463858182278967e+00
3.037287223272457037e+00 3.057509476378664992e+00 2.929248989432724937e+00
3.514033545494764432e+00 3.314485522277117457e+00 2.283328867399276429e+00
3.383379337900995321e+00 2.675423641311909684e+00 3.213700664974289190e+00
2.379810865656267538e+00 2.699415071449215553e+00 2.341914993841688553e+00
3.607714815088138405e+00 2.614785994371553013e+00 3.407967006136916499e+00
2.392766722419986447e+00 3.098176804485022640e+00 2.988574934989827181e+00
2.869668024738722956e+00 3.403050697415095804e+00 2.226462050982359386e+00
3.484293867417816326e+00 2.606495043760389319e+00 2.925144755860400458e+00
3.123469685801896656e+00 1.748077257829409481e+00 2.490937457018127521e+00
3.608531545525307749e+00 3.240991605506536644e+00 1.968555665810489019e+00
2.621264331070237930e+00 1.664841826382402079e+00 2.339122510378569331e+00
2.753942351094046170e+00 2.837697764119243793e+00 2.419692696754051742e+00
3.684372643105404688e+00 3.097878929336894238e+00 2.916466552295713832e+00
2.706498939658466885e+00 2.290958646544010602e+00 1.380893649019610203e+00
3.131402012047990624e+00 3.550233159086926715e+00 2.880498142370053305e+00
3.095469407587441601e+00 3.229272856714450413e+00 3.036605359997546216e+00
3.083564169519471321e+00 2.940264535324102368e+00 2.637947367305909285e+00
3.700464429538398381e+00 3.168882879445145573e+00 3.278854119419266855e+00
3.326804690694015854e+00 2.917134186512690963e+00 2.818224569490845877e+00
3.255333082966115565e+00 2.242209843426413052e+00 2.744309554687453634e+00
3.840557154231263759e+00 2.409183445201723561e+00 2.716841202561667501e+00
3.057830227261320921e+00 2.926787391194594967e+00 2.948665847892265823e+00
2.811722048790836759e+00 2.826643848584670771e+00 2.319480813401858743e+00
3.173946955393738723e+00 3.081877072931163752e+00 2.972121574611417572e+00
3.791947175142790893e+00 3.182433876120242644e+00 2.927105391540056001e+00
3.434252532278710301e+00 2.444593913763390969e+00 2.556201858339577360e+00
2.998557594137160720e+00 3.038957329825396680e+00 2.049950709160446749e+00
3.327600840143471128e+00 2.164594073888313819e+00 2.241073391319106101e+00
3.579910133761854851e+00 3.222389864807869486e+00 2.957719382033044297e+00
2.820797099016058240e+00 3.408972440798947900e+00 2.981302407248298092e+00
3.534062358773393697e+00 2.725016713480772790e+00 3.120061440325743174e+00
3.744227768516589006e+00 3.096619619274768809e+00 3.028610406609538952e+00
3.859562036078119096e+00 3.247930698821032358e+00 1.944957613363178517e+00
3.636691757221077737e+00 2.844732931554034838e+00 2.938849660085253834e+00
2.970945370461134605e+00 1.699392545641228214e+00 3.060823391403139304e+00
2.664767054295938298e+00 2.643806922181483277e+00 2.580473210305696430e+00
3.406430533115830439e+00 1.767422704990613935e+00 3.020800824737863710e+00
3.324301381192257931e+00 3.258245382660509559e+00 1.823357105628925501e+00
3.882586435714893813e+00 2.155712066952415906e+00 2.854418445273313676e+00
3.313646121025437541e+00 1.930305524676330320e+00 2.358897723644572064e+00
3.519376420128708105e+00 2.643049924128345829e+00 2.769513765095432234e+00
2.809153023084268064e+00 2.547190875166656099e+00 2.294686109067447521e+00
2.891246113067539092e+00 3.067895474397481337e+00 2.488319291391690502e+00
3.461494552015998760e+00 2.895879987407748324e+00 2.766426229668443870e+00
3.499035186985545387e+00 3.476622974597859628e+00 2.728738025144636481e+00
3.233896841705820702e+00 2.968987726058589960e+00 2.578976530380132637e+00
3.665954960125235917e+00 2.902456952483574160e+00 2.143801114772996286e+00
2.280229221765192715e+00 2.810265313107211060e+00 2.849552790800258695e+00
3.024845637479382621e+00 2.690717412814187970e+00 2.756454272588167331e+00
3.854808451194698282e+00 2.295749095061094813e+00 2.767804660063716948e+00
2.972042001898226982e+00 2.781226646689576310e+00 3.035201397960989755e+00
2.957639283823706222e+00 2.731654450259422440e+00 2.179244168259629522e+00
2.927578010753098425e+00 3.017269150409360279e+00 2.269996578776585672e+00
3.183369944348285241e+00 2.658243083166118126e+00 2.722929872758696579e+00
3.248307692993633644e+00 3.246873353340254731e+00 2.417080393594589260e+00
3.531616140597817477e+00 3.300093923014664643e+00 3.013477573226544859e+00
3.050556070010694398e+00 2.817636343595852466e+00 2.651296792451251161e+00
3.423388482618000328e+00 3.024052469715366342e+00 2.146059444488048307e+00
3.870926335119272643e+00 3.039247548967474177e+00 2.732343586681136749e+00
3.889901784902692672e+00 1.613161838782236845e+00 3.042798563910623422e+00
2.748223345643218796e+00 2.158238746340761516e+00 1.889048859238997791e+00
3.657756169876881902e+00 3.422566318366309535e+00 2.820990983790512718e+00
2.145283322532991477e+00 3.284348835286936552e+00 3.265771943448641412e+00
3.559611204243316340e+00 2.988231383135322883e+00 2.550660888133133408e+00
3.382887161083793615e+00 2.538761319960699758e+00 2.162327032955806416e+00
3.781752571865256041e+00 2.943717865833124669e+00 2.358515304551248803e+00
3.000062394401157739e+00 2.673238491024434893e+00 2.135224712918413648e+00
2.554606203567983957e+00 3.493185615920545661e+00 2.192158483769799382e+00
3.104041107013451928e+00 3.072953823863146638e+00 2.779310132568833858e+00
2.782940778581305619e+00 3.389197113791306393e+00 3.117222885688664125e+00
2.682344522936377373e+00 2.970428431473496556e+00 3.054420061579776302e+00
2.850692964060403956e+00 2.427266162903999547e+00 2.542442776878667932e+00
3.465747836656030589e+00 1.919092586748555540e+00 2.619434717424641512e+00
3.051862322770466207e+00 2.020659414931630149e+00 2.425865858373070783e+00
2.563305265971586699e+00 1.974506509459456050e+00 2.243794622570650432e+00
3.143607908390175343e+00 2.593685577050127034e+00 3.134616913386578219e+00
3.687070825322591006e+00 2.284175348029009012e+00 2.736422911278985293e+00
3.949444971712348984e+00 3.362389107881067041e+00 1.841893635237745297e+00
3.453896293653906824e+00 2.937648386224715136e+00 2.355645487112129288e+00
3.218517892289929794e+00 3.022466360708499167e+00 2.530900765865622848e+00
3.778024983039373286e+00 2.275074197737346982e+00 3.035635043645479314e+00
2.990205055192843631e+00 2.959554156360684640e+00 3.096848526025980153e+00
3.227294583749792167e+00 2.910003182745823924e+00 2.382392342844247946e+00
3.373885308245819115e+00 2.147563332002647929e+00 1.916689483035322494e+00
3.587991650112687836e+00 3.088035933534743371e+00 2.635692839494667705e+00
3.337614628909482128e+00 2.909109133032829142e+00 2.766908455179274196e+00
3.575164408417911499e+00 2.854851289022857674e+00 2.459566544416039502e+00
3.199013922872103954e+00 2.817354989340975280e+00 2.048493939357348914e+00
2.672426582390006189e+00 2.106348313586671850e+00 1.526775714218014945e+00
3.713349255963323881e+00 2.562910177590245198e+00 1.966825465867807488e+00
3.427155651481836873e+00 3.377710087031211561e+00 3.062915160700131256e+00
3.493863769386222007e+00 2.758749901063975773e+00 2.746785653954871620e+00
3.344873565885974731e+00 3.128249761733779888e+00 2.456319463184822194e+00
3.415479000435899248e+00 2.402738028067270992e+00 2.141293048653413411e+00
3.122141259939074320e+00 2.558576615422727407e+00 2.754632706831150024e+00
2.929508181471423001e+00 2.531729704417351456e+00 2.389930885766638369e+00
3.181941071057295289e+00 1.882489890172603042e+00 2.472447728884132445e+00
2.503293370915523397e+00 2.833277670515241820e+00 2.747583214977574961e+00
3.014693401364277214e+00 2.781205980045188930e+00 2.511889653460694483e+00
3.323863133356132593e+00 2.015910153782049186e+00 2.730966786702706983e+00
3.764034054247880956e+00 3.122568686978453023e+00 2.735387994170231707e+00
3.870154832817857660e+00 1.510990044988112180e+00 3.094191785400453032e+00
3.180324077037850472e+00 3.113648034941438603e+00 2.902856808261103261e+00
2.413516623054826837e+00 2.754830490045946156e+00 2.217052060551754078e+00
2.922896190550266393e+00 1.825895824471014173e+00 2.834980233586068543e+00
3.376818590057022451e+00 2.645152372965762666e+00 2.898326318069263330e+00
2.776910041828117404e+00 2.704128730942471304e+00 2.706363684646828194e+00
3.298872508193510189e+00 3.464449546963401794e+00 2.220068078828953073e+00
2.793089847481575738e+00 3.002847101103472305e+00 2.688261635263063720e+00
3.155340428549364251e+00 2.326299136908590359e+00 2.680830782938699475e+00
2.879753655313832539e+00 2.489797921190624042e+00 2.519218605328621852e+00
2.948916715575819580e+00 2.398396913783084283e+00 3.392701544960802451e+00
3.317840485245877602e+00 3.053268810473263706e+00 2.705066397406245660e+00
3.410157143381885358e+00 2.785210192243475102e+00 2.560565827940026740e+00
3.452072311438678209e+00 2.834365681993229469e+00 2.926597505493943263e+00
2.916970654316325628e+00 2.930023952266350484e+00 3.182635907016391208e+00
2.957215546811986062e+00 3.230827404877578246e+00 3.044726773227106165e+00
3.321999350750858060e+00 3.251247680889811420e+00 2.081116130738746683e+00
2.835108992270061190e+00 3.091569944316058027e+00 2.825610809895960251e+00
3.138822972034907011e+00 2.865557456355548371e+00 2.701212917391480506e+00
2.789758875928475490e+00 2.598039696588692049e+00 2.546862723878942969e+00
3.802644921893004515e+00 2.625765785888354298e+00 3.231238957144445756e+00
3.475167824439371334e+00 1.758523863978918689e+00 2.604542605951245093e+00
3.159426193083001877e+00 1.923295281495923659e+00 2.385426927410248865e+00
3.515816238101538538e+00 3.089246991998662484e+00 2.736824578804509578e+00
3.316498840538227633e+00 3.142801395461165104e+00 3.004149600053662272e+00
2.775154035318478929e+00 2.779401317613183320e+00 3.155165458867418060e+00
3.178227558948205189e+00 2.308407111453196325e+00 2.549369285765138216e+00
3.708118074909173334e+00 3.050064899919048056e+00 3.163376504368835107e+00
2.294541937386068042e+00 2.357079424907701615e+00 2.022064965818780813e+00
3.042216909251775014e+00 3.289738409340198899e+00 2.861732482155571411e+00
3.172774095244568215e+00 2.956684201058116024e+00 2.576443174151687998e+00
2.772263634935806298e+00 2.585519214510159980e+00 2.113886622303375873e+00
3.117165068434211594e+00 2.184890009464740324e+00 1.574025714744124116e+00
2.999081056437879145e+00 2.943210799282207635e+00 2.904061108736657015e+00
2.981552549252604045e+00 3.036200645791214292e+00 3.144476242301817770e+00
3.396966607218518952e+00 3.050109588944769801e+00 3.135356075481779303e+00
3.583632021206735185e+00 3.573311480727544787e+00 2.477716692070743854e+00
2.362407421364999482e+00 2.452055077766347679e+00 2.964012392096501358e+00
2.434665100011863537e+00 2.693769861255848053e+00 2.990099246214510842e+00
2.790642459604928405e+00 2.588463824844985162e+00 1.728563993607385108e+00
3.430288087953370368e+00 2.896610670724875103e+00 2.870183629405867354e+00
4.041828002509614493e+00 2.740459228208604436e+00 3.097536575759238797e+00
3.821105900518922738e+00 2.491179778750466145e+00 3.011429942637592561e+00
2.547794796878810608e+00 2.959822278886024893e+00 2.831132327848556063e+00
3.383084276363062859e+00 2.805646747726769252e+00 2.925793847801551273e+00
3.064147686630665390e+00 2.562361895173160597e+00 2.342214990695677290e+00
2.729414403945158440e+00 2.913091391429110999e+00 2.555324752201099336e+00
3.478209992547826257e+00 3.149801088431386731e+00 2.880063281819180698e+00
2.904186574663954801e+00 2.260314081178737222e+00 2.616829411637680014e+00
3.726026597105209781e+00 3.164381777719104782e+00 2.510130507490862417e+00
2.301658262498551544e+00 2.425866726316125543e+00 1.760495527797486526e+00
3.227077391670989837e+00 2.984020497688852025e+00 2.098560131527752670e+00
3.724553339765607429e+00 2.741604619102179896e+00 3.262738588505475157e+00
3.105317207340981156e+00 2.982462308039746102e+00 2.960846688060486454e+00
2.185688958088693123e+00 2.946676669016427219e+00 2.178063359915809905e+00
3.191801716475102246e+00 2.298136887863254874e+00 3.029057762146328159e+00
4.023466819606966283e+00 2.778588079236727904e+00 2.697045182280004560e+00
2.919493267715871365e+00 2.703583482976667174e+00 2.473702782372922737e+00
2.793450034627810830e+00 3.079795584030772915e+00 1.909013005582710587e+00
3.948832783184514472e+00 3.031946396315435610e+00 2.895726615683668292e+00
2.310275256124799448e+00 1.999371839496820735e+00 1.979963912144983018e+00
2.798667938617130702e+00 1.013995943577156833e+00 2.531052586300379215e+00
3.405358324972292294e+00 2.667624578249406131e+00 2.950946594356411712e+00
2.705426671905723612e+00 2.355011972661938735e+00 2.891073061786653575e+00
2.520732059557682092e+00 2.520876598105284305e+00 3.217592307322558742e+00
3.680783546936811756e+00 3.253679202600211262e+00 2.961533069555738695e+00
2.919787207818474783e+00 2.618785749785957684e+00 2.842637094184414792e+00
2.468670619397400845e+00 2.320452813888587151e+00 2.218221436239885769e+00
3.105354884199921450e+00 3.297700775111040095e+00 2.910770686574587707e+00
3.933852826814333348e+00 2.608212739782897582e+00 2.624528712088009197e+00
3.797512281208942131e+00 3.046028488761999053e+00 2.202977674332601055e+00
3.467217329933912850e+00 2.203646534959430525e+00 3.227601049627574437e+00
3.704092593637029029e+00 2.367378265465503340e+00 2.613232369336370819e+00
3.448989073809151318e+00 2.496936283138485368e+00 2.768259867133587626e+00
3.359644989163268480e+00 2.406900049467949554e+00 3.272936705300771187e+00
3.355347341297020503e+00 2.109988435104420024e+00 2.170162894809539278e+00
3.425572087737994487e+00 1.733468067510847144e+00 2.786782611256781284e+00
3.529419404725517406e+00 2.558251434771613653e+00 2.886346831500164800e+00
3.467757165003576336e+00 1.690950938885621202e+00 3.142182181943106833e+00
3.581482741140970649e+00 2.511679475900935099e+00 3.058825363764310801e+00
3.585808003904784158e+00 1.967874638565918488e+00 2.554247054824501983e+00
3.427453831249728466e+00 2.851111328070881079e+00 2.679303043444174026e+00
3.375278336173326732e+00 3.321125174023879634e+00 2.181806422011907109e+00
3.337040776955054522e+00 3.089124786208888196e+00 3.317984417625499116e+00
3.797949310501830045e+00 3.074191748055713713e+00 2.957738198422373621e+00
3.231192663317209224e+00 2.785493069454278103e+00 3.006915499022114080e+00
2.919979730702832565e+00 3.004932731649122779e+00 1.634549750118215572e+00
3.408339249875083077e+00 3.524934729106867337e+00 2.287222433938848276e+00
3.522694909016351517e+00 2.836285752853827447e+00 3.346495882128871280e+00
3.287893108273933329e+00 3.171487651887137993e+00 2.213079979208361081e+00
3.363025382815971742e+00 3.101914858052701174e+00 2.519871334542314933e+00
3.923894429422565278e+00 3.180016325432686752e+00 2.708837576742869402e+00
3.498501348854889503e+00 3.240149980816204867e+00 3.030795966265223296e+00
3.412671958973619635e+00 2.241761482112840209e+00 2.216940136727560517e+00
1.844456728520888822e+00 2.770504680725577096e+00 2.657665671413704800e+00
3.198787764662500255e+00 2.254255786292546304e+00 3.226093317407995098e+00
3.202164551616649479e+00 2.135968219184922745e+00 2.484545607175529192e+00
3.619543252850005111e+00 2.567044454752205329e+00 2.394990216500179958e+00
3.026161884329645613e+00 2.971911471869437715e+00 2.840835679931404290e+00
3.138290066055311023e+00 2.605027734043543042e+00 2.409851014162784022e+00
3.255384869482143007e+00 2.787368188694459903e+00 2.611450860437217969e+00
2.984228501024292157e+00 2.263869186698519886e+00 2.352435793908822959e+00
2.686566662775372372e+00 3.291308247702270151e+00 3.137870661283212570e+00
2.940995707451635965e+00 2.373514960965693366e+00 2.433561975345986284e+00
3.512597018412766392e+00 3.222110676228384651e+00 2.750875069601832923e+00
3.026558778859631538e+00 2.793145908175463710e+00 2.546040346155185485e+00
3.758838803158707442e+00 2.714099544060960323e+00 2.515801206323728945e+00
2.935426719857886280e+00 2.531480774878517970e+00 2.929678884369181890e+00
3.324847178017216631e+00 2.637480022488087883e+00 2.746741150784816732e+00
3.597195801632488088e+00 3.062087835068484143e+00 3.120401392569292387e+00
3.407765254452701953e+00 2.478163581107413194e+00 2.814277418925329677e+00
1.984527309257344774e+00 2.872054540943845602e+00 2.403166258536278743e+00
3.315599722768036273e+00 2.726148059912474775e+00 2.279275498015252310e+00
3.063719691866139350e+00 2.561207926694508252e+00 3.069476711664781643e+00
3.571981958695523485e+00 1.581297997055731708e+00 3.078652209359924008e+00
3.602544292509499257e+00 2.421180671157833419e+00 2.533045677133137552e+00
3.500263173264075878e+00 2.592034049525205219e+00 2.631322885078688500e+00
3.513864315994674747e+00 2.571288847907920783e+00 2.966071123171405866e+00
3.311218666964269808e+00 2.312131515764838774e+00 2.848111576571860315e+00
1.724001006985192541e+00 2.758528655126065932e+00 2.468537606457340772e+00
2.827293269663013753e+00 2.421956004455741329e+00 3.378321430616468390e+00
2.267719257410514277e+00 2.889477302561796357e+00 2.906454255232454820e+00
3.227531508214285250e+00 3.041427457579107152e+00 3.322040200434219770e+00
3.331407590348812509e+00 2.579789358273768762e+00 2.489498992933890431e+00
3.993032207535079259e+00 2.479829860575542444e+00 2.845094781176070509e+00
3.436592463845800083e+00 2.455448429077583761e+00 2.552602329394632275e+00
3.545774687782241585e+00 3.300717805015799478e+00 2.244753995706570748e+00
3.400194663747132751e+00 2.335826739347177661e+00 2.855304303843865465e+00
3.710257244755175599e+00 2.053214593210746397e+00 2.985426321294233798e+00
2.510444586857877969e+00 2.941409531551294254e+00 1.949647952938936557e+00
3.873206469683430075e+00 2.559325967693060644e+00 2.541780540711496617e+00
3.259311747146156346e+00 2.912575940196019175e+00 2.865212267303280935e+00
3.183146013599768676e+00 2.935842210127981300e+00 3.102861387100790846e+00
3.248943346899024753e+00 1.946235500160797827e+00 2.509152643821834783e+00
3.535049822424464416e+00 3.156849209091186381e+00 3.050357854617346209e+00
2.812232392695286354e+00 3.282142034925647600e+00 2.946343707395355338e+00
3.750718284704353422e+00 2.487359742811673602e+00 2.754331859649213676e+00
3.664340001130896862e+00 2.782778233418579106e+00 1.747232069680426880e+00
3.714533585021027040e+00 1.974382840549179674e+00 3.373243364563867086e+00
2.806780273166269435e+00 2.537433327571939401e+00 2.255103560800567841e+00
2.642811180595772580e+00 3.208609261665158030e+00 1.579794136979156383e+00
3.143659561060873298e+00 3.206212567867255725e+00 2.725431144450774390e+00
3.862202860787309788e+00 2.726216390123296751e+00 2.553552653751797408e+00
3.314360354070074344e+00 2.777917369497575617e+00 2.632254300702996375e+00
3.817034096904674989e+00 2.798687232191829022e+00 2.636451382423801171e+00
2.998378329668128117e+00 2.869966600359892706e+00 2.159432012880922347e+00
3.557995501520135662e+00 2.757709133684842939e+00 1.741156707500979950e+00
3.927403111411636782e+00 2.562169288326201055e+00 3.189823176133959937e+00
3.261353779144412268e+00 2.528791826022958045e+00 2.848719986521287328e+00
2.291650768451349407e+00 3.006441117490777248e+00 2.926928994224802683e+00
2.869879277272348261e+00 2.666805598620813456e+00 2.220984090844234426e+00
3.398999397609981266e+00 2.694151335451367313e+00 2.163364726445225372e+00
3.294017104928673945e+00 2.801148878112822871e+00 3.055700436563399069e+00
3.868390617938694653e+00 2.298447902476574267e+00 2.784191380466826793e+00
3.326564583747877890e+00 2.849828768556437186e+00 3.353261412916795692e+00
3.234479226842162269e+00 3.277633932271493133e+00 2.422655027503302971e+00
2.422468614356882544e+00 1.636888938143163719e+00 2.882575954381330074e+00
3.359635784997672570e+00 3.053257971692930006e+00 2.949723259869883485e+00
2.963515647827002386e+00 3.022776229010844418e+00 2.920667332688897666e+00
3.416041239076759162e+00 2.347463178571439713e+00 3.358919357981892784e+00
3.333310147800655265e+00 2.254698669160950075e+00 2.028053476777051944e+00
2.837161095143074796e+00 2.920388424741500177e+00 3.012017219075974417e+00
3.805529100838132006e+00 2.523353434823205621e+00 3.052340605265038143e+00
3.100351530203129258e+00 2.734729503673311690e+00 3.550542526024460521e+00
3.593449478339083569e+00 2.539576071538631297e+00 3.078815951702585707e+00
2.940887573173920355e+00 2.531125639367854063e+00 3.097025709020901907e+00
3.641872270220229080e+00 2.840912650695755826e+00 2.966058266641062868e+00
4.184542701242254914e+00 3.500756669404452737e+00 2.284062436194385093e+00
2.518578135110041583e+00 2.765371023994573907e+00 2.785258223741224004e+00
3.257033337406291196e+00 2.364809638123874791e+00 2.896888014425739399e+00
3.660249988828544243e+00 2.833062176665806398e+00 2.611520076592090955e+00
2.505671693918348097e+00 2.470535057534681389e+00 3.022840444885620759e+00
3.409017686382217693e+00 2.741952591482978097e+00 3.134024996258295115e+00
3.341417141794867263e+00 2.714941182859579527e+00 2.538041771754397935e+00
2.721321359057890632e+00 2.910053479236450080e+00 3.065028397575163766e+00
3.568182464456153280e+00 3.248191016726853952e+00 2.797599370870273550e+00
2.715800791419759275e+00 3.092285608059103907e+00 1.994426228278774360e+00
3.414622069606696009e+00 2.238704566222199155e+00 2.742526680996290711e+00
3.684814567687329845e+00 2.786984409048669065e+00 2.446761808406074490e+00
3.612749244490807143e+00 1.851524518273286457e+00 2.537474973895903041e+00
3.043563657133477207e+00 3.194912295811505487e+00 2.024947081796697024e+00
3.091993271294763090e+00 1.478627700981626214e+00 2.371033240497121053e+00
3.240400097869979845e+00 3.032060020520840116e+00 2.490409546308048672e+00
3.159992967295637722e+00 2.864438350672322109e+00 2.614787519903174484e+00
3.141123341816562498e+00 2.774444522171801264e+00 2.591675963831283180e+00
3.719379832137986508e+00 2.818906485214605517e+00 2.968615676184206187e+00
3.370238434684842410e+00 2.423505600553665040e+00 3.235161571058593921e+00
2.959642544861336599e+00 3.352297752838223399e+00 2.401901762854319333e+00
3.340965190902090765e+00 2.434492969722788835e+00 2.984545171792782448e+00
3.814813597039775850e+00 2.933936687767894735e+00 2.422658194179077462e+00
3.558400796403441646e+00 1.018715782118075452e+00 2.961249780903588036e+00
3.943700428248714918e+00 2.270116321452988029e+00 2.813992656853487428e+00
2.835627890896419867e+00 3.129198890920304787e+00 2.569043779867390853e+00
3.446377389343379782e+00 2.886132154423512564e+00 2.976066009337537732e+00
3.538141303783866043e+00 1.423176850731924903e+00 3.289099110124466208e+00
2.225074943679909545e+00 3.433931408396796670e+00 3.295207096365729615e+00
3.933269499546618864e+00 2.687400212909009323e+00 3.032853625513780571e+00
3.188784546947366572e+00 2.986461988883670760e+00 2.200514227677087931e+00
3.663306524838118694e+00 3.241671784533112888e+00 2.550333889466235959e+00
3.718620563883839658e+00 3.326041661309348640e+00 2.298522938491130319e+00
3.521169735217555274e+00 2.960417266742541020e+00 3.020261319728164473e+00
2.889105325833823734e+00 2.703292806122198133e+00 2.078013598396666328e+00
1.841052377447115251e+00 2.619649351530482395e+00 2.728672361376009547e+00
3.306382978955291652e+00 2.536861741405199044e+00 3.554222527033310541e+00
2.662288273384458392e+00 2.494446619351716521e+00 3.037749636541317688e+00
2.807601389207510234e+00 2.457117579154233233e+00 2.592092037295258056e+00
2.735896162122026798e+00 1.891806240000824202e+00 2.827730518302351115e+00
3.173715094864137054e+00 2.560780061946585473e+00 3.118073486854584964e+00
3.563821519648740388e+00 2.396015213579746117e+00 2.678419192181827224e+00
3.602080271551178825e+00 2.562586493567106771e+00 3.423294526604692578e+00
3.394184249387768748e+00 2.777535652786013998e+00 2.483129251048292296e+00
3.056792461756897339e+00 2.073424627578429380e+00 2.786250875931365556e+00
3.803359730450920129e+00 2.470574122639986658e+00 2.667988225669569502e+00
2.847564658248109115e+00 2.911049365153272284e+00 2.673444832112020997e+00
3.393422621014298368e+00 2.905122387807977269e+00 2.662139947791807515e+00
3.183684295037406020e+00 3.268932374063469037e+00 2.941887787819330580e+00
3.819867524382282831e+00 3.317999572459130686e+00 2.791132651953088573e+00
2.856067477402163934e+00 2.671704944529653236e+00 2.836484800690314945e+00
3.425852742547201846e+00 2.402737847421144490e+00 2.590622053753591114e+00
3.251842438095960297e+00 3.132479408844546231e+00 2.562272906903717118e+00
2.915904228003122434e+00 2.265175103989646388e+00 2.497514093528700574e+00
1.699920868877577096e+00 2.740112397062979266e+00 1.865928608450776016e+00
2.933091647310882788e+00 3.029149087197882562e+00 2.137210664568839569e+00
2.928330547485223256e+00 3.005688344388280253e+00 2.425006356462259927e+00
3.031644429462444723e+00 1.851897581865531883e+00 2.848893669577135856e+00
3.360767326984693160e+00 2.502424376170496512e+00 3.282059671947121338e+00
3.169526860175711391e+00 1.888876768219269975e+00 2.481861080282455667e+00
2.957564234060872099e+00 3.157379784314662707e+00 2.730547357900765082e+00
2.275946384117536248e+00 2.503214317293197322e+00 2.504725204982017228e+00
3.546629881648520666e+00 2.804168962643479368e+00 2.964959930206748862e+00
2.122506482985730969e+00 3.018150143448460998e+00 2.496949372441803483e+00
3.480541863014964044e+00 2.444198517102327717e+00 3.189938819390155889e+00
3.217215627872585415e+00 2.678438687040482158e+00 2.846352387356073876e+00
3.117335597539162784e+00 2.893437225569629678e+00 2.244963072593883169e+00
3.264781017428240339e+00 2.411914293589301206e+00 3.178033127532369662e+00
3.673809997012501327e+00 2.889770487752514772e+00 3.218731105659300873e+00
3.090760253728933815e+00 3.125742381529603264e+00 2.663916415959051154e+00
3.882459928331970733e+00 2.812160196419644542e+00 2.627630072549523632e+00
3.853271909499767833e+00 2.547643087053812927e+00 3.156471498389149755e+00
2.880789219751109353e+00 2.452264357951369433e+00 2.536611608565210840e+00
3.404805050913089826e+00 2.613022837029945311e+00 2.995342427626850323e+00
3.410915954263914251e+00 3.128590612765516976e+00 3.112909150181720541e+00
3.141820425799783045e+00 3.110954951579749661e+00 2.797391431473398971e+00
3.641692425043548287e+00 3.079340214083661209e+00 2.249134981825789303e+00
3.234308728142429867e+00 2.133086912240038657e+00 3.584685959678375777e+00
2.971073994992130984e+00 2.071362972292937865e+00 2.415749436555976626e+00
3.749645168658527261e+00 2.951041481913767139e+00 2.219249156512454579e+00
3.283985786184288713e+00 2.786884015489480504e+00 2.659507641157047964e+00
3.695356077033094877e+00 2.955436503401380310e+00 2.063002055113469790e+00
3.487771843049438658e+00 1.912701635862214644e+00 2.639311600962050530e+00
2.545182451909248300e+00 3.204945068354639215e+00 3.199648127756316907e+00
1.826279076321663641e+00 2.264769984189370700e+00 2.011889125951521251e+00
3.228383390096557726e+00 3.413468421115902984e+00 3.270846224851843065e+00
3.059648943834379686e+00 2.671969472445346661e+00 3.106446852768327549e+00
3.424195495981849025e+00 2.341247176828938681e+00 2.323051563346981041e+00
3.615243745707306999e+00 3.136977355220543551e+00 1.894142065505046713e+00
2.917575416853795733e+00 2.189661078261511573e+00 1.916233932154962849e+00
3.844078375551949645e+00 2.232490609841783602e+00 2.851253142898879656e+00
2.983782731600282290e+00 2.242852729421067615e+00 2.078067279362995734e+00
3.417975637690680468e+00 2.449176038842275638e+00 2.503196945851339894e+00
2.384232900572925029e+00 2.599419308813643248e+00 2.236476144479171868e+00
3.637603782385131712e+00 2.051403893707837156e+00 2.645719309085343252e+00
3.111066451083805084e+00 1.988329773610855611e+00 2.400967229905586642e+00
3.251332451813682578e+00 2.621999526405404346e+00 2.833349115164275123e+00
3.598074671648521683e+00 2.757425016140393037e+00 2.558291768091779605e+00
3.692650802776614061e+00 1.664483163400823473e+00 2.658578945882617006e+00
3.480958679599242434e+00 2.405608314585526042e+00 3.359212333934199268e+00
2.774387870996806615e+00 2.045391291236890563e+00 2.488454299138030734e+00
3.698141969807863916e+00 2.826783710608394617e+00 2.374130903194535680e+00
3.407399365015140624e+00 3.114813261600651195e+00 2.091946865919391385e+00
3.412496987152526362e+00 3.040154042148297986e+00 2.973502153774071122e+00
3.524196369278377983e+00 3.126628141158899865e+00 2.498362591413618716e+00
3.348352469146723465e+00 2.168831091804347189e+00 2.954680453109674865e+00
2.694533143920021523e+00 2.170032377850678262e+00 2.752477874070501151e+00
3.553890555284431318e+00 2.934250033128853463e+00 2.294277351144562882e+00
3.989627667141349310e+00 2.419524206674251054e+00 3.006764288881253577e+00
3.317525036937555960e+00 1.560367367827731888e+00 2.967548151009970603e+00
2.892176802578000583e+00 2.562423899815861272e+00 2.835927344922674287e+00
2.589554456563374352e+00 1.641153512177393914e+00 2.802805076938660545e+00
3.971483187741128962e+00 2.132956636228908298e+00 2.472216498233504200e+00
3.395489979247539480e+00 3.164201809425335021e+00 2.633495737215100441e+00
3.143875211699553418e+00 3.172036779695767805e+00 3.263866250977835115e+00
3.068083622215885597e+00 2.582673657369737974e+00 2.260884894244350019e+00
3.380906896559682906e+00 3.149738794194690161e+00 1.886694190096691592e+00
3.473412704517048422e+00 2.335398186073244453e+00 2.668141691959534878e+00
3.089136183005011471e+00 2.799762828483439492e+00 3.358488967218683729e+00
3.191236855430480190e+00 3.283501705523566017e+00 2.177237871480200759e+00
3.953271728319624145e+00 3.172013729389153269e+00 2.924597527372154282e+00
3.116733285841963408e+00 1.335787415837601744e+00 3.168423336503151777e+00
2.967391283827606863e+00 3.192983690610136538e+00 2.398870333845829261e+00
3.360671068135416828e+00 3.291910619828041007e+00 1.590679667922144214e+00
3.237790561987374360e+00 2.955730364321191406e+00 3.219167217096569278e+00
4.269942716629791413e+00 2.669869819484871343e+00 2.904240710126896996e+00
3.102308733892070514e+00 2.200472530712616059e+00 2.243740061663422658e+00
2.970232416432774691e+00 2.644201785368213820e+00 2.497475967405447861e+00
1.625651316879890063e+00 2.941445872466664557e+00 3.300988053511113574e+00
3.019689605838740576e+00 2.600237355654654081e+00 3.166203499227571161e+00
2.020521983421619261e+00 2.348122325355245010e+00 2.775439225986030767e+00
3.359092056071669052e+00 3.009092269818855581e+00 2.663175954843941096e+00
3.279088615480739488e+00 2.376575002227647282e+00 2.753080929217256667e+00
3.449930078346499673e+00 2.315856570548105786e+00 2.341482389750579873e+00
3.318721916521923276e+00 2.665229583923468759e+00 2.861330585335141397e+00
3.034228210702309525e+00 3.135721199774608170e+00 2.311192732403587691e+00
3.761947998312131336e+00 3.300277984300632017e+00 2.473896377519868128e+00
3.319875520207900443e+00 2.258882565805327314e+00 2.097813520221154526e+00
4.062000299277216619e+00 2.611403852611193344e+00 2.315479527140384519e+00
3.334905774134746093e+00 2.487713907100491006e+00 2.637095677630049817e+00
3.262563919087265951e+00 2.555774104237414690e+00 1.478506559909539497e+00
2.984144998395858561e+00 2.588054931085925325e+00 2.516066824489876286e+00
3.552088799415769049e+00 2.399601680254791702e+00 2.615527974416361090e+00
3.183390974364333381e+00 1.857322918286398172e+00 2.665589858289361569e+00
3.683176093534100470e+00 2.273791077224550428e+00 2.205769543172990232e+00
3.299862562925437004e+00 2.528469937141713419e+00 1.938871896424626096e+00
2.600212803640983950e+00 2.388197552388757749e+00 2.292661476743919291e+00
3.323316085969302502e+00 2.305029412112780118e+00 3.382699576856625256e+00
3.353895377399408240e+00 2.726072487314589399e+00 3.092723223570852387e+00
3.248890285962910518e+00 2.682320803547720622e+00 2.381710739594979476e+00
3.304889149755840805e+00 2.575054869647726008e+00 3.060983860844447957e+00
3.539765175944255660e+00 2.843321061058648791e+00 2.942656183372421630e+00
3.272928381035351109e+00 2.874286502533076604e+00 2.919595424486168156e+00
3.499708322531400295e+00 2.690862708884301568e+00 2.338133394770684159e+00
3.362902962365991399e+00 2.236699705811322048e+00 2.453455862291213485e+00
3.067468119395825976e+00 3.263151260660499986e+00 2.813564980693072481e+00
2.182214998207096635e+00 2.113935468238265614e+00 2.958151654336561798e+00
3.888005147262644012e+00 2.708876716704819110e+00 2.553086619027095328e+00
2.527000556021067101e+00 2.981265750524705105e+00 2.343874191039837740e+00
2.867999219426632607e+00 2.714932057146251410e+00 2.220575866863415015e+00
4.004427839035066050e+00 2.526542642307438413e+00 2.695212238056152287e+00
3.497323430065331529e+00 2.362621453183480824e+00 2.901117190467706664e+00
3.788729732078673251e+00 2.715457690107784483e+00 3.153227198621263216e+00
2.600880047223648184e+00 2.598768479919975949e+00 1.678722233310500078e+00
3.152234355884126593e+00 2.600285978192104164e+00 3.087479239776860673e+00
2.447428321961729214e+00 2.387555151788694374e+00 2.293846657863008343e+00
3.300078976645241191e+00 2.255899565480683044e+00 3.149348760941521608e+00
2.946447688970093015e+00 3.405640191032882402e+00 2.055112195901436234e+00
3.096938357393254293e+00 2.620990228802723809e+00 2.979401410530577721e+00
3.024970737870362747e+00 2.309403169855650528e+00 2.290971597684765992e+00
3.402505156728206082e+00 2.820303474031894631e+00 2.533017647225189073e+00
2.712690376457339791e+00 2.472681887590324035e+00 2.910601092660355160e+00
3.045478268193276605e+00 3.062718522250794440e+00 2.838609717406917365e+00
2.842630498748452528e+00 2.928561479153621416e+00 2.851619382181466822e+00
3.485363813030009972e+00 2.340930209201260048e+00 2.789293087061842424e+00
3.165739934496706098e+00 3.438857590133208575e+00 2.716897844368381332e+00
3.718943745690419078e+00 2.567046016301221645e+00 3.240058296701901597e+00
2.797615469289219892e+00 2.617384117716923253e+00 2.512729085359203030e+00
3.135022312588700011e+00 3.006955624499429547e+00 1.793340864003121649e+00
2.955080091662886321e+00 2.439434592493759268e+00 2.271830239435138843e+00
3.753129145010502654e+00 2.465538586058140691e+00 1.876177958072448693e+00
3.055297246317751902e+00 2.971463886845403746e+00 2.914903681068960584e+00
3.429765990020769095e+00 3.000147745788799725e+00 3.019328070578596535e+00
3.272227213423338998e+00 2.992015910028553716e+00 1.826062968568220368e+00
3.145105301276130749e+00 3.259284973430248034e+00 2.702621169737413176e+00
2.754611027615564200e+00 2.137867862577751854e+00 2.501692628778016125e+00
2.478572931683770797e+00 2.720977371987927107e+00 2.178492637454919389e+00
3.334995891300148063e+00 2.162304961897929978e+00 3.214436937105853431e+00
3.115405687750429031e+00 3.290172718307204480e+00 2.588797275279614230e+00
3.420204492599387081e+00 2.656548961868285375e+00 1.737384112269849457e+00
3.271580660365154714e+00 2.612434854871970469e+00 3.040037019848797151e+00
2.729988791901330814e+00 2.193936447111479726e+00 2.717108632002330104e+00
3.055766623277296201e+00 3.105181851140654814e+00 2.644973077450293530e+00
3.552262104953064270e+00 2.569381913085959646e+00 3.056716704686668784e+00
3.902104536045519989e+00 2.525473223408899237e+00 2.563703172726725654e+00
3.275213886654195328e+00 2.775621663434772568e+00 2.537769045288261527e+00
2.957728152286132950e+00 2.150803115845844271e+00 3.003775600647909272e+00
3.562228355994541573e+00 3.093356654702650310e+00 3.029185339736879534e+00
3.502214406638852751e+00 3.210850060403550810e+00 2.981408347763740085e+00
2.900927089556293748e+00 2.257322242773510457e+00 2.129564912521645148e+00
3.310663624238973757e+00 2.302657588403740796e+00 3.069876463573332437e+00
3.062131763860036049e+00 1.460500676449779434e+00 2.839897854990991011e+00
2.226891174149858266e+00 2.328578479652303024e+00 2.498366682232025848e+00
2.446594372443759546e+00 1.960039801944568838e+00 2.586194134605373840e+00
2.885518461761859221e+00 3.168722296318150278e+00 2.081393315633639940e+00
3.099741761997688805e+00 2.829361243971444395e+00 2.705751991699790082e+00
2.552529046706732530e+00 2.324011566697163911e+00 3.025900778719374795e+00
3.720922636428230845e+00 2.954073215455125911e+00 2.220715917521024263e+00
3.809176587103186851e+00 2.234451419221763935e+00 2.399358070856208780e+00
2.956189153364032318e+00 2.469366685656987581e+00 3.214123972476406355e+00
2.858662037138305578e+00 2.483900702996973298e+00 2.982823712684834039e+00
2.759468577572151027e+00 2.838594369707939880e+00 2.578124760069304688e+00
3.747337596536822968e+00 3.323751881298776301e+00 2.542125262373462480e+00
2.679655043330921860e+00 2.662838629603003326e+00 2.712624471038406870e+00
3.586630846825794361e+00 3.178466868314637317e+00 2.968272545271228857e+00
3.232065204507342138e+00 1.923739162525714752e+00 3.176806298902150605e+00
3.067453875310622635e+00 2.864195502778230207e+00 3.292590719737655380e+00
2.267198479383243814e+00 3.181805660229060084e+00 2.944466521279474946e+00
3.523477903136390310e+00 3.048635898640529085e+00 2.328464996425833267e+00
2.237447815361684800e+00 2.654306175817985558e+00 3.063184611779237176e+00
3.099205986010966196e+00 2.784545600007274135e+00 2.224782427593472001e+00
3.204379307111020037e+00 3.063682462843780208e+00 2.090451563198658658e+00
3.383111069832526407e+00 1.750501515763506655e+00 2.736492335630280159e+00
3.891965903746361199e+00 3.037357240965700811e+00 2.566865142504594299e+00
2.919365158087397827e+00 2.666047600875722345e+00 2.507660451999878415e+00
2.387129476556552721e+00 2.726397089993608525e+00 2.995191253447013313e+00
2.680394975998952489e+00 3.094582725814217561e+00 2.986797380937201929e+00
3.231191105170228450e+00 1.472594940219579041e+00 2.660159322743918420e+00
3.166333422694904254e+00 2.353989086150441334e+00 2.564658902867443580e+00
3.370853809394708467e+00 2.340295354434221764e+00 2.062990263053632756e+00
2.376210984752272992e+00 2.822820250263036179e+00 2.732022078699164247e+00
3.606556337404311030e+00 2.828119394315843582e+00 2.949730171870653894e+00
3.120093946013382524e+00 2.663851711569935610e+00 2.613463803006246700e+00
3.682756076431643155e+00 2.367453919376387717e+00 2.823045403152563804e+00
3.260298561939764639e+00 2.993067357399599171e+00 2.155050154950304719e+00
2.558292016955446613e+00 2.942978108880557553e+00 2.575449261552368529e+00
3.845752308138238096e+00 1.840992864121659522e+00 2.888913093244043662e+00
2.793792717056867936e+00 2.333452237358397241e+00 1.950647357708239271e+00
3.527279500298781123e+00 2.793619301022646439e+00 2.456454352927219364e+00
3.129297004433454710e+00 2.382352442050295505e+00 2.859469141476747467e+00
3.806421755128127860e+00 2.723466739822185012e+00 3.114142905770419745e+00
3.339384564141970824e+00 2.994302314309482682e+00 3.018162260287154286e+00
3.404345213495309164e+00 2.728908958528763140e+00 2.433717054049180817e+00
3.675201441144090531e+00 3.012878213103800551e+00 3.186703428945645733e+00
2.694343971847772412e+00 2.432446172091787595e+00 2.995821634182409987e+00
2.624325951291093695e+00 2.574553106057082541e+00 3.040379263557793088e+00
3.704168001142550626e+00 2.621814492373429228e+00 2.772142262186217732e+00
3.724803960622719234e+00 2.561320722338964462e+00 2.633290852163602480e+00
3.124078529207460431e+00 3.041719779197137097e+00 2.911947208722224012e+00
3.046612827827483549e+00 2.586043441279514798e+00 3.184120087137888966e+00
3.755608020098890609e+00 3.028371624642490545e+00 2.380206002738028737e+00
3.605289857648627638e+00 3.156105519777927970e+00 2.769641461565069296e+00
3.003863796964445498e+00 2.346299592203755946e+00 1.684885694843458293e+00
3.392821424059413893e+00 2.596524968086675322e+00 2.985889560196727910e+00
3.584021873203174113e+00 3.293187097124143925e+00 2.181690957704769840e+00
3.486845426900984091e+00 2.817382903698569585e+00 2.369101026386424724e+00
2.896384952407829338e+00 2.630667977671738988e+00 2.407767951115718397e+00
4.054680838516753205e+00 2.737812831196139829e+00 2.928261892752812567e+00
1.622070651350107084e+00 2.827836032969688329e+00 2.690470113101405492e+00
3.663894471896073757e+00 2.003781638249467978e+00 3.400166753245859041e+00
3.419586711269501755e+00 2.682057530493155539e+00 2.506612890632152535e+00
2.241220789274264380e+00 2.436640760209477286e+00 2.724936970070263254e+00
3.506412138762610819e+00 2.442223885223724800e+00 1.861470737964739275e+00
2.950729161074294726e+00 2.378738395981434550e+00 3.268515188009727179e+00
3.284364420602162493e+00 3.111893900854330930e+00 2.976097419597814486e+00
3.200473590077427488e+00 3.111017117444973223e+00 3.251326883412486879e+00
3.043929856644215448e+00 2.035734154927744122e+00 2.856599759240336933e+00
2.655505258054194240e+00 3.133812060707123592e+00 2.112446929819782326e+00
2.370217076777141774e+00 2.056267000172157022e+00 2.018665060617112150e+00
3.031709196654426730e+00 2.969452255311254341e+00 2.489471419728367607e+00
2.205311634487269856e+00 2.537486411446116197e+00 1.808332055930059301e+00
3.682673521295731778e+00 2.860429740283963795e+00 2.541685351118250669e+00
3.133931356396969292e+00 2.580762428732757297e+00 2.066780740986235543e+00
3.612432139398941366e+00 2.983777631291250731e+00 2.730669896176549649e+00
3.092895219033780396e+00 2.474423584161588252e+00 2.851183238723375091e+00
3.254248589760400545e+00 2.078245106964991429e+00 2.745972685725438733e+00
2.219320677513671125e+00 2.708028066892098629e+00 2.651955853083700632e+00
2.791324725048340838e+00 3.169578417314997232e+00 2.431797243044230505e+00
3.105343676516808316e+00 2.795539944810887967e+00 2.348510820496601426e+00
3.375496639079389460e+00 2.633424266997476781e+00 2.257417878621717389e+00
3.088628830506180645e+00 2.835284418549888219e+00 2.291788999768632262e+00
2.743676501806862955e+00 2.252089353273323269e+00 2.755417776425838294e+00
3.036222911467444607e+00 2.224368728289481290e+00 2.181359154266455214e+00
3.875228351498349433e+00 3.434529580642391000e+00 1.716386646412346728e+00
3.564133702018322580e+00 1.932882245377867569e+00 2.897414868682633315e+00
3.296217909296913273e+00 2.950923508003725715e+00 2.748721259112267390e+00
2.635540938967577240e+00 3.128323133344391938e+00 2.618751951147131773e+00
3.390553662234665921e+00 2.520475578274724349e+00 2.662116741570925260e+00
3.561105676081648852e+00 2.855307409953799169e+00 2.029878707975111052e+00
3.246932036203812544e+00 2.026673667951346403e+00 2.856058126452067025e+00
3.427786827003496128e+00 2.361058176290427024e+00 2.807868553243898724e+00
3.653549443346331138e+00 3.263367514524495139e+00 3.072209175909620171e+00
2.401780784788380529e+00 2.259886696293879726e+00 2.010596172754741229e+00
3.552095232139422798e+00 2.537093999370581443e+00 2.071987656562394697e+00
2.691694636979421684e+00 2.524610285046937186e+00 2.410077833737071629e+00
3.240368397018371205e+00 3.425738017161127580e+00 2.982259746341313189e+00
2.816787361500657560e+00 3.078806362723288004e+00 2.746408466050004549e+00
3.707659687035550711e+00 2.761218583761822831e+00 2.920831584665119607e+00
2.875346094863624913e+00 2.282436997623876085e+00 2.200706370020293345e+00
3.182515063561226487e+00 3.322316351551290126e+00 3.057519001758722155e+00
2.530907185061404441e+00 2.994609819115467975e+00 3.063093176552646124e+00
2.633030982775138806e+00 3.035596157184581756e+00 2.591712150113768320e+00
2.943284830240949557e+00 2.388225742916089356e+00 3.167256214978863671e+00
3.292438483678351790e+00 2.869878597676073451e+00 2.074370239044971864e+00
3.167818418664353874e+00 2.508295863201177145e+00 2.643508571979989341e+00
3.042106415886728144e+00 3.098182787530178839e+00 2.257372623381321386e+00
3.624341848099525087e+00 3.004062429144510826e+00 2.790683138903474525e+00
3.104385276901329593e+00 3.442611256950665055e+00 3.182150161191790172e+00
3.122312228792284206e+00 2.677103361654246338e+00 2.552858385931614293e+00
3.021678943514568783e+00 3.141011203620720948e+00 3.026079335780889501e+00
3.100992024722942997e+00 1.913541698485034415e+00 2.192292938428828553e+00
3.374910943253478735e+00 2.268027903853053306e+00 3.089972070567315043e+00
3.631463958294240957e+00 2.999454585115783445e+00 2.915256377925367737e+00
3.712268841182232215e+00 2.781733968432142490e+00 2.640139368266244624e+00
2.226221150247316150e+00 3.368113158155964015e+00 3.262034924261366875e+00
2.493207531413086375e+00 2.985708234711363485e+00 3.053292283590206324e+00
3.208035431939305848e+00 2.206802266999758899e+00 3.327915902878749055e+00
2.684887108114440313e+00 2.175973190423109660e+00 1.988963679408595198e+00
3.228779958288511498e+00 2.823351019913548754e+00 1.562241155440953433e+00
2.789110768614240232e+00 3.426079391619440528e+00 2.644165214375610251e+00
2.852818507601688758e+00 2.192836634740934709e+00 1.944907139891716374e+00
3.513111501922658420e+00 2.502295881392397447e+00 2.423491537827745734e+00
2.422766101852161125e+00 2.986395791552672208e+00 2.394912656573448650e+00
2.764104193270449983e+00 2.685126201978869531e+00 2.252873352290292175e+00
1.993774593260232653e+00 2.806728021574634635e+00 3.095845445664931361e+00
3.376193404507961571e+00 3.037612288725958898e+00 3.236840506824132824e+00
2.342922218295383718e+00 3.106651690984075120e+00 3.117326379305097372e+00
2.996504149809258166e+00 2.934532490138366700e+00 2.379150917651948749e+00
3.561112992960880241e+00 2.921339893562506340e+00 2.383170740262456455e+00
3.238754263821139290e+00 2.862290903505984918e+00 2.949741898898504466e+00
3.711161607166362675e+00 1.985293788812306115e+00 2.583403980391427268e+00
2.605272999645922738e+00 2.643306798923363399e+00 1.537031882854489773e+00
2.931184274742598017e+00 2.309280264237777214e+00 2.198919688626210789e+00
3.074521905662836119e+00 1.957251207157260975e+00 2.322308738287863772e+00
3.451960085678725587e+00 2.214091797050125709e+00 2.826224633198117342e+00
2.305849207167773418e+00 2.901493114340855772e+00 2.499852157061972058e+00
3.206136406446904008e+00 2.977135417995466771e+00 2.858373445491784626e+00
2.986348808510789432e+00 2.417460873046223924e+00 3.351311408113332835e+00
3.467996602000856576e+00 2.316726001542900093e+00 2.892290097433462215e+00
3.266196401506849867e+00 2.345936346930118432e+00 3.192090831181180199e+00
3.003807992990595643e+00 2.895389318206897933e+00 2.950148556493497942e+00
3.613274193939618684e+00 2.412326344098928210e+00 3.007911335409436671e+00
3.366375973640195252e+00 2.762190704018344878e+00 2.510715628312726988e+00
3.985461984430483273e+00 2.813811339012237234e+00 3.002676794777954239e+00
3.149454017034504449e+00 3.130739332265461972e+00 2.564234100753482792e+00
3.371731777573648170e+00 2.851046351556008052e+00 2.436362849467831548e+00
2.986149335501529389e+00 3.328206160632781518e+00 3.104496340587330927e+00
3.588088247169114453e+00 2.927191266434511885e+00 2.522693291321951747e+00
2.843215488364991828e+00 2.630886481853225156e+00 2.379890120788110242e+00
3.569423618797705533e+00 2.494494200832221953e+00 2.620425805714080791e+00
3.620282203800987197e+00 2.835268563833575950e+00 2.906962076321905286e+00
3.553544725079672340e+00 2.392516433669686471e+00 3.021298103930105228e+00
2.283999241166826621e+00 2.443248213015652759e+00 2.788452666299683802e+00
3.750334067764705459e+00 1.999082594535403379e+00 3.089836992987999853e+00
3.679807219053424117e+00 2.423744960913835289e+00 3.146109595341582743e+00
2.495545595575923592e+00 2.828316001731500329e+00 2.993110059742085216e+00
3.220086469955010688e+00 2.297456281789228782e+00 2.075573916278156794e+00
3.243407097491205704e+00 2.979445845580906749e+00 3.144805602370225994e+00
2.777386904093838815e+00 2.547333447510414572e+00 2.726068123400199994e+00
2.783796746780556663e+00 2.261902094491395676e+00 2.554224698806774718e+00
2.851649744839321432e+00 3.118892509918916645e+00 2.651440382531515372e+00
3.815727609023813471e+00 2.846223528733768049e+00 3.065747596421825705e+00
3.062493688484849041e+00 2.421106502727929488e+00 1.837133328152977363e+00
2.882702383917020938e+00 2.920230557624213574e+00 2.484765739835839593e+00
3.667558345234381623e+00 2.930103261985861351e+00 2.710452281946575059e+00
2.246282683528576296e+00 3.238806178529499480e+00 2.816364131342972144e+00
3.556399888944429932e+00 2.321835147987036052e+00 2.746938562426715080e+00
3.668263188040939315e+00 3.048572661962213992e+00 3.074572999300039911e+00
3.554443989897071887e+00 2.599011933066078139e+00 2.808694703532989667e+00
2.812462658864824938e+00 2.723481302797507109e+00 2.626540981366165983e+00
2.560760131305793497e+00 2.570646871244275822e+00 2.428000495152164984e+00
3.050751623377814248e+00 3.049869529916179545e+00 3.226667334534381482e+00
2.781890406426285267e+00 3.061621923160360303e+00 2.817358110826139850e+00
2.905198963663508938e+00 2.814397543753450748e+00 3.433705405352383444e+00
4.070841753215229453e+00 2.743783769054707111e+00 2.120743504926582812e+00
4.127715659479706645e+00 2.198652300612944810e+00 3.211122540140944892e+00
3.854541782339111045e+00 2.090560832415867765e+00 2.710949540531669921e+00
3.938703017473494494e+00 2.348796721663122700e+00 2.622534581192398129e+00
3.257286895230920187e+00 3.331209192901527061e+00 3.142136162795785115e+00
3.742832085733728942e+00 2.440172869959237989e+00 2.721534140289278536e+00
3.571602178565969954e+00 3.008333977255670533e+00 2.379006812124299319e+00
3.769782463138195983e+00 2.821338048957328315e+00 2.626339035648922238e+00
3.503732511569424890e+00 2.294754317943173749e+00 2.780424886560892261e+00
3.897652509737288717e+00 3.034060046262072152e+00 1.865009707040908182e+00
3.136858956823248779e+00 1.970114653100470070e+00 2.153355141987944865e+00
3.224446526304015848e+00 2.837101598624401255e+00 2.419814523717012111e+00
2.796977349176219541e+00 2.848637602796315171e+00 2.488246056278311968e+00
3.830924414862326710e+00 3.129892536045949303e+00 3.036280474835645116e+00
3.243140182206573296e+00 2.971946313038573262e+00 3.227923914511319659e+00
2.783017846202683554e+00 3.042664051584011986e+00 3.016242647716213643e+00
2.807487695682061801e+00 1.821209135723159456e+00 2.896774490101063471e+00
3.019714866005439813e+00 2.426927022278960067e+00 3.000839346491048332e+00
3.231167507629356894e+00 2.523461690541972224e+00 1.977410939829398417e+00
3.732524913819166290e+00 2.996086587670774293e+00 2.754370008464214425e+00
4.015958940254211740e+00 2.374998089141601376e+00 2.751370902159897547e+00
2.746150915560832129e+00 2.770500986025915324e+00 2.324900153150970983e+00
3.604082465918232892e+00 2.057328837102930130e+00 2.960217562751733755e+00
3.335602107105343883e+00 3.253005972302867477e+00 3.590930641865620832e+00
2.265872606605878303e+00 2.902163336897483958e+00 3.140563663600451694e+00
3.241962104729678718e+00 2.114935997902001485e+00 3.110163576710005096e+00
2.507979350728826606e+00 3.342615516198917724e+00 2.740881024747155337e+00
3.262069571638903653e+00 2.519451971041622773e+00 2.900126996618235253e+00
3.449520180953153048e+00 2.250158922477450751e+00 2.609928954514547428e+00
3.518016313307972709e+00 2.449613021438511673e+00 2.543636342035244358e+00
3.229253696008122620e+00 2.642579786730771652e+00 2.511674056678956823e+00
2.334510401366141519e+00 2.289284973883676688e+00 2.120769754658171191e+00
2.992564100078963119e+00 2.801227893060429963e+00 2.987274949217242348e+00
3.694902002407414621e+00 2.187074142698684831e+00 2.293241900914514186e+00
3.302368278581498728e+00 2.939757921907411475e+00 3.008300730603512552e+00
3.535818305596829081e+00 2.924624475812643176e+00 3.023320990148164356e+00
3.017361652039039388e+00 2.275624219450168795e+00 2.640664445582096231e+00
2.788422130335151294e+00 2.505126460047067294e+00 2.587067549201953476e+00
2.997943505709423917e+00 3.039086998580085019e+00 3.263349291594193069e+00
3.591612856280287147e+00 1.577847831142721757e+00 2.672251271537041895e+00
2.746196956518061949e+00 2.783922541444859622e+00 3.157321160268273808e+00
3.487141508851923977e+00 2.698116528962978933e+00 2.686468759053361133e+00
3.616389553728371009e+00 2.635006963729487506e+00 2.748878300843242695e+00
3.370111154714000801e+00 2.881379194942972344e+00 3.065363471414923158e+00
2.766108880648214807e+00 2.687354666910001466e+00 2.486158076854481092e+00
2.945655248365213641e+00 2.631655795903929285e+00 3.450856375686830901e+00
3.589581535115339950e+00 2.430050475784871988e+00 3.359008904224458192e+00
2.726401086363176240e+00 2.875077096286885237e+00 1.979049961526764267e+00
3.650701283100762584e+00 2.511884723189022672e+00 3.152692318051893761e+00
3.382782660828642651e+00 2.142527799572888192e+00 2.946720216314381080e+00
2.408973303501479535e+00 2.706925382593663443e+00 2.798422019027913876e+00
3.474995170558337065e+00 2.394971611680635437e+00 2.289697894253791777e+00
2.982297972539598607e+00 2.497639286926323088e+00 2.466655484297206158e+00
3.325945351249163018e+00 2.078924856852681913e+00 3.510353977558210659e+00
3.282660121399075592e+00 2.892144444046517826e+00 1.986367150325466291e+00
2.884917468666503115e+00 3.194709376659956579e+00 3.070022572800145788e+00
3.533949287968787267e+00 2.245931942639145085e+00 3.254682607060482624e+00
3.712125313252534475e+00 2.697505665458942214e+00 1.978246858299534949e+00
2.838341487054808265e+00 1.374231403203381108e+00 2.139033284633190313e+00
3.060319592882638329e+00 3.113217740317701931e+00 2.274046981955696101e+00
2.553657239889166597e+00 3.135449430961072093e+00 2.199247064512097616e+00
3.016662606471018471e+00 2.775170564441275634e+00 2.544909084120941412e+00
3.539937150567927127e+00 2.280565356999670001e+00 2.837776257372091493e+00
2.884749581902204429e+00 3.042148481569145080e+00 3.341140639481650965e+00
3.333842346136266510e+00 2.856469326277081056e+00 2.690108683583041671e+00
3.041829427425492227e+00 2.103054556426415367e+00 2.049723351859831677e+00
3.100846622422462673e+00 2.682071491258764873e+00 2.973729982842694408e+00
2.701146419792503917e+00 2.818690809982270284e+00 2.852826036261080223e+00
3.743422421533098010e+00 2.394913585529444333e+00 2.820207896889215249e+00
3.527770856769557817e+00 2.977336295479755091e+00 2.292765046795319783e+00
2.720743138754629253e+00 2.979603068643925212e+00 2.914901642379227553e+00
2.640473270634800862e+00 2.022660889065234890e+00 2.553369919867421789e+00
3.140787718082694635e+00 2.217862598627148074e+00 2.843143685008934884e+00
3.964171905956582531e+00 2.369656559728581247e+00 3.026574893472710581e+00
3.218742299526157868e+00 2.180849008248558540e+00 3.422624122386241030e+00
3.865971593131523498e+00 2.145705097269866357e+00 3.054888038648462256e+00
3.390412535127720783e+00 2.992788565105342524e+00 2.977216764217164524e+00
3.700248582990224744e+00 3.296406030566799039e+00 2.322152522521288009e+00
3.497851003756404342e+00 2.833592758584993820e+00 2.240221332491115991e+00
2.670606338737393060e+00 2.839823895754983063e+00 2.705410144153217900e+00
3.421741306124963966e+00 2.622819379087302227e+00 3.030477971886677668e+00
3.887931510157195625e+00 2.478717122533628192e+00 2.682455492733047286e+00
3.384703381476348305e+00 2.911583193647914847e+00 3.167079152301796263e+00
3.229337803471990842e+00 2.733282312575462836e+00 3.193311673685617968e+00
4.079359336459899232e+00 1.909839384391106121e+00 2.825564840197352101e+00
2.582906506925519707e+00 2.432987647703622525e+00 2.126498340310354784e+00
3.284753567879908243e+00 3.170940585208181783e+00 2.821495169802769709e+00
3.366447292803104396e+00 1.622733390903859707e+00 2.427995267303298288e+00
3.677182908806990724e+00 2.148511246667077046e+00 3.008417406569025676e+00
3.140256929075719849e+00 3.018012076223147933e+00 3.208740911583983557e+00
2.567746726335961238e+00 2.393946456540077428e+00 2.255885339738333606e+00
3.048935891069556092e+00 2.198327228634331831e+00 3.099169112662249148e+00
3.795108344313197879e+00 2.928638361800430356e+00 2.545319763039623595e+00
3.058015177829544129e+00 2.476866931727260024e+00 3.262445458735361736e+00
3.431063046345511847e+00 2.069231419004912365e+00 2.991026847649921105e+00
3.056717428657584890e+00 1.741780613418325796e+00 2.152181875755807994e+00
3.644135428984800473e+00 2.910372240386661868e+00 2.309689899336135888e+00
3.386100985586090850e+00 2.927283327282544256e+00 3.215464201330703098e+00
2.333335307217788923e+00 1.939893111442446250e+00 2.598228230961494578e+00
3.182340859051516535e+00 3.185461900810512947e+00 2.344595583616179368e+00
3.838986944019013414e+00 2.623831612850090256e+00 3.293217006701773641e+00
3.877192391085457768e+00 3.245727512819265304e+00 3.040494255789185640e+00
3.017310399522673325e+00 2.470657327723615460e+00 1.826261100947819571e+00
2.511472531556089738e+00 2.306305953485721094e+00 3.336382727379647584e+00
3.505709127398787039e+00 2.490508005568953021e+00 3.011486681488076744e+00
3.392767043499178570e+00 2.228555966758738016e+00 3.197417219773873498e+00
3.036262587776791477e+00 3.037483746177540578e+00 2.510418326642698261e+00
3.413905532961339695e+00 2.741796751911370400e+00 2.418070456283385461e+00
3.606304699244812451e+00 2.727382770763299380e+00 2.970311572674384504e+00
2.935565901895262897e+00 3.334907694789604360e+00 2.618803815946150859e+00
3.802454070381844797e+00 2.850742486731295600e+00 2.433138810295119026e+00
3.186724358126930667e+00 2.335024686255027682e+00 2.847426374819677974e+00
3.266118381145136418e+00 2.690193091110148149e+00 2.762887696254972880e+00
3.590167663886377536e+00 2.539153302145983560e+00 3.268604013772909322e+00
3.072487753911526287e+00 1.903991629750729553e+00 2.812455250351181046e+00
3.206869191839473388e+00 2.109976095467104962e+00 2.590706103856450504e+00
3.550123369518519034e+00 2.551169462792852283e+00 2.970014730654632729e+00
3.490211480821163725e+00 3.177717877113102052e+00 2.796462583595418216e+00
2.712136164341568012e+00 2.632992323512475696e+00 3.029066655064700520e+00
3.137056497583741610e+00 3.262213176364979095e+00 3.213392002570126138e+00
2.941236906128546380e+00 3.424746062265740854e+00 2.628297659196257019e+00
3.366287525826477722e+00 2.292709134076588828e+00 3.247387861008889320e+00
3.629264751237783582e+00 2.614673864391089175e+00 2.808976320074660915e+00
3.111935331458044018e+00 2.436360841729780180e+00 2.815514511843422163e+00
3.256198078283095043e+00 2.221183292220818117e+00 2.800067844771718661e+00
3.753723662696602847e+00 2.306483006135274572e+00 2.499982107747263704e+00
3.820016485319438271e+00 3.045571835548270379e+00 2.832275538073098620e+00
3.803549989745931725e+00 2.750469926875866111e+00 2.511264616094356583e+00
3.648795662806648021e+00 2.725539978765171067e+00 2.737130030328839947e+00
2.971121205327769133e+00 2.759205551302034820e+00 3.315292525916430311e+00
3.539446411754535671e+00 2.162208393724279087e+00 2.414904236945343730e+00
3.425029867053393406e+00 3.057754091021555709e+00 2.225964877679402765e+00
3.070433655454478217e+00 2.906895516735578333e+00 1.742932512870219997e+00
3.632402385903691577e+00 2.283402636710456957e+00 3.152559300850410029e+00
3.182743941782084196e+00 2.177444117155488357e+00 3.331232293163469027e+00
3.951205569091267300e+00 2.374942199968494094e+00 2.749529086983656612e+00
3.916687020974591871e+00 3.131489498741000688e+00 1.929365110808357597e+00
3.354342831370915157e+00 2.909691106527497517e+00 3.271420605374169011e+00
3.005709791051796476e+00 2.102545450775345159e+00 1.920771044237161718e+00
3.123287772744962165e+00 1.965858237976428002e+00 2.298266438261741484e+00
3.217993394417218767e+00 3.344433873675480839e+00 2.369422938525324707e+00
2.557072597774844080e+00 2.570946524752497631e+00 2.204901119022515399e+00
3.192212875860856780e+00 3.115317047370065318e+00 2.828424940714693303e+00
3.249654196105743242e+00 2.999413536288323634e+00 3.092010036311901633e+00
3.219666888054554477e+00 2.756472350325537057e+00 2.430772538596203791e+00
3.398054394142986379e+00 2.093301242512223936e+00 2.940352132115024553e+00
2.988474228068018768e+00 1.653769601708423798e+00 2.940738056077417450e+00
3.961327181244576501e+00 2.767316891873755402e+00 2.893392632610269022e+00
3.296853988690014781e+00 2.187737228076552132e+00 2.334403150119639392e+00
2.240718849646991195e+00 3.143108995847734288e+00 2.537881225570619126e+00
3.691331724026341465e+00 1.822721767368916224e+00 2.995103511600834878e+00
3.233355410358892623e+00 2.123178164003002077e+00 3.367396508091109020e+00
3.741343955408064303e+00 2.195163928666797659e+00 3.152057052333973708e+00
3.494368802340882763e+00 2.812493796824348635e+00 2.807118698358499920e+00
2.505016550340454007e+00 2.310112302457988598e+00 1.981243953230345411e+00
3.446141802137345778e+00 2.457437766728554074e+00 2.590500563909914344e+00
3.700028053479437418e+00 3.231938811912521192e+00 2.467298206929518400e+00
3.971260673549615206e+00 2.884072684909405826e+00 1.884479738741423827e+00
3.324753938239731088e+00 2.620792296479675265e+00 2.249501723627753691e+00
4.035222272693012258e+00 1.813867531359294460e+00 2.596008524032892506e+00
3.280588508045670704e+00 3.050118319554813606e+00 2.316943931457169370e+00
3.430982105576308783e+00 2.074436582260740458e+00 2.642841004786779191e+00
3.772923824825941352e+00 2.749677474463782190e+00 2.953114465762030072e+00
3.624238261234627334e+00 2.272952040487985492e+00 2.104655273627068279e+00
2.255954000002887927e+00 2.329157987672778596e+00 2.234823156169485792e+00
3.173838975359560166e+00 2.491728079985251920e+00 2.951694165162464412e+00
2.697884030194625637e+00 3.034861042657635899e+00 2.637586449365941554e+00
3.082579648611870837e+00 2.347606798483719892e+00 2.373847600879477326e+00
2.688461143635056949e+00 3.020955807253604242e+00 2.638260385976161082e+00
3.202219670699668619e+00 2.769209771217710614e+00 3.122997743259119385e+00
3.689974211003196558e+00 2.005315585603181461e+00 2.149567428506901745e+00
3.772010183067843414e+00 2.794964708975689049e+00 2.252211451417649446e+00
2.708699123651577167e+00 1.753379614373538509e+00 2.612820117967025624e+00
3.248547705510981043e+00 2.510981716731824687e+00 3.157763312077797924e+00
2.835145165722148253e+00 2.652092586853593392e+00 2.263787914259614897e+00
2.383948310821322192e+00 2.753595589689421530e+00 3.119483647791172043e+00
3.578074774391625912e+00 2.505385870049804176e+00 2.792602298078176837e+00
2.301351829923164782e+00 2.799133706981829839e+00 2.543851013283295437e+00
3.939859451944022872e+00 2.873722048611837110e+00 2.242292868817914453e+00
3.502965056207563599e+00 2.157431695174163000e+00 1.968594979435843273e+00
3.156794624525708137e+00 3.008282716277417723e+00 2.834416333790912290e+00
3.998765223664924928e+00 2.671947138554099155e+00 2.403213187069032308e+00
2.580425989161578837e+00 3.049694043760559303e+00 2.884134423871044017e+00
3.246820281983748391e+00 3.130911775024932897e+00 2.575002427764554014e+00
3.928352688686961081e+00 3.145474356468154209e+00 3.199169349782755134e+00
2.561326161994879946e+00 1.985463185690225396e+00 2.793494047185892892e+00
3.441783688572575883e+00 2.938358148101067879e+00 2.523168973559570372e+00
3.857669726062646909e+00 2.863345211318166772e+00 2.654069074187077604e+00
3.153768247303490035e+00 3.320525503444819115e+00 2.818975994774499227e+00
2.780984423710430420e+00 3.225442831179525349e+00 2.402237752949856642e+00
2.996546216425299392e+00 3.111166517829197620e+00 2.720264036074423242e+00
3.030667162285782368e+00 2.340973288640005645e+00 2.343002270294502587e+00
3.287297331121113775e+00 2.910755518716320545e+00 1.470810388543619895e+00
4.199488875684480149e+00 2.497031568060118722e+00 2.792833522109714917e+00
2.655677692320964400e+00 3.691360081374630120e+00 3.001992647630765010e+00
2.797123234036540840e+00 2.834220276466501875e+00 2.566252101919865858e+00
3.181852655538759844e+00 3.133590020102267726e+00 2.798051753151872934e+00
3.701727854280885577e+00 2.041012906844695163e+00 2.949627215630489019e+00
1.950790541749030327e+00 2.210819276485239460e+00 2.871064720380955393e+00
3.303190033788356850e+00 2.705208897933121470e+00 3.194371529864135972e+00
3.507124098769875964e+00 2.623822238329697409e+00 3.260872147007966682e+00
3.472513106853178044e+00 3.276381633235185831e+00 2.332655879994485648e+00
3.653759720611176487e+00 2.928524013399087078e+00 3.097312665744583526e+00
3.737926317073604565e+00 2.572859757625544308e+00 3.006703980736234794e+00
2.451442063763709989e+00 2.589717405234878811e+00 2.586214644198483459e+00
2.933552994943980252e+00 2.717329005650454210e+00 2.746436885178901832e+00
3.231442012944737208e+00 1.648421636092313625e+00 2.980256605988117702e+00
3.277746402290928618e+00 3.356843997145753988e+00 3.173051490166179267e+00
2.916256233597154246e+00 2.420004770843812825e+00 2.747723309888339127e+00
3.602681261299694349e+00 3.434501386918669574e+00 2.640663481200226315e+00
3.701593647895345285e+00 2.153828266533896141e+00 3.356767165008884835e+00
2.548105088531707363e+00 2.504615252242970769e+00 2.913492302564133496e+00
2.778731894384621981e+00 3.101020259364205778e+00 2.983591693493162111e+00
2.740473970545324711e+00 3.042590495949165419e+00 3.055008027201940646e+00
3.113029827134019101e+00 2.827965824429234498e+00 3.025035561048605270e+00
3.215455397519149106e+00 2.706260288813393089e+00 1.985540378750873858e+00
2.590724706758437801e+00 3.123455874635799656e+00 2.468348511117004485e+00
2.362589001023121860e+00 2.974931115102076085e+00 2.555577591786066360e+00
3.584504266276878681e+00 2.407803312024863640e+00 2.593460161489522076e+00
2.939755646734057315e+00 2.381720836780704786e+00 2.909966868212304547e+00
3.000963217754565093e+00 2.237942048060547862e+00 2.792101384582814205e+00
3.331306763918915337e+00 2.218924262638144906e+00 1.721027181744396062e+00
2.986927669271040919e+00 2.709869433940864436e+00 2.521280573528362989e+00
3.651414309106132627e+00 2.271515361471586836e+00 3.125084415290563467e+00
3.289397424929378033e+00 2.906978942961830903e+00 2.212446670065519871e+00
3.402073367951289118e+00 3.170469023988428781e+00 2.384833264914528073e+00
2.294719878021378889e+00 3.044994929910806558e+00 2.980128941778617868e+00
4.068787420401259070e+00 3.049617723195918284e+00 2.864621615531560916e+00
3.745946361267432856e+00 2.836703259431442969e+00 2.552306889943119828e+00
2.884639298790509176e+00 2.549087076221162373e+00 1.775249693583699440e+00
3.726835092496497026e+00 2.536422126368874430e+00 3.259354340407504491e+00
3.062096309453014253e+00 2.395185327573041700e+00 2.837601252018342901e+00
3.203177799007622450e+00 1.789338841045494455e+00 2.562539022959080093e+00
4.024052673311844686e+00 2.973076922956941370e+00 2.290338138791137457e+00
2.899390337847676857e+00 2.244095699961717205e+00 1.391834327658528103e+00
2.665157746701869002e+00 2.732518625921952271e+00 2.968580773159550379e+00
2.450396314123258090e+00 2.615404780564595910e+00 2.953241371723338560e+00
3.768008595133746752e+00 2.416375117380863191e+00 2.126159008158479136e+00
2.778266975314154230e+00 3.055688872448585336e+00 2.586079105773304132e+00
3.463903142461959739e+00 2.588559762950506826e+00 3.348000517132494913e+00
3.184346193497670452e+00 2.703189916294427508e+00 2.168583949152706580e+00
3.389339158865367185e+00 2.486034230953654056e+00 2.512598477698891664e+00
2.355743952164237154e+00 3.061628295744379891e+00 2.465635956742211032e+00
3.873904045140015739e+00 2.724175343619355871e+00 2.556203967082903983e+00
3.045497746944023199e+00 3.168726677448851170e+00 2.691714058046595692e+00
3.744322938078739504e+00 2.773382929123703100e+00 2.508084593448102861e+00
1.542815806866686623e+00 3.279049276937135993e+00 3.172947968214709480e+00
3.692392100596933346e+00 2.676049222124298410e+00 2.724737004498185566e+00
2.222171484164472410e+00 2.679151447585540691e+00 2.923492228684810179e+00
3.163830377592490528e+00 2.674015790108901225e+00 3.153625792271677053e+00
3.203499023015537794e+00 1.946140487883883496e+00 3.049635817999984955e+00
3.486772550290091033e+00 2.456880401848593465e+00 2.526501782715076860e+00
3.646727996755749324e+00 2.931389371235975094e+00 3.071511341428244446e+00
4.009511637204046686e+00 3.273449858014624958e+00 2.569646484526578512e+00
1.996429643739244364e+00 2.945526597626834331e+00 3.077072001581269589e+00
3.425210352205492192e+00 3.103594163560470243e+00 2.077900348885499238e+00
3.864334749022342308e+00 2.464039910940134526e+00 3.308581618329065943e+00
2.046920770799272482e+00 2.351078231188905576e+00 2.634278907228292610e+00
3.473276230476234350e+00 3.079230814858321175e+00 1.597061804741772395e+00
2.831130246741635048e+00 2.883967201162177751e+00 2.283563042811294963e+00
2.888450347879455649e+00 2.571387862600139407e+00 2.537376369312495772e+00
3.156306149410660122e+00 3.061003945965044437e+00 2.319075206408195644e+00
3.435369599289499920e+00 2.019190248182367586e+00 2.707549110666839010e+00
2.148647351093931679e+00 2.980570163710490661e+00 1.828209486953380258e+00
3.624811607353760401e+00 2.593021344554704122e+00 2.506135115761514154e+00
2.794408606977540899e+00 2.382660122008611214e+00 3.254022204742665902e+00
3.322736814790143267e+00 3.326184850116145952e+00 3.027080793986570484e+00
3.421223739762455196e+00 2.963490320085490293e+00 2.684265810369913297e+00
2.842473318159444151e+00 2.267637813540154035e+00 2.341385180750113815e+00
3.392645199413454993e+00 3.084046544488137975e+00 2.948836955900690615e+00
2.791956770594229198e+00 2.690280858149035836e+00 3.026515338194365690e+00
3.677381503309518518e+00 2.570917081468661269e+00 2.163890082695417938e+00
3.066220241018978054e+00 2.499148110219113317e+00 2.488308127604048181e+00
3.212133074587695702e+00 2.807517394747149897e+00 3.160572337333512394e+00
3.172547480118963925e+00 3.260056052453785380e+00 2.328844486222210630e+00
2.975347197739534266e+00 2.153947846790025267e+00 2.558056472425882522e+00
2.763478266381752313e+00 2.305735830561434163e+00 2.967921187758738810e+00
3.434456074457639119e+00 2.459630516949115719e+00 3.125117837510414720e+00
2.397390648148148617e+00 3.268319245252210514e+00 2.331672755549158982e+00
4.033407336499807982e+00 3.069898629974376902e+00 2.523791534608271991e+00
3.789773587499122964e+00 2.053410290125902371e+00 3.118664085063641789e+00
1.434271813701698095e+00 2.751746169157239130e+00 2.404496546549835578e+00
2.451050955639900497e+00 2.700730177408495525e+00 2.553568416101033467e+00
3.893323487468586919e+00 2.729853465732475115e+00 3.016868422053933241e+00
3.249460773313138429e+00 2.393389989262180606e+00 2.121117864681569820e+00
3.435566003512052546e+00 3.015985896192791227e+00 3.003498828582665148e+00
2.259319926810578583e+00 2.854574682411716857e+00 2.583157845869772817e+00
3.283739245060979695e+00 2.592901484985911775e+00 2.794654784679977855e+00
2.177682513044456147e+00 2.829592309613733647e+00 2.446129376999698124e+00
2.695513586928290461e+00 2.193961714884894221e+00 2.348129823431692742e+00
3.038137891737354490e+00 2.384671673490251553e+00 2.115315529249736315e+00
2.506445573637759772e+00 3.215379610730766835e+00 2.479623031451019255e+00
3.179122083871352977e+00 2.543252897195648288e+00 2.770542011797130666e+00
3.425157879113267079e+00 2.948546623539224587e+00 2.662393618443437582e+00
3.350842853196808413e+00 3.008789133544427230e+00 2.424900306999899779e+00
2.892406613926304715e+00 2.781742239502467129e+00 2.667070608742281745e+00
3.431178538449796367e+00 2.644934640465864018e+00 3.309253743981860119e+00
3.485346099270997478e+00 2.857022324634469257e+00 2.385812747804318068e+00
3.413467947899361477e+00 1.890285028225317632e+00 2.681366702537550495e+00
3.038577929467999539e+00 2.300789330452351233e+00 2.096263084026506185e+00
2.717185961920868031e+00 2.929704916802360337e+00 2.901824054864853508e+00
3.478856153429916276e+00 2.288729937207007570e+00 1.890061770010975195e+00
3.585225031573173737e+00 2.262714360221014687e+00 2.680347046021835933e+00
4.007927811369469850e+00 2.373775206744535016e+00 2.558499863522031958e+00
3.130154502868017552e+00 2.423879852177585281e+00 3.202211082378178642e+00
3.327373356794791182e+00 2.930040197050985729e+00 2.974926313245104481e+00
2.637554525532195715e+00 2.315247807280512049e+00 2.677914390599068106e+00
3.096120607565115534e+00 3.197295874461034693e+00 2.343141113114779017e+00
3.377158688116138396e+00 2.825829267247371490e+00 2.760386610081775771e+00
3.579782634721263346e+00 2.706356392365981911e+00 2.778728271178419362e+00
3.298053916752901937e+00 2.928783297350283199e+00 2.595663380590306879e+00
3.408078177640876838e+00 2.917554014222397463e+00 1.745771481135070857e+00
2.717664481129381748e+00 3.199409440895356393e+00 2.952895808282152146e+00
3.267588373538524493e+00 3.016764620295167454e+00 1.225653818498918302e+00
3.285912541325092029e+00 3.139299547360670850e+00 3.128894282202351995e+00
2.998825916057625385e+00 1.882336229856372167e+00 3.137861334505705813e+00
2.375755589307723792e+00 2.978906878643464484e+00 3.253981776567098194e+00
3.615880175017261777e+00 2.300600372937657845e+00 3.245383778582831447e+00
3.409733102315526843e+00 2.684675255842808639e+00 2.277319094050531678e+00
3.274533764646769818e+00 2.800330311046125065e+00 2.426222123139716746e+00
4.007286009404392502e+00 1.891921932084016822e+00 2.763384489807807931e+00
3.719543831940679279e+00 3.094160150438164614e+00 2.915111858946316303e+00
4.021904916374461791e+00 2.898463913210568510e+00 1.998363717751943325e+00
3.640964458848429341e+00 2.828501558029187013e+00 2.484770063205304247e+00
3.303089176650000791e+00 3.018796633118370210e+00 2.784335253989119963e+00
2.553676319069862366e+00 2.802802484072870470e+00 2.156327025948339582e+00
3.199083588064838057e+00 2.727670537242003146e+00 3.032685646566227966e+00
3.414150347972656263e+00 3.229638146039039093e+00 2.782198582291153244e+00
3.167795374401350728e+00 2.543410842168371655e+00 2.549297205289541957e+00
3.582547449690849373e+00 2.232567320532197641e+00 3.155842153316325227e+00
3.496851301469704243e+00 2.745270299457392316e+00 2.648790073872166584e+00
3.319026008510395087e+00 3.040006918011898929e+00 2.201457232342981740e+00
2.277693241514428202e+00 3.194975085110505209e+00 2.955838208323343430e+00
2.793647293195125947e+00 2.599659281880110306e+00 2.564606702100134861e+00
3.441417399905484231e+00 2.380521707428479683e+00 2.603297384681919180e+00
1.977237851708366634e+00 2.798227401597922714e+00 2.418789375271792164e+00
3.317869136140088049e+00 3.089017128702101989e+00 2.998546081079546344e+00
3.284853447619068945e+00 3.165133287558274500e+00 2.930676818174883014e+00
3.651771637000422732e+00 3.100019574838702052e+00 2.696294222435759558e+00
4.045395641469572645e+00 3.154909840114879849e+00 2.721035625719391504e+00
3.608324429287762314e+00 2.808189715398764275e+00 2.301417354301840579e+00
4.120330375397923461e+00 2.959901642586544313e+00 2.677310507704567133e+00
3.755047090138202481e+00 2.621700992525291429e+00 2.763069785446419679e+00
3.035806322521982903e+00 2.638181031470115734e+00 2.190760668457698124e+00
3.745530682355810548e+00 3.281521263067411986e+00 2.803756577120266158e+00
3.463268473620126908e+00 1.996185939383317676e+00 2.950748590280151795e+00
3.026663041071465443e+00 2.506541904537968879e+00 1.451429760570680294e+00
3.836485663347772856e+00 3.343711856438821961e+00 2.301472520908325770e+00
3.035727485198891351e+00 2.548606020004249295e+00 2.979758880503658780e+00
4.298095044061619241e+00 3.060020140592818461e+00 2.459787148679200897e+00
3.980614548892964955e+00 1.869809842980237002e+00 2.751858576489629282e+00
3.538172890673637827e+00 2.745470398535573064e+00 2.601835567718526310e+00
2.534359456224567708e+00 2.386830144871209036e+00 3.440470633757638286e+00
3.608276659664908070e+00 2.925996681978043412e+00 2.711261207411720164e+00
3.467607705601617241e+00 2.631735402772619636e+00 2.762069035867547040e+00
3.981711889300542317e+00 2.348325940997399108e+00 3.420484587432103929e+00
2.874888638894369297e+00 3.146708502573369870e+00 2.959847032670111844e+00
2.961103338687641084e+00 2.977246434722464308e+00 2.357317389601043534e+00
2.494577506556010515e+00 2.351484279904822561e+00 2.372318056763981442e+00
3.790221218049909080e+00 2.008686130608412945e+00 3.033651306773575751e+00
3.387510414186862828e+00 2.392122827191366152e+00 2.904286504353812859e+00
3.739537921251675723e+00 2.770290302298216378e+00 2.729005181736650076e+00
3.420759399020046665e+00 2.841875400287876552e+00 3.198202000293068892e+00
3.271311192124931821e+00 2.703027911885611534e+00 2.855735308626930369e+00
3.056647535863040499e+00 2.863994961889177127e+00 1.728111212518145479e+00
3.561259403628085796e+00 2.613241678108367161e+00 3.113995285128619450e+00
3.118520401647881801e+00 2.196299075574934090e+00 3.209106372934757978e+00
1.933576249135550817e+00 3.091910468655653332e+00 2.908699895018130199e+00
3.300045157513272542e+00 1.515572277221657327e+00 3.037412304930505069e+00
3.390105747314627216e+00 2.919549335927864142e+00 1.896553278647102436e+00
3.413091981779501793e+00 3.363495721495158630e+00 3.144986792853442736e+00
3.204668632880546042e+00 1.806993545570349635e+00 2.841939928980211860e+00
3.360612094252665827e+00 2.303723347315509873e+00 2.731474995850635246e+00
3.070661078606250705e+00 2.402519463940139932e+00 2.994907928733457680e+00
3.159151928624488459e+00 2.482158508179020728e+00 2.143911817546240606e+00
2.342615942758739411e+00 2.953680159530764460e+00 3.052295406930072730e+00
2.666719352835143386e+00 2.494014133315403559e+00 2.168903243658856450e+00
3.728447076173339703e+00 3.057603275759978256e+00 2.630681840833346996e+00
2.856684943103312335e+00 1.569544518875075623e+00 3.026515049491713683e+00
3.030572033445386726e+00 1.912027612349514127e+00 3.271867393141616009e+00
2.815129372844071387e+00 1.849172736694346675e+00 1.689071291552598719e+00
3.848086323121399754e+00 2.983884563515626809e+00 2.187595751315595027e+00
3.212172007618111724e+00 2.549334053234764585e+00 2.669995631157373595e+00
3.654579768995273703e+00 2.673727356670073885e+00 3.367710428611392359e+00
3.327691333403121732e+00 2.856411818238301148e+00 2.947510482607133220e+00
3.413331253769870344e+00 2.325660448135383529e+00 3.362961023687914164e+00
2.319678674430818432e+00 2.780714830102620549e+00 3.089441673447760106e+00
3.396910187067325726e+00 3.111586207746264598e+00 2.235145957955967155e+00
3.601949935930713220e+00 2.360171712884773676e+00 2.844920670159430287e+00
2.454166158890023652e+00 2.875965818046951838e+00 2.407391399148724798e+00
2.588067887095810260e+00 2.138703302395148054e+00 2.601173545433332013e+00
3.345209657375350254e+00 2.790505036110624282e+00 2.160878020834215096e+00
3.225526369579638342e+00 3.194735912798309485e+00 3.066988334079170375e+00
3.026470003541421150e+00 2.318396725481414844e+00 2.363780715865651416e+00
3.434521107133760687e+00 3.051676705363737696e+00 2.775581056408193525e+00
2.843499590432105428e+00 2.744499275003694727e+00 3.237369869708107917e+00
2.688582597509562966e+00 2.102251968830194162e+00 2.194710502547266628e+00
3.180598150357579090e+00 1.710868253524530758e+00 2.393045570411184375e+00
2.455441052046851258e+00 2.955200234432607154e+00 2.023037337241215816e+00
3.271269971437156698e+00 3.258388683165433619e+00 2.446950117313570150e+00
3.578492933599067616e+00 2.549755077112227486e+00 3.054102106413514761e+00
2.449229169182446597e+00 3.026919941548283255e+00 2.587563484548276449e+00
3.315108986900143329e+00 1.559940128082797361e+00 2.840474785942135316e+00
4.218267368491596336e+00 2.192626836555387371e+00 2.865287729227567137e+00
3.071486418933508933e+00 2.226148617648856298e+00 2.561788977568078440e+00
3.861155276660862334e+00 3.097415402596840561e+00 1.631570178115533176e+00
3.851914245457042085e+00 2.440457767986070614e+00 2.584318640910220566e+00
3.922076379443018013e+00 2.537933407369244776e+00 2.806060979342205108e+00
3.673301437986021156e+00 2.183454307824426177e+00 2.653152342772079564e+00
3.921502576145873498e+00 3.009978627708694177e+00 3.078093921503400665e+00
3.665758828995883789e+00 3.039105098946638162e+00 3.189582899900015089e+00
3.774755489764579419e+00 2.411857329072252920e+00 2.958119436352568687e+00
3.167486450369110251e+00 2.814081534289704312e+00 3.227163331333292362e+00
2.130815784603510732e+00 2.567373590351890389e+00 1.583095015148963780e+00
3.632472418952060966e+00 2.178454322512924257e+00 2.672686814802641475e+00
3.013507904600433385e+00 3.010736894963012222e+00 3.058103097677715265e+00
3.821755404259869593e+00 3.116634375291688297e+00 2.720849913860482694e+00
3.009207716747159367e+00 2.850339174694517475e+00 3.092639575902176308e+00
3.186433398801856942e+00 2.504622312887290647e+00 1.821875244739518118e+00
3.579373732238500860e+00 3.182778433344614744e+00 2.412167340980519992e+00
3.848525941848524479e+00 2.821509686061741462e+00 3.275031837927464551e+00
3.655455354643116550e+00 2.779460607528219551e+00 2.644427350607200466e+00
3.414714054274443189e+00 1.941190350296033706e+00 2.923738165972406211e+00
3.442307169745327577e+00 2.881996459743785266e+00 1.902766203345512164e+00
3.621432086094852121e+00 2.339801615920428457e+00 2.463010777818176678e+00
2.837241540930358852e+00 1.699762971383863785e+00 2.631911791136497314e+00
3.946627058899752516e+00 2.126287759382002207e+00 3.245288821621228781e+00
3.542016274228730666e+00 2.543076736094013413e+00 2.953747371759062545e+00
3.066044906641962609e+00 3.356140504905720690e+00 2.132394260385995555e+00
3.747096761348636562e+00 3.060130957171830257e+00 2.825305014805322923e+00
3.065260142577363123e+00 2.208782554454630898e+00 2.399699081992461736e+00
3.324892937506505497e+00 2.309078352087069685e+00 2.418845124431335591e+00
2.730692271024359297e+00 2.608315082458259493e+00 1.956743188089689500e+00
2.125177488357672839e+00 2.680901993685266493e+00 2.466698469680150829e+00
2.722532293074122034e+00 3.217711640325391809e+00 1.913430329584503875e+00
3.737388765315605266e+00 2.701902792185651325e+00 3.413556802773833887e+00
3.558477064861005346e+00 2.263235773147206142e+00 2.608656543922841298e+00
3.425214417628030361e+00 2.926194458466358839e+00 2.072447702629678812e+00
1.876571802344879414e+00 3.072605022959096210e+00 2.622524424268294130e+00
3.520112538890385778e+00 1.906924963581590804e+00 2.922892019764239180e+00
3.362633841765560572e+00 3.110411904982600451e+00 2.446673469026095837e+00
2.660303112199772002e+00 2.676661211252798100e+00 2.157940305864908925e+00
3.680497935300997447e+00 2.588636608898520652e+00 1.889908615561175065e+00
3.092851842427236431e+00 2.792026314809747500e+00 2.691439532875524954e+00
2.316350645024814803e+00 2.914602038570439646e+00 2.564632064529409394e+00
3.210056247294089893e+00 2.934898559253408479e+00 2.273882836555325415e+00
2.989703882619990427e+00 2.426998518883944467e+00 2.849514861375775254e+00
3.636348165820658451e+00 2.240600670856903065e+00 2.919274293176785218e+00
2.971713469005125230e+00 2.971253240412512930e+00 3.155071843216312288e+00
2.532936877773061202e+00 2.152156656406583490e+00 2.432000268366863338e+00
2.773141942501504698e+00 2.563960537026399145e+00 2.403633964742883045e+00
3.049333410635083563e+00 1.650502880884224588e+00 2.213088860097250699e+00
2.576448545669603352e+00 2.266743224615083374e+00 2.787254350112890133e+00
3.783951254414444687e+00 2.874365516620196459e+00 3.011475804185006933e+00
2.705162799295650622e+00 2.461746235821525186e+00 2.043312311635221867e+00
2.838562226314452097e+00 2.457110669760460997e+00 2.491137968901075528e+00
3.044908711411975055e+00 1.520742843046655635e+00 2.230977504687092772e+00
3.271310385933472453e+00 2.511602156344094006e+00 3.130750691848769751e+00
3.860335134248229938e+00 2.752893979220955245e+00 3.034702221638229336e+00
3.605739145030121495e+00 1.981397368031411421e+00 2.409388521331511157e+00
3.120075662358459123e+00 2.386591001664790657e+00 2.305865465837376505e+00
3.034203395567688144e+00 2.455306331620956684e+00 3.167867884450119575e+00
3.495728412030402410e+00 2.875094331611383058e+00 2.434006168181980900e+00
3.954996740834223257e+00 3.254359625384536159e+00 2.792562113939308865e+00
2.414465639655086093e+00 3.297741135242463706e+00 3.103404005173808766e+00
3.656087934993060617e+00 2.079135754771296529e+00 3.131839104995391754e+00
3.608448114873170631e+00 2.173457125752090935e+00 2.943939767479434977e+00
3.259931977031041761e+00 2.791048128796088434e+00 2.627166816314430164e+00
3.096607119205797343e+00 1.505208448676285560e+00 2.447322354686666923e+00
2.240677108508725812e+00 2.783990202449037721e+00 2.735668210848715809e+00
3.020594805434060337e+00 2.455363599537094377e+00 2.433397607571377019e+00
3.468422665008836780e+00 2.614458292336065970e+00 2.745165192040726510e+00
3.090206212769409877e+00 2.470580906414052702e+00 2.611238640350858731e+00
3.660350367085230427e+00 2.802421472442235384e+00 2.673989721391807795e+00
3.211972331837380512e+00 2.675169770521339530e+00 1.940773952387305989e+00
3.276657560160562976e+00 2.585838298139199853e+00 2.670229098451289307e+00
2.820941809073360229e+00 2.638397522966438036e+00 2.424354911782078403e+00
3.802954392600295552e+00 2.856437492367890130e+00 2.739720749889987594e+00
3.364442666276899363e+00 1.998456921720853208e+00 2.575128099632191692e+00
3.695561603634912373e+00 3.378802927613144824e+00 2.537883915186432748e+00
3.222025387480363268e+00 1.501804220565300385e+00 3.126130940841864270e+00
3.422221466100863640e+00 2.749917139040854330e+00 3.130779184426709438e+00
3.068539548885960588e+00 2.697467380757142319e+00 1.469812624187435190e+00
3.608448002303142221e+00 2.108042595159666188e+00 3.028211616796762318e+00
3.833000816352154949e+00 3.224655136288630874e+00 2.860963854329006573e+00
3.580470657224863018e+00 2.568343824752229665e+00 2.749898796889405528e+00
3.064427182622144752e+00 2.851125228792832811e+00 3.022671331414365614e+00
3.102965102507316164e+00 2.600304177170526643e+00 3.020492164134977120e+00
3.332980015789396955e+00 2.738449996091093741e+00 3.163980202685889420e+00
2.630834261597729373e+00 3.071809772205923661e+00 3.157903280329819040e+00
3.240802434958178324e+00 2.692725018839017270e+00 2.380917932795937553e+00
2.796186343104117178e+00 3.311408282736663988e+00 3.245103609439603076e+00
2.683212576741561328e+00 1.849631966568201502e+00 2.087814442251216374e+00
3.855986213070820234e+00 2.947868525839878906e+00 2.847662762483333054e+00
3.186495773098720008e+00 2.335957272726272294e+00 2.932343737871577538e+00
2.822802694868462581e+00 2.522306452687959499e+00 2.859841491687935555e+00
2.785865417914115127e+00 1.976511104224276894e+00 2.490795595231655390e+00
2.548181690407446354e+00 2.687168832468590285e+00 1.998723593764471840e+00
3.120135810922159969e+00 3.291932700783601007e+00 2.662128540806933064e+00
3.356267437118931607e+00 1.481239552457567665e+00 3.174484577103898086e+00
2.935822628823676617e+00 2.634368923369486026e+00 2.792822776814812613e+00
2.807912880550914814e+00 1.521593452533836377e+00 2.914004639413457554e+00
3.245750947685916987e+00 2.122561050236115854e+00 2.197777903549202883e+00
3.286937470854768506e+00 3.138372598044389505e+00 3.197076478737014948e+00
3.381235641947100579e+00 3.094829764323844046e+00 3.031254094583033520e+00
2.285824758520064393e+00 2.229750896797208171e+00 2.592947656958839886e+00
1.903907313183757610e+00 1.666921307132470886e+00 2.303537675572485455e+00
2.808703182636772322e+00 2.731686491419178076e+00 1.933085206536838463e+00
3.849845195197304726e+00 2.618517227171878403e+00 3.234096178116421694e+00
2.312234447310156149e+00 2.412373342639130502e+00 2.970115712404400643e+00
3.662606244676001932e+00 2.338467532235124047e+00 2.330983077147307458e+00
2.873723192069895571e+00 3.183327226807870058e+00 2.280581503924406839e+00
2.962693055588791591e+00 2.317130294205314467e+00 3.238850503982534157e+00
3.307883199590731405e+00 2.564818814048274387e+00 3.071807951551171367e+00
3.044019565623087953e+00 2.391595693771775277e+00 2.853571653198101910e+00
3.390413936910007475e+00 2.724000432955194562e+00 2.252921304745342468e+00
2.954430681752270971e+00 2.709978390404180537e+00 2.772199785712864628e+00
2.933547043442113367e+00 3.212235593397900324e+00 2.835582126816356574e+00
3.485740250493281955e+00 2.961897193644804638e+00 3.044085905016105986e+00
2.258460611254528683e+00 3.054073795563690741e+00 2.980245742196901304e+00
3.147100323177344894e+00 2.900684961700909614e+00 3.311054985833037811e+00
3.311351254089889284e+00 2.781338235935689518e+00 3.111512490509498186e+00
3.316424768131094769e+00 2.777596462891223084e+00 3.083879039496994601e+00
1.999330997510446295e+00 2.451480681216074764e+00 3.263629620916398633e+00
3.502704828113868629e+00 3.328343582095603548e+00 2.798090896171581576e+00
3.080213928205782103e+00 2.616887294209611969e+00 2.415097979327116562e+00
3.244134528100901971e+00 2.100200074581959342e+00 3.249991666727565232e+00
3.685580812628704184e+00 3.293796131609181721e+00 2.601609210824991525e+00
3.666631408678020065e+00 3.303867935272386536e+00 2.755454728181921276e+00
3.775324484722482055e+00 2.032047529514554807e+00 3.102169926978393999e+00
3.673258084703755255e+00 1.889029436387595462e+00 3.189141494390043352e+00
3.779710928774830503e+00 2.990975961938156846e+00 3.499557793580646781e+00
2.699346729917704746e+00 2.676953107353754913e+00 2.963775267011751868e+00
3.106907530899015057e+00 3.092696794594291365e+00 2.452970463779040156e+00
2.777372429855685443e+00 1.876069698158205901e+00 3.071106398098285784e+00
2.824938157749598222e+00 2.128956923055538741e+00 1.363875187575283698e+00
2.623483815795588203e+00 2.016265777691808037e+00 2.693646952519748172e+00
2.219976191406029642e+00 2.890030166874193451e+00 3.039697033248154767e+00
2.225554043240940416e+00 2.842999048453735966e+00 2.877236356310242549e+00
3.817917103876977691e+00 2.549359057707795362e+00 2.694694004796248432e+00
3.510986425633758845e+00 2.396536047767556354e+00 2.516466271987262804e+00
2.660848966991295139e+00 2.605930701569125763e+00 2.893483004432948480e+00
2.940892640314539008e+00 2.416228580037983686e+00 3.030580687194607048e+00
3.167381087429376407e+00 2.549445613347200545e+00 3.100213825698369785e+00
3.080162675606853195e+00 2.951736083656173903e+00 2.794724222816173942e+00
3.010073507427808437e+00 2.857260311393563956e+00 3.012040825053720283e+00
2.011582378378861780e+00 2.850985215922531069e+00 2.107123425783517412e+00
2.596730791628801605e+00 2.907566188178501765e+00 2.456370232141242393e+00
3.605526854520793467e+00 2.286772878812020515e+00 2.409940790191476445e+00
3.728150312119799192e+00 2.680131125390000868e+00 2.381017572335818233e+00
4.118288142512420258e+00 2.020156521661042870e+00 2.837966587807274621e+00
3.493519676140585339e+00 2.176553389218750301e+00 2.150994426562659267e+00
3.391983606724858991e+00 2.134284478297408416e+00 3.100920202277842375e+00
3.045625245815928306e+00 2.379340567947693330e+00 2.285476258354622203e+00
3.321923624874326908e+00 3.296540613531035113e+00 2.772139352868357332e+00
3.043936678961663755e+00 2.811450519938738069e+00 1.426221216868870378e+00
3.393802873125271624e+00 3.233426045347699507e+00 2.527682121467009768e+00
3.487136739913374583e+00 2.838224975041945708e+00 3.165062741698480231e+00
3.127644571971051946e+00 3.218896781870657531e+00 2.701429337280174980e+00
2.968707342602825427e+00 2.594906861615422500e+00 1.712932513794221290e+00
3.380409655217503140e+00 1.542430780441663041e+00 3.354974057229720863e+00
3.255496091427610761e+00 3.205064417262553977e+00 2.560125292196491209e+00
3.188704539380430969e+00 3.080699166289737168e+00 2.698863468076031946e+00
2.625029744875677196e+00 2.514857937972577950e+00 2.608281463594569249e+00
3.733108027647045635e+00 2.906535002057248906e+00 2.248580302044457468e+00
2.754785204228459072e+00 2.563281845907086964e+00 2.686217932478716985e+00
3.059193656776172165e+00 3.062444002569418178e+00 3.235358687719278148e+00
3.366921601753382287e+00 2.259841101849077827e+00 3.412204446144680325e+00
3.119152522674888406e+00 2.457609733646090255e+00 3.196804502873930698e+00
3.081808792860345925e+00 2.979424146223174752e+00 3.168785287523382621e+00
3.160165875720259976e+00 2.919743297194973941e+00 3.274829760030933734e+00
2.686517060157284753e+00 2.827017811508648393e+00 1.855036410763658328e+00
2.424401960935590239e+00 2.724753404102980170e+00 2.564584586172863112e+00
2.847951192398899156e+00 2.150215520834959371e+00 2.547197430232467585e+00
3.086731842152468541e+00 1.859730244203332328e+00 2.710243376903073820e+00
2.951532085788112436e+00 3.046541402794794795e+00 2.562281672980548652e+00
2.179248326826270343e+00 2.783860101513242036e+00 2.853498492795257135e+00
3.456476519443347328e+00 2.226683454285250274e+00 3.217294416870476681e+00
3.574148120147249585e+00 2.990137518212057532e+00 2.901846523390277710e+00
3.616377352524652533e+00 3.150636239073729694e+00 2.176960558911877008e+00
3.548922660094240289e+00 3.205061445886997262e+00 2.288040414993268712e+00
4.040403663082251740e+00 3.030441957217046234e+00 3.021030960371073437e+00
2.372557072962438784e+00 3.527527146214986420e+00 3.180692177194434755e+00
2.182540574024680158e+00 2.545477177769503996e+00 2.717746919667590966e+00
3.015725047924930458e+00 2.815734217114114202e+00 2.536450536433783931e+00
2.938142558235111057e+00 2.522710085699285898e+00 3.241674748871360645e+00
3.333472076820205299e+00 1.302653270068464542e+00 2.667004229306977336e+00
4.153039724509293151e+00 2.649002669571734359e+00 2.146502130499443606e+00
3.271336654553489875e+00 2.070796319894263160e+00 2.860785642160290188e+00
3.338736954956597724e+00 2.274082465108894002e+00 2.751493210868078965e+00
3.403782262280086623e+00 1.885319258615828275e+00 3.079335067794809699e+00
3.508448121777310469e+00 2.934471327991934775e+00 3.517010869035487097e+00
3.368118326156858355e+00 2.103560346721172092e+00 2.479389784829928889e+00
3.060325930696689234e+00 2.532394595335592413e+00 2.792251931940186616e+00
3.741606588183397086e+00 3.569551558424830962e+00 2.860875481119586894e+00
3.040043595400101051e+00 2.334339564536862976e+00 2.534863396229849020e+00
3.197907216710958345e+00 2.731744842576815380e+00 2.134501028216583052e+00
3.059300745972191038e+00 2.604738695113438585e+00 3.197738976655052578e+00
2.716757691749146719e+00 2.563683740330741312e+00 2.869389620239113814e+00
3.296348810432105481e+00 2.295593208527265894e+00 3.255113782235870001e+00
3.700653837103427879e+00 1.641132391028240933e+00 3.191863221341155299e+00
2.475935646877010843e+00 2.953196694095888919e+00 2.683667810166558088e+00
3.109997910738385940e+00 2.609505067895498520e+00 2.507475073599909621e+00
3.644092395319990185e+00 2.810881390799431223e+00 2.411547119323419697e+00
3.196384979869896004e+00 1.656680129096409937e+00 2.687141187949258381e+00
3.034165431601367313e+00 2.103637097664954769e+00 2.524387345080171485e+00
3.657327487356540896e+00 2.484185814843115736e+00 3.223302949230701930e+00
2.832444095871377243e+00 3.000307543252126674e+00 2.864933973737808781e+00
2.751269200924888469e+00 2.979932643843608009e+00 2.860420117759989722e+00
2.701431547548500678e+00 2.175494503553129011e+00 2.898285332428457650e+00
3.002696452691359319e+00 2.846764904032352383e+00 2.127355949942245417e+00
2.907680633944892179e+00 2.606436536988917307e+00 2.205004066911945060e+00
3.089279307590628409e+00 3.269072417202391723e+00 1.925345685232945359e+00
2.738219837225636777e+00 1.864012774458613686e+00 1.819189985077549032e+00
3.016157283624598229e+00 2.832684171074602908e+00 2.698767728246436626e+00
3.535960942842554466e+00 2.920953715789194938e+00 1.996538200235085547e+00
3.669772239593023233e+00 2.667868563666988990e+00 1.636494837817943138e+00
3.594849170102492497e+00 2.582428780197405072e+00 3.059941072671719553e+00
4.183982944047154540e+00 2.287692853355031808e+00 3.285431308186470112e+00
3.669946128282995712e+00 3.079366819265767496e+00 2.550709564521914441e+00
3.577332424779170239e+00 2.337702137024926241e+00 3.310999484906434809e+00
2.802887820038596711e+00 2.851160897078658607e+00 2.015318983152794008e+00
3.405986907069940006e+00 2.379482615433451187e+00 3.089088624339848099e+00
3.140765366271745851e+00 2.564259714464819151e+00 2.798558770425195963e+00
3.866806798526783329e+00 3.172477256557804992e+00 2.381434927512768862e+00
2.571388682550769467e+00 2.947890277200550635e+00 3.193865708634364253e+00
3.359715901308256036e+00 2.738385979984234719e+00 2.922862773826440552e+00
3.515348518217709550e+00 2.640285959414356842e+00 2.200507457185176818e+00
2.728138782266184670e+00 2.696624701576253447e+00 2.356013872396651276e+00
3.949148996427319425e+00 1.983544256385138205e+00 2.898604942219341396e+00
2.676442680012120601e+00 2.966889071834676983e+00 2.199494600840649738e+00
3.297249488721601729e+00 2.468543633646815838e+00 3.069178954747540100e+00
2.614277066357722390e+00 2.044362465952409114e+00 3.245167975389406489e+00
2.797159348986058003e+00 2.331319743076775808e+00 2.309796404080457943e+00
3.976471028475185854e+00 3.163449764187660662e+00 2.268129717565847248e+00
3.237717877978733227e+00 2.129691254303616610e+00 3.324329106577005088e+00
2.845386799998383065e+00 2.202490168315878627e+00 2.179228148090569306e+00
2.606323105932108142e+00 2.648304346700281364e+00 2.560721189076225368e+00
3.843950949028344333e+00 2.877220263907183551e+00 2.819989961354198993e+00
3.439277747723419321e+00 3.084014175415629389e+00 1.991928291483894053e+00
3.314960444908349402e+00 2.249306471237332961e+00 2.979051569303916569e+00
3.082437015195871766e+00 2.422630320594969078e+00 3.115008354532722734e+00
2.666173402569852247e+00 2.594627724498577592e+00 3.351601739320838824e+00
2.526964932718837265e+00 2.693459019837903146e+00 2.074847745689720746e+00
3.543889845881629697e+00 2.850324975469385791e+00 2.528151020502253488e+00
3.271681238209406928e+00 2.448091426894729139e+00 2.592810001669725750e+00
3.441086694395039558e+00 3.047601490668549573e+00 2.225332727084379680e+00
3.500740438856821957e+00 2.417559725101078971e+00 2.869398424054608654e+00
3.447587788418142729e+00 2.985622177477143424e+00 2.458533759345057135e+00
3.471712079771515302e+00 3.259518071243850734e+00 2.252427939977216020e+00
2.579722973785378404e+00 2.446115205885732724e+00 2.422631013818305146e+00
2.719028184471958820e+00 2.812673106799700840e+00 2.918754645515952539e+00
3.767297984802890021e+00 2.428227728815278930e+00 3.345316367692026116e+00
3.709665267710393621e+00 3.072844672666489085e+00 2.414067767053851288e+00
2.871228513363602630e+00 3.349717947163071141e+00 2.648267736305240927e+00
2.833838971804182538e+00 2.452927486474691943e+00 3.062821012900935003e+00
2.202374224466135288e+00 2.256698606529539575e+00 2.459766860860578497e+00
2.910659104435322497e+00 2.788476219852475957e+00 2.413119007171764974e+00
3.099472011699886842e+00 2.381773759895597919e+00 2.356817863977299421e+00
3.794829726937544390e+00 2.603313384883704007e+00 3.043752038475940669e+00
3.358829598000446559e+00 3.093466435543148485e+00 2.573173527978744879e+00
3.604751798447128674e+00 2.672570639874930709e+00 2.663114069151763630e+00
2.784847767164086552e+00 2.749046266115149795e+00 2.767694069218580744e+00
3.260132579727029078e+00 2.970773897065192681e+00 2.250069505516758550e+00
2.961857792770047570e+00 2.025236160969746457e+00 3.547141994997403014e+00
2.627084095316353896e+00 2.711287781945262765e+00 2.473444513706190673e+00
3.337091198189009678e+00 2.771707543275574004e+00 2.369838944808231762e+00
2.814373337189628010e+00 3.295985578123098225e+00 2.176714755590467121e+00
3.632266339211845718e+00 2.715064649740023484e+00 2.145153278861810620e+00
3.542123238929088647e+00 2.847995425150692483e+00 3.250880055143345881e+00
3.277776431492959830e+00 2.614213418246314369e+00 1.657844829471863290e+00
3.224281858356836228e+00 3.285990684036632636e+00 3.050010285564152657e+00
2.800067919367939862e+00 2.795603215635733996e+00 3.146673288078304154e+00
3.392390856526384280e+00 2.603307029516480853e+00 2.404171756314779529e+00
3.632153248170216564e+00 2.847101040983497811e+00 2.709755723212120770e+00
3.072474223656560532e+00 1.502596493896003027e+00 2.455900193901343176e+00
2.745036821302690111e+00 2.253465166642764306e+00 2.855966939957702788e+00
3.203013331947338393e+00 2.459462831223585777e+00 3.113475704310590508e+00
3.771340112797310518e+00 2.345192295334279642e+00 2.513986294380757158e+00
3.108259422072909839e+00 2.178372953137849954e+00 2.810574320908484580e+00
3.281400328760451401e+00 2.361178393580206425e+00 2.794732021676530120e+00
3.127988631509324158e+00 2.877711223577122279e+00 1.997308837344288435e+00
3.138127861714971711e+00 3.336171845095795785e+00 2.918717931723189274e+00
3.568190396774706397e+00 2.484657269849896988e+00 3.196629293442893704e+00
3.167502820190803092e+00 2.773765597826051810e+00 2.650562625426223118e+00
3.015044173273214057e+00 2.658884568674977356e+00 2.665029504707683294e+00
3.796895500391298750e+00 2.841764977903706857e+00 2.526058982578058831e+00
3.461020555685557554e+00 2.382239043580390181e+00 2.276120957741623929e+00
3.512029462807012337e+00 2.198672463311016401e+00 3.489551161899542731e+00
2.915325722265783348e+00 2.855150691513143713e+00 1.925767780473150115e+00
3.533535400759170386e+00 2.647214906249995003e+00 2.715531551945860045e+00
3.094165823022744455e+00 3.282265999898368314e+00 2.053574266547371074e+00
2.452550801087084231e+00 2.260202463851785470e+00 2.390007041643515073e+00
2.617647991407774377e+00 2.001058402362042354e+00 2.322194112397097499e+00
3.596662027294932784e+00 2.954403442119676981e+00 2.631541338030664257e+00
3.043463372885065965e+00 3.499869335808319271e+00 2.601916207207695120e+00
3.653309445586513160e+00 2.797045151615289438e+00 2.944679175975618790e+00
3.574413725985360113e+00 3.229423344844129851e+00 2.965494243773225236e+00
3.082826249196466417e+00 2.546484687247482448e+00 3.017048400814460241e+00
2.392590078343530990e+00 3.169728922910504565e+00 2.810332738790158214e+00
3.179863178887109232e+00 3.169126708773250201e+00 3.086896205201516974e+00
2.720381347557201401e+00 3.275055644750546779e+00 3.361845051432127196e+00
2.610422431061905524e+00 2.978881378349676368e+00 2.761473363478553544e+00
3.612872968206311430e+00 1.866820015900664931e+00 3.118014763814673351e+00
3.861820881457822985e+00 3.072275136648695337e+00 2.691298787612201870e+00
3.344778732791639619e+00 2.952975200713448434e+00 3.056016057575318356e+00
2.682504946287931791e+00 2.516761979588382214e+00 3.112863927191639846e+00
2.855693878751557779e+00 1.736903927657438063e+00 3.252277969633535548e+00
2.570050472873004033e+00 3.094657332015664508e+00 2.900369071119118125e+00
2.941086183612079186e+00 1.981219090553042017e+00 1.935290469482670916e+00
3.250152118300897897e+00 2.567622952760240995e+00 1.881203834652235285e+00
2.976808965484352143e+00 2.611645535830611209e+00 1.715326550892526836e+00
3.017880693483260490e+00 3.301406975316754089e+00 2.662137320394033058e+00
4.002936904462172762e+00 2.243416742610851777e+00 2.858782379647429650e+00
2.602324197129617822e+00 2.944979117499270771e+00 3.075119222094212290e+00
3.085272754212720958e+00 2.977172009988360291e+00 2.706947531361119985e+00
2.975976166118359245e+00 3.406906865222540937e+00 3.124922940855546116e+00
3.646917581314039758e+00 3.054433666777206291e+00 3.119194207283223719e+00
2.774172919027011464e+00 2.467285982559458635e+00 3.070206875378782563e+00
3.678796879252885788e+00 3.179375900239473474e+00 2.425804185324883733e+00
3.653249294120698210e+00 2.646822224841771654e+00 2.416519485347270457e+00
3.322945308781492635e+00 3.212356942653476377e+00 2.287008523614917799e+00
3.336864671530764603e+00 3.056954336723472387e+00 3.092568025807489018e+00
3.344283450617743458e+00 2.729549144085424039e+00 2.883813220061183458e+00
2.674870929136757614e+00 2.009729435681555376e+00 2.859756959364699203e+00
3.194771609031447746e+00 2.879661971012438482e+00 2.412192962798047624e+00
3.706480350274790503e+00 3.100746974604139616e+00 2.491599443583937035e+00
2.985567738281110550e+00 2.513405371076314232e+00 2.391281244553214336e+00
3.438395668740673372e+00 3.376369113969839297e+00 2.501792930406794291e+00
2.704418016734682073e+00 2.710595827902201993e+00 2.289374344170866493e+00
3.179272232113484087e+00 3.139251535102256074e+00 2.161058616245297603e+00
3.185561960096304990e+00 2.489467566533234422e+00 2.892457772244914516e+00
3.631465118832829297e+00 2.267461435224070510e+00 3.195256007516583896e+00
2.971137577858157908e+00 3.511737388443224361e+00 2.485747948055566425e+00
3.044891943642768606e+00 3.167607180899128405e+00 2.848314417298827728e+00
2.735101361121635932e+00 2.530518231907465498e+00 2.192842981210073816e+00
3.724466189680091688e+00 2.636528137549470685e+00 2.970477295995507028e+00
3.651934528972629934e+00 3.247105565051275011e+00 2.384851767859879512e+00
3.122869978860816520e+00 2.792399811818699007e+00 2.838177424322744447e+00
3.561443513552082329e+00 2.637055847712725054e+00 1.531313904540698045e+00
2.770882767486297915e+00 2.612198680473548862e+00 1.584579227075671559e+00
3.769881466007187321e+00 2.745358076728310337e+00 3.416660321208318862e+00
3.353474301062644436e+00 2.538238246872081660e+00 1.964758241766017433e+00
3.029269461919120943e+00 2.744923943401115007e+00 2.865536602859279913e+00
3.206224458842411362e+00 2.982753895093893437e+00 1.617029265751175560e+00
3.538261124872251528e+00 3.197079464090234691e+00 2.239166943233335427e+00
2.914120039521647776e+00 2.113082140508028672e+00 2.391660435591560496e+00
3.468769781256283213e+00 2.868104789707393021e+00 1.748184070425143455e+00
2.900355792889577344e+00 2.265328770273234316e+00 3.374760756815780915e+00
3.304881934778889363e+00 2.308440597383459636e+00 2.780064162136974826e+00
3.272203161652860182e+00 2.534281258535509007e+00 2.832849037690151839e+00
3.768694419254447148e+00 2.985227363359700625e+00 1.823310229821183626e+00
3.275548686967682865e+00 2.751164855785995123e+00 2.715549175483847666e+00
2.491422191937306074e+00 1.982674745748370659e+00 3.214834020638468903e+00
3.465600147495143002e+00 2.642246888632024060e+00 3.288365315793218002e+00
2.639746255061005797e+00 2.307855076553347651e+00 2.643741567735213849e+00
3.172542969497877063e+00 2.772314991649209137e+00 2.169818790394042907e+00
2.625604096692121470e+00 2.092195582538714849e+00 3.057552876806277631e+00
3.336621463098915719e+00 3.147366301052376691e+00 2.684138208147010207e+00
2.629942563348364626e+00 2.583279423198959535e+00 1.615959618651096941e+00
3.794037340939839797e+00 3.118369201045448236e+00 1.891534522722418510e+00
4.018855709767848339e+00 2.941619974571308305e+00 2.846331447779120616e+00
3.400103278183449707e+00 2.697455453634186817e+00 3.014070638102627875e+00
3.507602433825967037e+00 3.118926189945950611e+00 2.888937916013855300e+00
3.378172110848058907e+00 3.327440949319722563e+00 2.656599937275471390e+00
2.609392071827828286e+00 2.633495934597491317e+00 2.169949120146858590e+00
2.901578725933287473e+00 2.873767258024569671e+00 2.795008070793131072e+00
3.244920476212423743e+00 3.237759323261435007e+00 2.671441367776921094e+00
3.364644917215508624e+00 2.927094452822063708e+00 2.570008702781478860e+00
3.455191100284187744e+00 2.018178706802732147e+00 2.501154807148051606e+00
2.351974708171725936e+00 3.278421733184756270e+00 2.859044966436943280e+00
3.042512067618504901e+00 2.073514458431355401e+00 2.822993408076917010e+00
3.331050038257518331e+00 3.177168080765251812e+00 1.896847315265267397e+00
3.217637846141978564e+00 1.670145148660575396e+00 2.355851358534760021e+00
2.715620307433908476e+00 1.678815057470521843e+00 1.955516911010952930e+00
2.885277627141163315e+00 2.948692447836673836e+00 2.562980619472021271e+00
2.719599019574286292e+00 3.172568552418468357e+00 2.601735227901097236e+00
2.597596984149371568e+00 3.296991945336694929e+00 3.131223194242716890e+00
3.559393710373865538e+00 2.359838231963270250e+00 2.858385742745071401e+00
3.677949601565690951e+00 2.890446760710756902e+00 3.022212932687339038e+00
3.538415007318596039e+00 1.745257006903400576e+00 3.390699549428687565e+00
3.042526002682388153e+00 1.854796888934733712e+00 2.785035111293219234e+00
3.255548026212898183e+00 2.785256501105971783e+00 2.885011185976671833e+00
2.572415174819033368e+00 2.674055760819441296e+00 2.754682002021003662e+00
2.867610141073613228e+00 2.774470246951514785e+00 2.617820326290107857e+00
2.758644312870221604e+00 2.324809623758520072e+00 2.076923905223149180e+00
3.045462600462775171e+00 2.113721907952682777e+00 3.403693653985207401e+00
2.978003188384490851e+00 2.783045689027804137e+00 3.054763782196406652e+00
2.883586153041102218e+00 2.543533446532334708e+00 2.972000723622008955e+00
3.904945226913133283e+00 2.987966717747437606e+00 2.190569738747228268e+00
3.631354892913520871e+00 2.563943856048218617e+00 2.800293833518336939e+00
3.085427524208297800e+00 3.083431911591169694e+00 2.607291890587131178e+00
3.334610331473790712e+00 3.295487962188913045e+00 2.009388267820743312e+00
3.654349696019201232e+00 2.801980936166451830e+00 3.057094757163400178e+00
[truncated: 7,100,026 more chars]
