# Supplementary material for: Dipolar pathways in multi-spin and multi-dimensional dipolar EPR spectroscopy
Source: Phys Chem Chem Phys. 2022 Sep 8;24(37):22645–60. doi: 10.1039/d2cp03048a (PMC9516884; doi:10.1039/d2cp03048a)
Supplement: CP-024-D2CP03048A-s056 [file CP-024-D2CP03048A-s056.txt]

3.519874420973760021e+00 3.028926786481103584e+00 2.684438353353770790e+00
3.124721662380378184e+00 3.445652148203451670e+00 2.339894712687291101e+00
3.373874211348554031e+00 2.535964406488886880e+00 3.348981929489895482e+00
3.463494127352355623e+00 3.166016621341124271e+00 3.513562679523111409e+00
2.878074225253071994e+00 3.668806039502277905e+00 2.881763655937354063e+00
2.788810184572072082e+00 3.960939836794602709e+00 3.739440160638501709e+00
3.686673045149693628e+00 3.173134851121623079e+00 3.450276015866720059e+00
3.798471872142819006e+00 2.540486091945616920e+00 2.730237726811518773e+00
3.379713165326557078e+00 3.132873783168116155e+00 3.624581545536878391e+00
3.216749281475147271e+00 2.613567666292168745e+00 3.631726562273376757e+00
3.099668612665876566e+00 3.873860244607230996e+00 2.839923007733468729e+00
2.869235067333761879e+00 3.333971263057353251e+00 3.018119520350973417e+00
3.421495951123174617e+00 3.038505199082857100e+00 2.438685431307515472e+00
3.471814499089779016e+00 3.645798949249642540e+00 2.764033266690515411e+00
3.129904193799918133e+00 2.866407741531424858e+00 3.905470912952619056e+00
2.359632917753252457e+00 2.830933595684904436e+00 2.803817485154232347e+00
2.183874490942263158e+00 2.913696659647259324e+00 3.262167327575855147e+00
3.207149868734075593e+00 3.119595634373022897e+00 2.809397074725505927e+00
3.419719476015400605e+00 3.282109591037175367e+00 3.293619106310747835e+00
3.201166635884809430e+00 3.805112849110244611e+00 4.096373212648597217e+00
3.601872078038878211e+00 3.895019050089367330e+00 3.164608274677570776e+00
3.465498430756190462e+00 3.570963521208102787e+00 3.580850801727788024e+00
3.314286775039574362e+00 3.823023591172500346e+00 3.520250534836055767e+00
4.220187312075705854e+00 3.592408327875060703e+00 2.612545821072000063e+00
3.736370510109158438e+00 2.714388688868135002e+00 3.431288224051899149e+00
2.453650597788910481e+00 4.035363916840696064e+00 2.950489758403301188e+00
3.323182334342174915e+00 3.665319995535369468e+00 2.559167856294651155e+00
3.404990233027965552e+00 3.616885715920787003e+00 3.544981704020816249e+00
2.696722914445959240e+00 3.446219365108006638e+00 3.765026245669699456e+00
3.166215607382968589e+00 3.389751273294396405e+00 3.089248532548725557e+00
3.595772468329734739e+00 2.927094227143769434e+00 2.568738682254030348e+00
3.802819578609616169e+00 3.847158612613616580e+00 3.069855764102702889e+00
3.495838779146653419e+00 3.716116387728791270e+00 2.287124670741906396e+00
3.705721241823176637e+00 2.446589989560873590e+00 2.744768654756634341e+00
3.294100491196933156e+00 3.603235788191657019e+00 3.227570418545419706e+00
2.136549502954672164e+00 2.744137868519625822e+00 2.735195497128771525e+00
3.099192174576116621e+00 3.465860648410859834e+00 3.640919198166718385e+00
3.399057070130611535e+00 3.116636670559879363e+00 3.187141473954620885e+00
3.022275840950041204e+00 2.362478472241632765e+00 3.955136393912376480e+00
3.233022483142148573e+00 3.386559797722175080e+00 2.946963431933889765e+00
3.990863468898826483e+00 3.415220163501514694e+00 3.792076395284322832e+00
2.622026928810850421e+00 3.556096292757815025e+00 3.073573466099554619e+00
3.277999652021548194e+00 3.657947662781931175e+00 2.887282081505906817e+00
3.797954144756570560e+00 2.791661766785793031e+00 2.929190141961534266e+00
3.350903433955632948e+00 3.399032500051349270e+00 3.253001168194907589e+00
3.077404229215984000e+00 2.978402793180504382e+00 3.903669109681801697e+00
3.060008501733225028e+00 2.630401703787360379e+00 2.658658578436082998e+00
3.331861219358498438e+00 3.572774074809212941e+00 2.542513023609577871e+00
3.001494977331294223e+00 2.799833556909683718e+00 3.185554953753324092e+00
3.096858385849205586e+00 2.643325311394424837e+00 2.894605436205738958e+00
2.817432650958587192e+00 3.220236457919332995e+00 3.457132178276876466e+00
3.082071622043306647e+00 3.535074814767940055e+00 3.543141756918994911e+00
3.334843145490626881e+00 2.706597479598983114e+00 3.616462020133845101e+00
3.279375639456838964e+00 3.010861552309535671e+00 4.105567456705565554e+00
3.653241900588957591e+00 3.370888341473081695e+00 2.570672205442739333e+00
2.355745903579185008e+00 2.856801117157381498e+00 3.776036139268560188e+00
2.974115248069726380e+00 2.796696638266599422e+00 3.023536621161408533e+00
3.129358227432611717e+00 3.109908237398789410e+00 3.581625232591941543e+00
2.906625584185039912e+00 3.399055088664720170e+00 2.964398868936694686e+00
3.150173556554891174e+00 2.254860924349733509e+00 2.354758100466075366e+00
3.468717259197446889e+00 2.182666169671553913e+00 2.775709911618405190e+00
3.446935942674694608e+00 2.339842690276071835e+00 3.396476579512002214e+00
2.850843612327417453e+00 3.849073917446755644e+00 3.826371014280297800e+00
3.258739998833320772e+00 2.321878604499121757e+00 3.296503285486727552e+00
3.655916542699437333e+00 3.231458334314938785e+00 2.205400536961610758e+00
2.725421664993199933e+00 2.682588420884902458e+00 2.991123252206054239e+00
3.052090452539556242e+00 3.146152584279050757e+00 3.928862993894488120e+00
2.591402981378911452e+00 3.056564305335210285e+00 3.693092830923187631e+00
3.155395143029132043e+00 3.447362751273007397e+00 3.352705854419874232e+00
3.750113359675035341e+00 3.001615686507418612e+00 3.563064792430629790e+00
3.783214583541202103e+00 3.448231803394032458e+00 3.329830499484967010e+00
2.581701793792428035e+00 3.085877316356496536e+00 3.184573690355124054e+00
3.544605929941096356e+00 3.144555734645245515e+00 2.868547570446537520e+00
3.176901463563019945e+00 2.961239329605398929e+00 3.143234433776603609e+00
3.197422411667400155e+00 2.997190981111315100e+00 3.410578911340210073e+00
3.395721138715181109e+00 3.574504978794685872e+00 2.868512024596248988e+00
2.556011800685757951e+00 3.084075539523626119e+00 3.614415426690657629e+00
2.944091935160874751e+00 2.725316914092622333e+00 2.950129938167732835e+00
2.803383119206271257e+00 3.761971129761629395e+00 2.227972532476074630e+00
3.302899007456384428e+00 3.227414831265642992e+00 3.123886973964731695e+00
2.707743385825599702e+00 2.927573935281956974e+00 3.551623350779077981e+00
3.569000235993176062e+00 3.306971277562405831e+00 2.893254160412354725e+00
3.244317965012254668e+00 3.273899268991351086e+00 3.020797782403454423e+00
3.389748891588313828e+00 3.404542251730894087e+00 3.208343541209514260e+00
2.712042798355089435e+00 3.063597382021884918e+00 3.092466504882209755e+00
2.243343041283590189e+00 2.697806122289718722e+00 3.038582914159343673e+00
3.313291397389614090e+00 3.286388090057888789e+00 3.229369134362793048e+00
3.595665918148754692e+00 3.496742769492998892e+00 3.934885824008754973e+00
3.111506353878724873e+00 2.836047862145089304e+00 3.191661388001380661e+00
2.910438821104054163e+00 3.623160774175299803e+00 2.876083917150697555e+00
2.674295624111544090e+00 3.064952095382358799e+00 3.579987871960101486e+00
3.896544172251801719e+00 3.281484864713376304e+00 2.288516022001739980e+00
3.212020594081506530e+00 2.903880615068882509e+00 2.843357916548648667e+00
3.234712780833143508e+00 3.743250860640046085e+00 3.377298635866567533e+00
3.429755576515054472e+00 2.692614788134520598e+00 3.737441994620676944e+00
3.991263131567549305e+00 3.726333072364256704e+00 3.707234094187731532e+00
3.807845006308390623e+00 3.143720911128754736e+00 3.668086412363469773e+00
2.240706370411947201e+00 2.769481410938238852e+00 2.827818339777641299e+00
4.035631619213401855e+00 2.109772690172483145e+00 3.349285634963659497e+00
3.184363350975229601e+00 2.941162937531831556e+00 3.661745529290651113e+00
2.771312326423816419e+00 3.511157445326194448e+00 3.267789600852364806e+00
2.526619208982308074e+00 3.251465290083952464e+00 3.380875812521188628e+00
3.703834217701537312e+00 3.545224808020257967e+00 2.565774369818482281e+00
3.639198798525778766e+00 3.173530829485367910e+00 3.779484658002317587e+00
2.838863811809629212e+00 3.034102990976827119e+00 4.052428230319322644e+00
2.795681275740158789e+00 3.250441702602475225e+00 3.427879897560503153e+00
2.933239130039490217e+00 3.232348370862782261e+00 3.860501122882041170e+00
3.212961505626531711e+00 3.850803870145437457e+00 2.959099831183964024e+00
2.918280322825128170e+00 2.694766918233095332e+00 2.432698406637197941e+00
3.105292140224247710e+00 3.016882082569709134e+00 3.807939720348552992e+00
3.484715866322663835e+00 3.483552123419559887e+00 3.467338632064986825e+00
3.687311954800095215e+00 2.442353678048785781e+00 3.579546748463814154e+00
3.489695347442131279e+00 3.826328387387118113e+00 2.358717316837171118e+00
3.797139083566208217e+00 2.793316655376949953e+00 3.589898969807055806e+00
3.475708132201000833e+00 2.764599477251862503e+00 3.134494679876351331e+00
3.316217377432368441e+00 2.641858792917270549e+00 1.873039657063465313e+00
2.838685771347096765e+00 2.196582538913642857e+00 2.756708611123010133e+00
4.284622837351207636e+00 2.950709920301000988e+00 3.560137732562308255e+00
3.060942843303530392e+00 3.568493860422832231e+00 2.184420489312170144e+00
4.075104487197372727e+00 2.223609644961644261e+00 3.272750454566557110e+00
3.149365611178247981e+00 3.252741329263457271e+00 3.024302057194443893e+00
2.611080459157707256e+00 2.612115912171618870e+00 3.455857059637604589e+00
3.452987131096407314e+00 3.183453273455566279e+00 3.756731437378568295e+00
4.170983214916422099e+00 3.406526959812774979e+00 3.871091946217864788e+00
3.029590389357660563e+00 3.180271209680192612e+00 3.562868598131584186e+00
3.675340732164457780e+00 3.294971679215378479e+00 3.257617867709594606e+00
3.784766969759997490e+00 2.407447982046445834e+00 3.171063540967107297e+00
2.619424256081654523e+00 2.509354017441223217e+00 2.794992881969062370e+00
2.831326422561450062e+00 3.671139925545193083e+00 3.227208530045973855e+00
3.027483475919593658e+00 3.133941561590460001e+00 3.372319518531196270e+00
3.323875709359870534e+00 3.301640632619744498e+00 3.963866763120471148e+00
2.862109355421833090e+00 2.936631688198969581e+00 2.792498140451781463e+00
2.984868067946513381e+00 3.587950409880416469e+00 3.087158636436971193e+00
3.241762840074198238e+00 3.376753615853783419e+00 3.362345092232059240e+00
3.278519095247994120e+00 3.314056310454627230e+00 3.538374373888444779e+00
1.866366502446315634e+00 3.128365208691351818e+00 3.461447411434217969e+00
3.116305215121266681e+00 3.929677165316158849e+00 3.916054288401322747e+00
3.444982338320177195e+00 3.121611752869261736e+00 3.483693399623303932e+00
3.444554907415830147e+00 3.991414984315789560e+00 3.280381756206919519e+00
3.969359044618622878e+00 3.497209939627283326e+00 3.640337919940742406e+00
3.990586334017356851e+00 3.003669239745981212e+00 3.224209130613209684e+00
3.303797967830464977e+00 3.196625038259882867e+00 3.947836465358500302e+00
2.398286897036494114e+00 3.699234754922109847e+00 3.423246427254898805e+00
3.193647412083883363e+00 3.792154635041836475e+00 3.782802184664359579e+00
3.122417013430296429e+00 3.494544132336672604e+00 3.452232421369355375e+00
3.748774073521256689e+00 2.910251369765633367e+00 3.460451070586371802e+00
2.720627607028859973e+00 3.211210346477218369e+00 2.894367191687922780e+00
3.070766515742279879e+00 3.425811598265003255e+00 2.883625495385354398e+00
3.361555123523163768e+00 2.952996067446338468e+00 2.843053461617034205e+00
3.486785926114849499e+00 1.819498487556510780e+00 2.677950055132384044e+00
2.257846073172039336e+00 3.059422230398134879e+00 2.316778863854168868e+00
3.352828850766337965e+00 4.058879120209029523e+00 3.281716384287457711e+00
3.406000067215634086e+00 3.771385879403271080e+00 3.364018657669790802e+00
2.662403137463112746e+00 3.052839736168761586e+00 3.605115254988027207e+00
2.666238711680024576e+00 3.265636965786208101e+00 3.557373925402511183e+00
2.869182442075643991e+00 3.271972419482353622e+00 3.122466987021564666e+00
3.336224223785471565e+00 2.352202633494310469e+00 3.446083760060700385e+00
2.529983226800284424e+00 3.503526828098485257e+00 3.722205208380700459e+00
3.137273069873404374e+00 3.454469639757247634e+00 2.822844157357285777e+00
2.684126395739654392e+00 3.588885037499276009e+00 3.178409830017392856e+00
2.922934859198186519e+00 3.075427580049263643e+00 2.992860165301299613e+00
2.261894996802704227e+00 3.578573633496620943e+00 3.399941112588520831e+00
2.837726322469757090e+00 3.367573325404118911e+00 3.143533680650302475e+00
3.096892545789812878e+00 1.326754811699831116e+00 3.471717982740206931e+00
3.943765900399910596e+00 4.057056628330911074e+00 3.066708150267656752e+00
3.567338736054951998e+00 2.175149354136569180e+00 3.029209960490315101e+00
2.792683180469770932e+00 3.512573470132890563e+00 3.060231881474808180e+00
3.276417128194157424e+00 2.866838839522682036e+00 3.342713912025386147e+00
2.709426222773929194e+00 1.942951713404204250e+00 3.480706394882758126e+00
1.816405932232011189e+00 2.708940043902828165e+00 3.194221046621317228e+00
3.143797991399283731e+00 2.937417493999143314e+00 2.799681454321979679e+00
3.932678903656022573e+00 2.531914071476719652e+00 3.735537236586816245e+00
2.030931677516636835e+00 2.011101250214448299e+00 3.072618108549983518e+00
3.337206356894438564e+00 2.596354938314695993e+00 3.449585990359521404e+00
3.372424157136810763e+00 3.549705538324423593e+00 3.064907573909245286e+00
2.779206466272338361e+00 3.315429469085600100e+00 3.818381148152193205e+00
3.371222850742217947e+00 4.146701032867555092e+00 3.394587766195579004e+00
2.989604329451518883e+00 3.077146819201800110e+00 3.262963517699994043e+00
2.982236096870755748e+00 3.232478494588504780e+00 2.762745714965946231e+00
3.043770541820918218e+00 2.984453799805062424e+00 3.458377347714845396e+00
2.862310425908989320e+00 3.572026982662614536e+00 2.785327690659535005e+00
3.818974291429976464e+00 3.185029854905333746e+00 3.052955330726438987e+00
2.621583360292155440e+00 2.521301922049438815e+00 2.912799665214284239e+00
3.261375066965483516e+00 3.259686926115927808e+00 3.449158908190310235e+00
3.653242796573308748e+00 3.725432402656969622e+00 3.057713871516652748e+00
3.915929049465157963e+00 2.339662582651614198e+00 2.975102490094709839e+00
4.066442839531217324e+00 3.202060547965149606e+00 3.352313343899198994e+00
3.598386203736279043e+00 2.978809883831688765e+00 3.047655853113930391e+00
3.091890510385555846e+00 3.195818633144782428e+00 3.632474311574992232e+00
2.507564340883727372e+00 3.049850233233845298e+00 3.365821505140691450e+00
3.099519684478686532e+00 2.806368844700349641e+00 3.248188606695506131e+00
3.620095993898283293e+00 3.728802680399672109e+00 2.851194378003738539e+00
3.347502840521630052e+00 2.834587394781105552e+00 3.008615148537701955e+00
3.983158043605331322e+00 3.210985720605258997e+00 3.180096267187606962e+00
3.985350783223544635e+00 3.329733237355280817e+00 3.043278940483233441e+00
3.113545507314126048e+00 3.292412373601232733e+00 1.904786249564349054e+00
2.680590223602584921e+00 3.207483970578287824e+00 2.907310158495107544e+00
3.547503923485909372e+00 3.431800307855796817e+00 3.216709287682052221e+00
3.296424149354329369e+00 3.458704586532087788e+00 3.754758656719116683e+00
3.097233054107724204e+00 3.640180782674253823e+00 4.016379676292811673e+00
3.602463960287591416e+00 3.774829093124544954e+00 2.583025664147333700e+00
3.368565002897422556e+00 2.205921209826930962e+00 3.099812998167728040e+00
3.225114122411812723e+00 2.779333410730464582e+00 2.831141712140845534e+00
3.356657249560051959e+00 3.433267169695326526e+00 3.389815430512956862e+00
3.999937566656747823e+00 2.718141015199429411e+00 3.613262725679916798e+00
3.370823885387884022e+00 3.748381935423819922e+00 3.401222648182093078e+00
3.478922069445723242e+00 2.638201377968792283e+00 3.272103913583450208e+00
3.110909412251908090e+00 2.687975334565438690e+00 3.303284762086703186e+00
3.144008741204943558e+00 3.493300515765177305e+00 2.847625225567467222e+00
3.071007026775563364e+00 3.630218358958503977e+00 3.232366705235355742e+00
3.267176716958303029e+00 2.215880601493248836e+00 3.768438436171757555e+00
4.050691506376838724e+00 3.035831336185380813e+00 3.524951422712696569e+00
3.151703519603224368e+00 3.557870266070571663e+00 2.518821549092460810e+00
3.164909787334407643e+00 4.236905268168867700e+00 3.302051191264029573e+00
2.567686811291305382e+00 3.813021544716207689e+00 3.903608257794179082e+00
3.476909194269265591e+00 3.447376234274346807e+00 3.083038459464300995e+00
3.988501707054069811e+00 3.494003139884893194e+00 2.960854719781532474e+00
3.859834375253275329e+00 2.730137584617861712e+00 2.882782327225147156e+00
3.808621584210202471e+00 3.189437698293388745e+00 2.386949263824500900e+00
3.744184349969441605e+00 3.080887653269854809e+00 2.202930298466295955e+00
2.620794485503424198e+00 3.210477929878480019e+00 3.203720553556345774e+00
3.685418248587218670e+00 3.999388037026288867e+00 2.598954242292855543e+00
2.101278712017484729e+00 3.080977255499346423e+00 2.589306312615966998e+00
3.443715055624330112e+00 3.729927164731777101e+00 3.490074207360961189e+00
3.393481917574406204e+00 3.235506241935373950e+00 3.175717824124276056e+00
2.745839230146108534e+00 2.617485429086307658e+00 3.106405170637776880e+00
3.704613705729781437e+00 3.205497984802360367e+00 3.887439142856267793e+00
3.197054970972311061e+00 3.183485391322903979e+00 3.654021409135456366e+00
3.011119845272808959e+00 2.667285935081724180e+00 3.322039156137222449e+00
3.479015708532955831e+00 2.977210077415497924e+00 3.258036361632238087e+00
3.075182801999603033e+00 3.067209228669971921e+00 3.820629941295194509e+00
3.750823184871554083e+00 3.291385126149202200e+00 2.693493506492453005e+00
3.394388868125326919e+00 2.799954593595654906e+00 3.827332654076549101e+00
2.865336073672165806e+00 1.926183497898035890e+00 3.523884012739179727e+00
2.885768857057839920e+00 3.306400428553148085e+00 3.875728718956546803e+00
3.077462865575712136e+00 3.680516074825139761e+00 2.927166191221505898e+00
3.102458378172405329e+00 3.571837384645188074e+00 3.340982616371340086e+00
1.806153781175891870e+00 2.411084414424792044e+00 2.585163987867896473e+00
3.698836470571798873e+00 3.315705615951639817e+00 3.280117044372049762e+00
3.227554116839718823e+00 3.115420600268402840e+00 4.052566830769743333e+00
3.543266209789205146e+00 3.289286354396641077e+00 2.747061634593836565e+00
3.811557356356666038e+00 2.902238744658365732e+00 3.725966489169613372e+00
3.406927771248234205e+00 3.418739537141205265e+00 2.570886459556064541e+00
2.975877074902968378e+00 2.588778211919772865e+00 2.817251404878763132e+00
2.797653835797236699e+00 3.291245555028843750e+00 1.659160550185382776e+00
2.792244810927478227e+00 2.405882563303226362e+00 2.983184820347241306e+00
3.201886416644380784e+00 2.989644872618639759e+00 3.392747911070282285e+00
2.910731185389118014e+00 2.846324356097845065e+00 3.615367760678976250e+00
3.410073313602468126e+00 3.365647946564384707e+00 3.369532639029643395e+00
2.208000343918193220e+00 3.276759909206586663e+00 3.613058527313009360e+00
3.528585684288121360e+00 2.503517953671928087e+00 3.412098217964856239e+00
3.316956140586306390e+00 2.620565582617613298e+00 2.975933314959771536e+00
3.536453154769814589e+00 3.121196453922928882e+00 2.785521421874418646e+00
2.957759313926809241e+00 2.671283068092689117e+00 2.162457120369480901e+00
2.661234864968273328e+00 2.935179920059181047e+00 3.750988270797981361e+00
2.615966472096974194e+00 3.550594558768199960e+00 3.016232621074152576e+00
3.097316353604337102e+00 3.263929056886766933e+00 3.229970524679839361e+00
3.947464162766542106e+00 3.270167278004200817e+00 3.427315060117748668e+00
3.251585406196335626e+00 3.397904481421553324e+00 3.911894453300963637e+00
3.770544142858494929e+00 3.120983547256134916e+00 2.588211174989131891e+00
3.504320090561175771e+00 3.699462441801181445e+00 3.488646393656444467e+00
3.243626311117891792e+00 3.421332431863437940e+00 2.609238268699641150e+00
3.677091253826188844e+00 3.568958242613433196e+00 3.377482394678786637e+00
3.496408291178896288e+00 3.583927441908301148e+00 3.596935870198675556e+00
2.180374065961585117e+00 3.837472555358885540e+00 3.139840866034530276e+00
3.573082905640756923e+00 2.877439284987437951e+00 3.604279170376232688e+00
2.097235308668918385e+00 3.253315212894866804e+00 2.928925890532283027e+00
2.305247316506430888e+00 3.393873939757515501e+00 3.058308995977888856e+00
2.255233989098398339e+00 2.766219315609939500e+00 2.975354347174766989e+00
3.452223085415206505e+00 3.009039439494261003e+00 3.902014787297662490e+00
3.369944381270873812e+00 3.356279491118463021e+00 3.495576781212101025e+00
2.957645083508018580e+00 3.455365469088789609e+00 3.169400291454230967e+00
3.065087797533692981e+00 3.258935027182487953e+00 3.287792415646941802e+00
2.863637934408711061e+00 2.354403946190235519e+00 2.809474145234029940e+00
3.414039196765063622e+00 2.936949843231320134e+00 3.695308031321310249e+00
3.295480205398830797e+00 3.407830713540971779e+00 3.344914401420383765e+00
2.936845589912461030e+00 3.560131915726247431e+00 3.382650340075513018e+00
3.507304100375733924e+00 3.306522284247922716e+00 3.135747045067442507e+00
2.983968645517086404e+00 2.785951821565859188e+00 3.374159718657341323e+00
3.443248101455510302e+00 3.204471296131548019e+00 2.478313387248256117e+00
2.842638518744749820e+00 3.256702686000164881e+00 2.456369012377983996e+00
3.062921765376906080e+00 3.120403525080139850e+00 3.197694151761683035e+00
3.251675532092903165e+00 3.325107972129563105e+00 3.346704403273911499e+00
3.515617864091986178e+00 3.741880158769300024e+00 2.379256523695100878e+00
2.922334950374950058e+00 3.258991538846845337e+00 2.916326525666138370e+00
3.299775669589288807e+00 3.420189514610828763e+00 3.490949650165399376e+00
3.240775404598763565e+00 4.021095110952633611e+00 3.308878924243349839e+00
3.757161930627305413e+00 3.196312237402798129e+00 3.618127098422528221e+00
3.729901111948750181e+00 3.133569207459460326e+00 3.376410422471046502e+00
3.149825240376010971e+00 2.782635655379432471e+00 3.169511376406255465e+00
2.025773188935591218e+00 3.840743234917340931e+00 3.392518807407495895e+00
2.624069959265876051e+00 3.557966598236520728e+00 3.841903231536332175e+00
2.978349829757251932e+00 3.195154033810746697e+00 3.009193401885723151e+00
3.000783707605973127e+00 3.282973076402777135e+00 3.715181358822548408e+00
3.096999855842520244e+00 3.300068159322789629e+00 3.029616230775677099e+00
3.536479211817514123e+00 3.768935476010766283e+00 3.609895115975728874e+00
3.319211303255093171e+00 3.467425318029056402e+00 2.790983298322685879e+00
3.529723706174955566e+00 2.971427529500954012e+00 3.468359244958046261e+00
3.824599656560493166e+00 2.876376278353094840e+00 2.873616171147877818e+00
2.016452803559533269e+00 2.569838270348745901e+00 2.770653194132371322e+00
3.834433684397229758e+00 3.182773353907904834e+00 3.398016525472604243e+00
2.936091683903127691e+00 3.419996633460443913e+00 2.701971078161124584e+00
3.497139866398096597e+00 3.338089447705245405e+00 3.176065357452368509e+00
3.459531656113723042e+00 2.874415097768880489e+00 2.491080676707786878e+00
3.804988981616022059e+00 3.550543211352885642e+00 3.333642319131154164e+00
3.405855980527017213e+00 3.348041470048594093e+00 3.483647063001774402e+00
2.329508103907446781e+00 3.478216538235471056e+00 2.978354616255974197e+00
3.226343017129267743e+00 3.946951106042660307e+00 3.354941246732233040e+00
3.460432968338893467e+00 3.019730856932494323e+00 3.413376349466913151e+00
2.147713944640631478e+00 3.870740353915463672e+00 2.823028864469514509e+00
2.465254005782188340e+00 3.018418718763625552e+00 3.481368986034521829e+00
2.957752789525004200e+00 3.502746101323682026e+00 2.825615440422743152e+00
2.152108766226083603e+00 3.299712248595583652e+00 2.801890018833271601e+00
2.981702248727374993e+00 3.085088973323755646e+00 1.788340273443071338e+00
3.013414028796245869e+00 2.451892266639458917e+00 3.359144610945699050e+00
3.471514395636628336e+00 3.039700307500275311e+00 3.177457319373116373e+00
3.117710913341552814e+00 3.960147111421532973e+00 3.051715920644554547e+00
2.755427352452553880e+00 2.529539661510997739e+00 3.911284088848876905e+00
2.884209574619923000e+00 3.188515304318904953e+00 3.508378552504957337e+00
3.604396916000977225e+00 3.598585969522780648e+00 3.608478176454680497e+00
3.666391666813550110e+00 3.474194865230133988e+00 3.717300488616725129e+00
2.677041434146600896e+00 3.930642980399137176e+00 3.668964016084750313e+00
3.214180943208349017e+00 1.896175517395914500e+00 3.453142322302176215e+00
3.848561961095178674e+00 3.731186204464800316e+00 2.614205506926534195e+00
3.932959079548606240e+00 3.579319561689914497e+00 3.169581216357915565e+00
3.741075217571063760e+00 3.589218732858741046e+00 3.483300928556443576e+00
3.659617223385053908e+00 3.318109415877950052e+00 3.094964301336376788e+00
2.923961994313315049e+00 2.971413557844526210e+00 3.142844061419006518e+00
2.976169513758780472e+00 3.600294285097784819e+00 3.469201425512736137e+00
3.298818930918911096e+00 2.208262117436219807e+00 3.627733724965454432e+00
3.194708603376369194e+00 3.589102996446592808e+00 3.478362522063061402e+00
4.150182625195172115e+00 2.182036017025310137e+00 3.556060221903492025e+00
2.484970571522678195e+00 3.245175998938915285e+00 3.936490806338877491e+00
3.069237201329030551e+00 3.498643314513912639e+00 3.426835756790670207e+00
3.480950344784737194e+00 3.274601829140193487e+00 3.061193316672663034e+00
3.723628052373781028e+00 3.569493762442884854e+00 3.512715028989044086e+00
3.129386920889063450e+00 2.734231547018113773e+00 3.594271415803385050e+00
2.365342341477048915e+00 3.452758346318349769e+00 2.676659091561811366e+00
3.130534958933902434e+00 3.262105669192704838e+00 2.683586143552974868e+00
2.641792903750291632e+00 3.024619264429066590e+00 3.008973977974491731e+00
3.254167163195160750e+00 3.738360151207547943e+00 3.045974526163196305e+00
3.807057364316371206e+00 3.113133811681011220e+00 3.116791795648813146e+00
2.814969933996600115e+00 2.978282599178228018e+00 2.412617636996446713e+00
2.704574257147993155e+00 3.466009235330953064e+00 3.411600645368916052e+00
2.934603253422827240e+00 3.679877120023867132e+00 2.972303787975677736e+00
2.981469709548724811e+00 3.477342338132264121e+00 2.680577687107581042e+00
2.578263657943210330e+00 3.395458608072751794e+00 3.414537373171382395e+00
3.135052891796572094e+00 2.293319647333299294e+00 2.835713936525581680e+00
2.679056159587120511e+00 3.626481134566497122e+00 2.893546059689116934e+00
2.652636324615682994e+00 3.151927774027453832e+00 2.938059539325959868e+00
3.362186700835274156e+00 2.907753959657910503e+00 3.355639754907219885e+00
3.372136813136255018e+00 3.006172201437848468e+00 2.696753681574277639e+00
3.940716051819383559e+00 3.678397981901296188e+00 2.877289585755972379e+00
2.755327030108756681e+00 3.778319634940527028e+00 2.945208927952507327e+00
4.196277562388627480e+00 3.692603733070822791e+00 3.222773670744156771e+00
3.162241923547194133e+00 2.869135881834763868e+00 2.489005005655802183e+00
2.888349111618047527e+00 3.005003529276796481e+00 3.713215068973021449e+00
3.982194908107675957e+00 3.721236185361137760e+00 2.923309560215324954e+00
3.091283254168446071e+00 4.004099263129442754e+00 3.328136844950012385e+00
3.142342320986972748e+00 2.415099384761249190e+00 3.061632931896927978e+00
3.146381854896813213e+00 3.118795566643801198e+00 2.898887335276890020e+00
3.768947573351930647e+00 3.171903573431228640e+00 3.951966850323918479e+00
3.098210659495228558e+00 3.288589818863239422e+00 3.320996385956099139e+00
2.991230112770235650e+00 2.141550945737826783e+00 2.972649210844362511e+00
3.293212087137818322e+00 2.415272488732643996e+00 4.280327052666710763e+00
2.984406922457347289e+00 3.261159347706850120e+00 3.066853258483992484e+00
2.518043084706170553e+00 2.789445922283475099e+00 3.020293596559229243e+00
3.277119222102562457e+00 2.971702466478671312e+00 3.471966163126964933e+00
3.532478906456870238e+00 3.569586598292501467e+00 2.460795506769300811e+00
2.888085887184248080e+00 3.016791793578948333e+00 3.539051269583151083e+00
2.456075604565586268e+00 3.130378250318273992e+00 2.623673800791251232e+00
2.901661241734889707e+00 3.368114783927500522e+00 2.602272744129949356e+00
3.875625047325503836e+00 2.498189104088185175e+00 3.474850775352117616e+00
3.776210393126930409e+00 3.730076161904031462e+00 2.201700303873167730e+00
3.438200667820374701e+00 2.940955346001019599e+00 3.100855289172816054e+00
3.398563189654928873e+00 3.038848662708735215e+00 3.510821603043315697e+00
2.852736509296951439e+00 2.345850277504690329e+00 3.235873892392657325e+00
2.839707288113909378e+00 3.161387030690314681e+00 3.274685144863352715e+00
3.688452196354027546e+00 3.347180818987185003e+00 3.774429082875852881e+00
2.444801194469482741e+00 3.280810621151506901e+00 2.607286240419546264e+00
3.413983470306721557e+00 2.577465261620591086e+00 3.766248696859434197e+00
3.670276695627625596e+00 2.594938098901252488e+00 3.850949571807801064e+00
3.250256440400255187e+00 3.381247095757294208e+00 3.939801018427719459e+00
3.208870925566562171e+00 2.967650112175237442e+00 2.740889069780288345e+00
3.254806266969842543e+00 2.892921759381524183e+00 3.095570618497454962e+00
3.053264304594593970e+00 3.186252665802017603e+00 3.958838128841869253e+00
2.983579086610106845e+00 3.585822828279440433e+00 4.149397001200072488e+00
3.698804562359040204e+00 2.467821762199700508e+00 3.111643581783484880e+00
2.749832836979866801e+00 3.470149845566261160e+00 3.612788045370677104e+00
3.248994064843909957e+00 2.950579708948083191e+00 3.489662304215759292e+00
3.762912440868798836e+00 3.462779306799843138e+00 2.874852676532319240e+00
2.404009153545396238e+00 3.047319708499093061e+00 2.522307022799717302e+00
3.752443419321609852e+00 3.344517337261687207e+00 2.892904700609281399e+00
2.179271354873566935e+00 3.277991410399816008e+00 3.022024390641306901e+00
3.119243672593562167e+00 2.842599112550512785e+00 2.484858532116822172e+00
2.727176434319089182e+00 2.527707640337875539e+00 2.851690321993113120e+00
2.793306498694537954e+00 3.357319555975902592e+00 3.407472358655541544e+00
3.087801166833809230e+00 3.127230228110676080e+00 3.325689015851592156e+00
3.868807216400811821e+00 3.196696964836747590e+00 3.717748570354112658e+00
3.869331839113961724e+00 1.454185835220930478e+00 3.769306747664133983e+00
3.765554331802536847e+00 3.098249562128335910e+00 3.365834440556882523e+00
3.018140273884939440e+00 3.320762925296482315e+00 2.643919103105971669e+00
2.234604363780718916e+00 3.820262164898946988e+00 3.921058790012817319e+00
3.353632390093606475e+00 3.572751593293548300e+00 3.406071012580267787e+00
2.871879632099175517e+00 3.090471329555064983e+00 3.425487821277493072e+00
3.148543463271035403e+00 3.356799642932040584e+00 3.074046435202714811e+00
3.280359835095479681e+00 3.153279737347132627e+00 2.973883025209313136e+00
3.656251128346827972e+00 3.631151151970658741e+00 3.253094828645112901e+00
2.495532950656413007e+00 2.375208948541669862e+00 3.353513745989293859e+00
3.454837560929326923e+00 3.266580730521218001e+00 3.768136633311738315e+00
3.478936201253575167e+00 3.693665394093263998e+00 2.876436366143677592e+00
3.118526878874812169e+00 3.393869526919603086e+00 3.354682040683483635e+00
3.559702894980225629e+00 3.746822639130477750e+00 2.313611840421833765e+00
3.219034319470609695e+00 3.474732318526847052e+00 2.954464343219075584e+00
2.240102514469004991e+00 3.735993409516041641e+00 3.270962446131263412e+00
3.783021713597618962e+00 3.483302466431655642e+00 3.706634437962239126e+00
3.092553653497463362e+00 2.241065663087051796e+00 3.099676274888167882e+00
3.161265172469934548e+00 2.907624828004754747e+00 2.920561790882686637e+00
2.811759807998813976e+00 3.264284919944080876e+00 2.643457922859718590e+00
2.994498062136240257e+00 3.870867196079993189e+00 3.883189614116741240e+00
3.688632841234115833e+00 2.826529898126527218e+00 3.195983645511402127e+00
4.116379964643127387e+00 2.791723632418857015e+00 2.879974791226577402e+00
3.749755930632094447e+00 2.740045879439796384e+00 3.294295887892340957e+00
3.015177837625094615e+00 2.827022764340638261e+00 2.810929116588743781e+00
2.592375068751168854e+00 3.671792488873645510e+00 3.618048597270960620e+00
2.981145684744978208e+00 2.231512904056529134e+00 3.794158828334770472e+00
3.479100100267638940e+00 3.084171474525715606e+00 3.319440593505293968e+00
3.693211589514016957e+00 2.825345059431322969e+00 3.591511979184770720e+00
3.487457866805093953e+00 2.703959396529602266e+00 2.891010375593810799e+00
3.527815262991055523e+00 2.556193859593487439e+00 2.868888859526719237e+00
3.229466724980099013e+00 2.566839755824874114e+00 3.689328678813011742e+00
3.051787093319119126e+00 2.608210651426404514e+00 3.365007608331699984e+00
1.798569952566900776e+00 3.221223858259080419e+00 2.895984943441098469e+00
2.680301118780542780e+00 3.869150369531501710e+00 3.639687169886680174e+00
3.606173151657832587e+00 2.664022361631142033e+00 4.076775753264402447e+00
3.244013946566579154e+00 3.276208123265708760e+00 3.508974074528280696e+00
3.072627317977194572e+00 3.507944664731525997e+00 3.462609748843667123e+00
3.561135157714116595e+00 3.665615817792683195e+00 3.818668666262964528e+00
2.722314352564633388e+00 3.378165714022908439e+00 3.788088811808148826e+00
3.617450097560024336e+00 2.647136081887843329e+00 3.102190935261480931e+00
3.707180911355944186e+00 3.239683885130524743e+00 3.783099728024387876e+00
2.589228804592013766e+00 3.888580237836622100e+00 3.545889097130801471e+00
3.545704846912740127e+00 2.164828990650949692e+00 2.833593927663291989e+00
2.314714914278356517e+00 3.072349160300197113e+00 3.320924378167942503e+00
2.658307420494916418e+00 3.696192366114434247e+00 2.692366252124988701e+00
3.336062624418638656e+00 3.407253068562964948e+00 3.200534370168726550e+00
2.605465483849607189e+00 3.600083503161525034e+00 3.382138948746036267e+00
3.626093860583957884e+00 3.160635116103361231e+00 3.073616258925458311e+00
4.024548964250868721e+00 2.775385001458294365e+00 3.538752707561850119e+00
2.449343911211900426e+00 3.037619283207392940e+00 3.129540849879783870e+00
3.060988557401421950e+00 2.816104253279492653e+00 3.641132968387248869e+00
2.662258934398377352e+00 3.612460369758803136e+00 3.432344136040375027e+00
2.818015101004665457e+00 2.636450389712114983e+00 3.660918909533882548e+00
2.957486211184073621e+00 3.442938083024048801e+00 4.059654029668725350e+00
3.077498009362824138e+00 2.730298320444515703e+00 2.851715501155035692e+00
2.497295964929685752e+00 3.718653240157922202e+00 3.255122696131960147e+00
3.500057259564410828e+00 3.556977120715358875e+00 3.511938449977926258e+00
2.012029484724041861e+00 3.705898077380337607e+00 3.663687566720776889e+00
3.366878383089033644e+00 2.861587963810149127e+00 2.516805379077546423e+00
2.536719355668042297e+00 3.713496246797335143e+00 2.813153017934259648e+00
3.950919846882803288e+00 3.441297736552337394e+00 3.306027724379892341e+00
2.632308859110612520e+00 3.740158539157431683e+00 4.055706137230011166e+00
2.594506482436173211e+00 2.509724902291302850e+00 2.970309661218181407e+00
2.909838864631441702e+00 2.558667216408693434e+00 3.248208502494585925e+00
3.578911342836909704e+00 3.523504468386137845e+00 3.401396814125510648e+00
3.469208397053783255e+00 3.248312755743474778e+00 3.453450485921146118e+00
3.073680355332634839e+00 3.632382169792872872e+00 3.323390264390873483e+00
3.453181796811817250e+00 2.795248228282105618e+00 2.377934778040097452e+00
2.549429508262526234e+00 2.579068794239121054e+00 3.396299667880716910e+00
2.858532837227309553e+00 2.373182855035680827e+00 3.225144605165718659e+00
2.456621967725068245e+00 2.903826974704755148e+00 2.810672318596926011e+00
2.697398777508718037e+00 3.300406494037126492e+00 3.483853352788143010e+00
3.313476000710805724e+00 3.668140335977553068e+00 2.522731561544334866e+00
3.380365724594107668e+00 3.638342025975072502e+00 3.671561343435399749e+00
3.388939903953854582e+00 2.785037681385343245e+00 2.728671171539344797e+00
3.880760629387142835e+00 3.981681128624910748e+00 2.553780726713658300e+00
3.913277473273716112e+00 3.741448999620197835e+00 2.989826134364831578e+00
3.145128562676572148e+00 3.354594114110519776e+00 3.614876125246101246e+00
3.312520193921274281e+00 3.685099681135933558e+00 3.644572236965762713e+00
3.315542295384103166e+00 3.896814554179902412e+00 3.427046719775933781e+00
2.704044595837939546e+00 3.728407875516979164e+00 3.485594959473019117e+00
3.152709006218934462e+00 3.365658582173768565e+00 3.348495329540933430e+00
2.695024555152796708e+00 3.282067690019544681e+00 3.917573238469471253e+00
3.918244975117140427e+00 3.321907992737740400e+00 3.041693036776304648e+00
3.847648747495607591e+00 3.894614678806363806e+00 3.659129081122260541e+00
2.843806635917594861e+00 2.868539862468467927e+00 2.660071297092577502e+00
2.385652925801102775e+00 2.802298922740833476e+00 3.420196704902675577e+00
2.398486864711331989e+00 2.820675373828955834e+00 3.392132911765940229e+00
3.634383166993016889e+00 3.008812571487296861e+00 2.607940302805622057e+00
2.312226236784867606e+00 3.102467496629377042e+00 3.806213648681701311e+00
3.048411848321806339e+00 3.060183211917364421e+00 2.268786371484652786e+00
2.782389206348727217e+00 3.424556712992457452e+00 2.992360608513247477e+00
3.307092421686476325e+00 3.648633866552704497e+00 3.513246207013051681e+00
3.089887217549765364e+00 2.777265032149416335e+00 2.787974336770927763e+00
3.793957573999209298e+00 3.141035755012945074e+00 3.472859934363941026e+00
4.047213015753695409e+00 3.625587952532767666e+00 2.587995301374582446e+00
4.037712267031057678e+00 3.593802345410261001e+00 2.555208754705026397e+00
2.554253751430179076e+00 3.630912983252384318e+00 3.892810835041940809e+00
4.001177917611192569e+00 3.191754015035481284e+00 3.906044478548580390e+00
3.275005129267873905e+00 2.759615352550854883e+00 2.590902453450318887e+00
2.656952108605653784e+00 2.869239343084372784e+00 2.207910173309125756e+00
2.159935470817102576e+00 3.487490283144935255e+00 2.961782529033702094e+00
2.981466923539083158e+00 3.405997554917717718e+00 3.666240841076219503e+00
1.639390075413059478e+00 3.669449524906406523e+00 3.476992559111803160e+00
3.436936284187616319e+00 2.926841360679438786e+00 3.250145202218161167e+00
3.104939109146595655e+00 1.983321799930426010e+00 2.650885648818155360e+00
3.196715397839451356e+00 2.845730885351074324e+00 2.394063634480411817e+00
3.234366867958585079e+00 3.854065080748539707e+00 2.983109748455120336e+00
2.575134198860583368e+00 3.702813236764556759e+00 3.046049032511702670e+00
3.418209040494645468e+00 3.089052305786563757e+00 2.881745044188662508e+00
3.034650405982077359e+00 3.169545185150068001e+00 3.592338071130270816e+00
3.047186001397749422e+00 3.610239363806917012e+00 3.830745287452463455e+00
3.268785596801682569e+00 2.994432974106959744e+00 3.252762281067787420e+00
3.359234463393331982e+00 3.511742421659587610e+00 2.915403502434943395e+00
3.663477772157693657e+00 2.681981853675849958e+00 3.133717315531356462e+00
3.570551873053934067e+00 3.870730351059361141e+00 3.485274557365594106e+00
3.586780525196805236e+00 3.235307260914923599e+00 3.091449970871100295e+00
2.862338262570544245e+00 3.061365364439926573e+00 4.099727144255178146e+00
3.294611547150828379e+00 2.265926389484620440e+00 2.895777565414924482e+00
3.301272014855712644e+00 2.754293438439037178e+00 3.158757307023162930e+00
2.689423965373809899e+00 3.171386663584347954e+00 3.368753370404386160e+00
3.040615979244706946e+00 3.402287996043625196e+00 3.648701529710158376e+00
2.810214372558222706e+00 3.702923859214808378e+00 3.679049271759224915e+00
2.739474732924976230e+00 3.242855742534843877e+00 2.970393688985048630e+00
3.357111554234752937e+00 4.093198207049837833e+00 3.017942018317909092e+00
2.316241097633956247e+00 3.589109341669070918e+00 3.104570450420883088e+00
3.760457535864281553e+00 2.993036795025072916e+00 2.866783139643757750e+00
2.913812161596855077e+00 2.859712467049211782e+00 3.848816752756240245e+00
4.102257215139712088e+00 3.201004982529306986e+00 3.373973880181617258e+00
2.747327636151150276e+00 2.730531461494934753e+00 2.673948324326594239e+00
3.500378271610840031e+00 4.016022368995452396e+00 3.368411555233548960e+00
2.759432923898579748e+00 3.112546066306628223e+00 4.116126510225623036e+00
3.575871894582492327e+00 3.689529817145262403e+00 2.784095019184814390e+00
4.072229101960932240e+00 2.371535451397968064e+00 2.965744459579549908e+00
3.672269048119510160e+00 2.824106743871003911e+00 3.252532291539824705e+00
2.525477590076702139e+00 3.382660102115544909e+00 3.640014017543442115e+00
2.646921826383559218e+00 1.918241846779109583e+00 2.744199183864228342e+00
3.562011456607417248e+00 4.047802555834415728e+00 3.398199116704848421e+00
3.471373224992643891e+00 2.932492789555126489e+00 3.856508711372863996e+00
3.488378258791105413e+00 3.476033373441655083e+00 3.373051720330717540e+00
2.595938719943776896e+00 3.377647151341752085e+00 2.917126026233537228e+00
3.885386275419071112e+00 3.578047542475196963e+00 2.919902827219319263e+00
3.367112486549174832e+00 3.677351171817281994e+00 4.015751095073531118e+00
3.065883976133605859e+00 2.051963303163683694e+00 3.113278385066225340e+00
2.911777371710483120e+00 3.337574802867316670e+00 3.573566656085785720e+00
3.612578627430705680e+00 3.237484366944579861e+00 2.529244488431748650e+00
3.808760735953417687e+00 3.452326183032591533e+00 3.301321287384213932e+00
4.152434534610151218e+00 1.825518058384653086e+00 3.391245656316209445e+00
3.685419026922586383e+00 3.328608445165262886e+00 3.539088054065099520e+00
2.727463013963484784e+00 3.654610610867893072e+00 3.238347441012393357e+00
3.721089257429556429e+00 3.363574047741913375e+00 2.979909680166381136e+00
3.298847385644701369e+00 2.696725222380282450e+00 3.844796691196463723e+00
4.126189371032545239e+00 3.300310995183131091e+00 3.583627016578601499e+00
3.669199868927130570e+00 3.356951721961236590e+00 2.554783326749194394e+00
3.823097141184198744e+00 3.573680035833453061e+00 3.213526178161909552e+00
3.889150121798614190e+00 3.535893199968770606e+00 2.986775605648626986e+00
2.544808188838546759e+00 3.288316172666583270e+00 2.562802130989690230e+00
3.052803657691481209e+00 2.751455396734234782e+00 2.732081467417199594e+00
2.144734188477286807e+00 2.929528595729403939e+00 2.680990806790248815e+00
3.441358167972202065e+00 3.989040704630705925e+00 3.247215302805756654e+00
2.395974187963009872e+00 3.619137180801868858e+00 3.036263283672124835e+00
2.113337494202594868e+00 3.177559483802854690e+00 2.219826980859859411e+00
3.821275122209698782e+00 3.049663472729145397e+00 3.687284093514278993e+00
2.435899273205672344e+00 3.343456991157784053e+00 3.412842698005187803e+00
3.230352918943113494e+00 3.315062547019860695e+00 3.085620600725111906e+00
3.002153605470882614e+00 3.807041943303202558e+00 3.333606025606552947e+00
2.539504330132059451e+00 3.235025690903528428e+00 3.280079976762481753e+00
4.054217762344570097e+00 3.637473154609213832e+00 2.226353364715279781e+00
3.097068005933607537e+00 3.651647076685164972e+00 3.147857273193267247e+00
3.253848857721766130e+00 2.718476994604724695e+00 2.811741814488538438e+00
3.448385600203799140e+00 3.571618956485124396e+00 2.493777746026160536e+00
2.696999963495829711e+00 2.928996007803541968e+00 2.511478400627041641e+00
1.827675651422805858e+00 3.143732444810017235e+00 3.058025425467673308e+00
3.816858165443554274e+00 3.115731531096841422e+00 2.672652993969460766e+00
2.964854110343852600e+00 3.241405070267230570e+00 3.818007590318443167e+00
3.725066262870785128e+00 3.133085205439200216e+00 2.363209683889967216e+00
3.078233514020876083e+00 3.293420488447377892e+00 3.441934205229976840e+00
3.248293852502162959e+00 3.682706011586281303e+00 3.626146251546845889e+00
3.289109571983666935e+00 3.449725373083459612e+00 3.455381554255065879e+00
2.824320618213030265e+00 3.449248758587212027e+00 3.211045809369262649e+00
3.391272854673179182e+00 2.947829178002675299e+00 3.066408341280451477e+00
3.251092877842662432e+00 4.226912628959224705e+00 3.286261949312625052e+00
2.717816878828592575e+00 3.873633183212580544e+00 3.449517135842712801e+00
3.715353585365344546e+00 3.610003465567108272e+00 3.479320577774312806e+00
2.429124608929470686e+00 3.187515105281840455e+00 2.383813181739792508e+00
3.434309631266215135e+00 4.131570966180827753e+00 3.432100127000569767e+00
3.384861162415668812e+00 3.535253403122320393e+00 2.610928562759837313e+00
3.296792067769481083e+00 2.809592360173914116e+00 3.954244939713255746e+00
3.542375462437655109e+00 3.602922272526606573e+00 3.682454899280361182e+00
3.561122790245656589e+00 2.412262460566054312e+00 3.830756548373230430e+00
3.711233945219317043e+00 2.744606368123620577e+00 3.333481191728871806e+00
3.395804385355875699e+00 2.710561608791596910e+00 2.646116856065007461e+00
3.591316589558904759e+00 2.880801959750700192e+00 3.248826855839518135e+00
3.044866844116269178e+00 2.982524993154303417e+00 3.443519742111787352e+00
2.758189713872547078e+00 2.932276931273450682e+00 3.213703818396151934e+00
2.653895282455693394e+00 3.516341220831562087e+00 3.984084108362945020e+00
3.496115335720482609e+00 2.689251097408708269e+00 3.757484954350763129e+00
3.557866314789094098e+00 3.243750673718651001e+00 2.584614059366903582e+00
3.039951117874237774e+00 3.570923868271525858e+00 3.538076354787512479e+00
3.559984634077883126e+00 3.341584307716032765e+00 3.534593125531422242e+00
3.744224574866450439e+00 2.592544474157525869e+00 2.852203003562705064e+00
3.308973988026689739e+00 3.824217641254685773e+00 3.342774447709692787e+00
2.956189534628400839e+00 2.249773701512713053e+00 3.086993543324169753e+00
3.324815490648507232e+00 2.890775446295217321e+00 2.611477420135228211e+00
3.469915199308176046e+00 3.685862018193957201e+00 2.339834387869544230e+00
2.449528032650237996e+00 3.287253649187769078e+00 3.324569097099883130e+00
3.669341035816390484e+00 2.731731533007914603e+00 2.772832870273511219e+00
2.216563486728670984e+00 3.298078458494683396e+00 2.873593109605648621e+00
2.945974723427406960e+00 3.584096802262306092e+00 3.629141081891824605e+00
2.888095885430201903e+00 3.639562167657871328e+00 2.758330650909286863e+00
4.080813416728739540e+00 3.381979581461650231e+00 3.604458763120774289e+00
3.261274642824150582e+00 2.957090654881904701e+00 2.629559624020800790e+00
3.015685811553766360e+00 3.371395705364722328e+00 3.650299277619042382e+00
3.343817675851395332e+00 4.099371828786374294e+00 2.933403512886069375e+00
3.262007187221246607e+00 2.293477660185855527e+00 3.243821008157300234e+00
3.525865380199342702e+00 3.240027113720590268e+00 3.559341623016706979e+00
3.416769751873466987e+00 2.905122370935245613e+00 2.956739508941876871e+00
3.554262388342443124e+00 3.259729214752810300e+00 3.162415844537011633e+00
2.735415258532543081e+00 3.492196686151967988e+00 3.489836300492842103e+00
2.606077568427160873e+00 3.277482310907009033e+00 3.442671293869834948e+00
3.199838965658773127e+00 3.138365753203300024e+00 3.329562732415066506e+00
2.756513522468151400e+00 3.780657662566559996e+00 3.144711658553620115e+00
3.309758408162410070e+00 3.050711624571146086e+00 2.831704646105189571e+00
2.278749218641228591e+00 3.586671824394727537e+00 4.007512249519219694e+00
3.570862310768826209e+00 2.673131104478415843e+00 3.343292111275965706e+00
2.767699592305100431e+00 3.418809665453917734e+00 3.375145450331508368e+00
3.305344417567468884e+00 3.699345113501205873e+00 2.698127924678912493e+00
2.586643128599563912e+00 3.271872824436661276e+00 3.340879930947256327e+00
3.431134990243349225e+00 3.143550306500617175e+00 2.925977595417360355e+00
3.850392265658929336e+00 3.716194634757206128e+00 2.972909946390896341e+00
3.293603761164992427e+00 3.620532441923453248e+00 3.175304370444302915e+00
3.122534398540406375e+00 3.464179742912752324e+00 3.065219575002831931e+00
2.794373862943993814e+00 2.620436728602868470e+00 3.159072304346574267e+00
2.658322150049305055e+00 3.827143802559854979e+00 3.734598996608754273e+00
2.987680876931062102e+00 3.151017086107651632e+00 3.045248214321946811e+00
3.789168129997054990e+00 2.967103846614085771e+00 4.073055649045139504e+00
3.359846928525638265e+00 3.659517543859062361e+00 3.049267429357718218e+00
2.861799495780307012e+00 3.219330659552298357e+00 2.962238462991116261e+00
3.266996601235831577e+00 3.399422300465565261e+00 2.528235203560420530e+00
2.577866284982930800e+00 3.817211324280023632e+00 4.014056147994448764e+00
3.777250676697186726e+00 3.229440668316985619e+00 3.194104541848629353e+00
3.609148907484223567e+00 2.306892825694336846e+00 3.141921729167616917e+00
3.368069571316665289e+00 2.317057936823845754e+00 3.987715536313283238e+00
2.153297776007917719e+00 3.903003935543146063e+00 3.019673993525574307e+00
3.613137850764175596e+00 3.536493686010930393e+00 3.060542828956694272e+00
2.664294496657196198e+00 3.539611002269521300e+00 3.526894803062885053e+00
2.890877298440160725e+00 3.223112238647666938e+00 3.407317563016913908e+00
2.759425790475991125e+00 3.444787320141787568e+00 3.574228844854379084e+00
3.260291653235992460e+00 3.650935896557274685e+00 2.775668725351831068e+00
3.287197947096244910e+00 2.702087296661157989e+00 3.126608855093161221e+00
2.953912334394222849e+00 3.313486175738849848e+00 2.785617291472938906e+00
3.394833854000295137e+00 3.087615310318613471e+00 3.720030055170524541e+00
3.220825114702837055e+00 3.793233031636362718e+00 2.762983784778956231e+00
2.471608461486610508e+00 2.860077057726358785e+00 3.088745354376194907e+00
3.889102598229953411e+00 3.790368480124714612e+00 3.175894961792701920e+00
2.622603563202192234e+00 2.829756769779410597e+00 3.514370674709576203e+00
2.980340941674237243e+00 3.231889078432462536e+00 3.216280318886438838e+00
2.679900352129418017e+00 3.409347531275495058e+00 3.044014138311266660e+00
2.662474204868364502e+00 4.229034083798449473e+00 2.993464535911516844e+00
3.063422812408764351e+00 3.852138903229326061e+00 3.163468136277467480e+00
3.395863426608874747e+00 3.988497818719922705e+00 2.898094796968245124e+00
4.065943416422107326e+00 3.133816611332229662e+00 3.891207047129025209e+00
2.615175287173834739e+00 3.529841708858293181e+00 2.801652148221645877e+00
3.350185399854700208e+00 2.942847917604432872e+00 4.190202810250670318e+00
2.972725692777902218e+00 3.850953694701412466e+00 3.506057455793175404e+00
3.287410551818592541e+00 3.209393115055118706e+00 3.468443774270256075e+00
3.901663926543020189e+00 2.368551357871283347e+00 3.261010914001053695e+00
3.666498023133153872e+00 2.655701469973850148e+00 3.981368544149771704e+00
3.508595413196973656e+00 2.131007972736884248e+00 3.661489623918840142e+00
3.516631153980293245e+00 3.319629983836473563e+00 2.845135173583916544e+00
3.304114498594164395e+00 3.430054027873529865e+00 3.829652157321913553e+00
2.876141965838806769e+00 2.547339503428307506e+00 3.058624783957495818e+00
4.103142414276957695e+00 3.308522241800497810e+00 3.271107885953584482e+00
3.453147303472704266e+00 2.685961321505107247e+00 3.778979497771837615e+00
3.921341989818285523e+00 3.714311512270818127e+00 3.030691474336023816e+00
3.322795756102392417e+00 1.625473392674049000e+00 3.251552923917191862e+00
3.189077681005297649e+00 3.733210869218796191e+00 4.097376136924532730e+00
2.823693701560626046e+00 3.025195045080038891e+00 3.125411779734386997e+00
3.782168156886316801e+00 3.605400477362297185e+00 2.089938531465576066e+00
4.006077657290772365e+00 2.842453935590718572e+00 3.453318109574433414e+00
3.693426330298057891e+00 3.500707787369084834e+00 3.398220388184051366e+00
3.246567254481657283e+00 3.431033580205514966e+00 3.051796424655091933e+00
3.624050009505043413e+00 2.939119205095426679e+00 3.540366300059540450e+00
3.611607928820181446e+00 3.977093329589898918e+00 3.375830116819049653e+00
3.703497997584750401e+00 3.107263847494944109e+00 3.506530886418651516e+00
3.796930166554700392e+00 3.367781809796793979e+00 2.800396739668093549e+00
2.444916989403429497e+00 3.130542486404934710e+00 3.390732463937455865e+00
3.180529814392054622e+00 3.175535500390410881e+00 3.809117831258555409e+00
3.080147171671367534e+00 3.783327185041281293e+00 3.142709173032182335e+00
3.008110231782715527e+00 2.365849930545298019e+00 2.328921055273377227e+00
3.667070907425314275e+00 2.200434262830532450e+00 3.267329243822397089e+00
3.658790669218637159e+00 3.202615759074882718e+00 2.793123867095711255e+00
3.706122017109753308e+00 2.465647809307258687e+00 3.150671833199947258e+00
3.683313063195368553e+00 3.660920748511235612e+00 3.340413135733266259e+00
3.974725014253211786e+00 3.353929389273843320e+00 3.355446963103706270e+00
3.559436519901236551e+00 2.580067566441545335e+00 3.638120380647108298e+00
1.791676160764790859e+00 2.152315860482912235e+00 2.483000008636617739e+00
2.848383941405853825e+00 3.722360652199046438e+00 3.737349318282087829e+00
3.445673356424791223e+00 2.787064349466409130e+00 2.753293100486110312e+00
2.454093696892686083e+00 2.950605443719114707e+00 3.471604902994734232e+00
3.659977755109069086e+00 3.129478305728240706e+00 3.454943538843989081e+00
2.882852728658123365e+00 3.238838357918406352e+00 2.414633460788250474e+00
3.146523281577067177e+00 3.664862799535396398e+00 3.331777833454850235e+00
2.681294759478803691e+00 1.535131087435105846e+00 3.226469806335753976e+00
3.095255497809227041e+00 3.596233547100304406e+00 3.181402967257997094e+00
2.683176774258598130e+00 3.459412770703671924e+00 3.822635039057566964e+00
3.608730341204307912e+00 3.062013517769591076e+00 3.277519330410822107e+00
3.361321947133840915e+00 2.690368037040505200e+00 3.347469997293802457e+00
2.925419875060772945e+00 3.270852177286410534e+00 3.803196582578002527e+00
2.702570152228457090e+00 2.842909126976725265e+00 3.315978404503554078e+00
4.017918602467304368e+00 3.234142578402004364e+00 3.609587368497792603e+00
3.194156648214491412e+00 3.879928204996437646e+00 3.682989490229474860e+00
3.350103976295514929e+00 2.767585549245259013e+00 2.816572763786825639e+00
2.129355597648133092e+00 2.834828355345709650e+00 3.457876911494812244e+00
3.443478616523484082e+00 2.890433509273602652e+00 2.965383958145894283e+00
2.464349758322589068e+00 3.121378969365087741e+00 2.907825625337448372e+00
3.475107070918981744e+00 3.716761780340628984e+00 2.751891390744068300e+00
3.763477152544055127e+00 3.390006084866505898e+00 3.156786578386209463e+00
3.308905760314314382e+00 3.679943241730392334e+00 3.815415554512085361e+00
3.448241186332869912e+00 3.130772918320016807e+00 3.631427254511922165e+00
3.206622875363357217e+00 4.057951550539155683e+00 3.488796426412396734e+00
3.386161555876069595e+00 3.797423716335579069e+00 3.839428335925906488e+00
2.401983118755980584e+00 2.998542345376531859e+00 1.889756029758690836e+00
3.686919027800435789e+00 3.676617900749914458e+00 2.395561500872271044e+00
3.947941825961795548e+00 3.375289367555157849e+00 2.832374977249408676e+00
2.995065661939920520e+00 2.981860517736396154e+00 3.624764867449968619e+00
3.210763727913860777e+00 2.879632269032307068e+00 3.297215196294250639e+00
2.457674159856129581e+00 2.893958241231502804e+00 3.370290145216964017e+00
2.387238684431224112e+00 3.655551618281283943e+00 2.808614528544082667e+00
3.311970504166314999e+00 3.680696548080025110e+00 2.951712467987906763e+00
4.078699799648346058e+00 3.180483130849239171e+00 3.264286505996334409e+00
3.823988661294382752e+00 3.467658595476765360e+00 3.552109766786189837e+00
3.000662904782800844e+00 3.544263853028775113e+00 3.466551944456307766e+00
3.141386366595220192e+00 3.184048434047952014e+00 3.458439519448099908e+00
2.756931304920696491e+00 3.658155592308720561e+00 3.604942952313065163e+00
3.654765230632066153e+00 3.632697957539287259e+00 2.045274421620853822e+00
3.631875960204732579e+00 3.276722185658595521e+00 3.365805562711014609e+00
3.236430691488931810e+00 3.432861505458385309e+00 1.972903316426189324e+00
3.681130924636880852e+00 2.949193482234347741e+00 3.696192884540467904e+00
3.927181019444477172e+00 3.252177902667436005e+00 3.406958236540030160e+00
3.668385183480475487e+00 2.982240595909985803e+00 2.829440675219662804e+00
4.080198466707004812e+00 2.759619763849948004e+00 2.607452840784959758e+00
2.506329984315599280e+00 2.641233228629261021e+00 3.461896870964734862e+00
2.959345028075427653e+00 3.399197434783909788e+00 3.005994342358218496e+00
3.391010240022819477e+00 3.211448260923422282e+00 3.131441960402102875e+00
3.650708572352769021e+00 2.277584191223543719e+00 3.447614025651930092e+00
4.089920453264754840e+00 2.745183361758205542e+00 3.451524695988887448e+00
3.490814636723638564e+00 3.417841403413762524e+00 3.052233671297983619e+00
3.441493540989823519e+00 3.110687038056243470e+00 2.552027752231587954e+00
3.032052531148503594e+00 4.059301184263235385e+00 2.668067714832211834e+00
2.848867859604871544e+00 3.263269799634672452e+00 3.791848877957384012e+00
2.663425954377464322e+00 3.070149212844499598e+00 3.706067158538382866e+00
3.989575468993604712e+00 3.497841591327824684e+00 3.174316993366716133e+00
2.656367768351138636e+00 3.545961221661638518e+00 3.683414130351922555e+00
3.256884131468778421e+00 3.442726595566159453e+00 2.906656570246548554e+00
3.335162452053677562e+00 2.939109202090400164e+00 3.055167707494540252e+00
2.978011092451415820e+00 2.790248922760071082e+00 3.307072218411068576e+00
3.327169666952529692e+00 3.131540547423482757e+00 3.122370132346736771e+00
3.503772281820864531e+00 3.034708367129664630e+00 2.612900241137542157e+00
3.016258232892917945e+00 3.299888734371378085e+00 2.742420142874308464e+00
3.765913248755319742e+00 2.882471167304214266e+00 3.543770051229222950e+00
3.576830951270925762e+00 2.323834561177819058e+00 3.821965186384368884e+00
3.132633618624321326e+00 2.208667988048296671e+00 2.854347848001910215e+00
3.223803177155355915e+00 3.543419481791933556e+00 3.600963529397904761e+00
3.310701602449387604e+00 3.266918039198140722e+00 3.161237576915430392e+00
2.876653324137079526e+00 2.690263712330092982e+00 3.605112917129484007e+00
4.022237731210537071e+00 3.209572902090326973e+00 2.884146790071921540e+00
3.365240964575433757e+00 2.991219649953832160e+00 3.140528540896166731e+00
3.238185829298663609e+00 3.741303261936634428e+00 3.726533385984891034e+00
3.254778853199326250e+00 3.492063472914098465e+00 2.511093967977192865e+00
3.552409222668967193e+00 3.419293151591465296e+00 3.744931854636778468e+00
3.623472872313951765e+00 3.715088177487561705e+00 1.533344734541272514e+00
3.873272807402751372e+00 3.069765855083755213e+00 3.898663930046253778e+00
3.530168469609512805e+00 3.634116095723859186e+00 2.828774297937800775e+00
3.456361680162461703e+00 3.626693196901134453e+00 2.669104981347810046e+00
3.137727859929510199e+00 2.941086116760763591e+00 3.451425591106020541e+00
2.625627051706574733e+00 3.366990384762269084e+00 3.658207577249062759e+00
3.599907590757100984e+00 3.030148789119555541e+00 3.596480914834697895e+00
3.678061227349966433e+00 3.692381118875765811e+00 3.255345369661851063e+00
3.504715770907194106e+00 3.364042121402632368e+00 2.307380370352150045e+00
3.153416362163019571e+00 2.789145212436480392e+00 2.879632803607340641e+00
4.143192795404661233e+00 2.796113152832005788e+00 3.555882041881397893e+00
2.454721724209190548e+00 3.988250673463296980e+00 2.912567502099448369e+00
2.516921290370078168e+00 3.220166681432531597e+00 3.723852220996928697e+00
3.224697548322725371e+00 3.269627167303905679e+00 3.255346388786650724e+00
2.758985547682449191e+00 3.967302880506228036e+00 3.555912993789830612e+00
3.422050120325051736e+00 3.266261853301727580e+00 2.904606501707007737e+00
3.652584874998255682e+00 3.778582599181520507e+00 2.891579355988900701e+00
3.302483590536221314e+00 2.527195993234981231e+00 3.218761678654493696e+00
3.549321703821150198e+00 3.537154175728489669e+00 2.986627473819587930e+00
3.702318117773077066e+00 3.219473561066599210e+00 3.450533789196813750e+00
3.502711409560167688e+00 2.428039929576918610e+00 3.738805414930737925e+00
2.326345367328161995e+00 3.279571543367900688e+00 3.401248305365433211e+00
3.575583487597154608e+00 3.894314648522669398e+00 3.339952324942049522e+00
2.620190471750243777e+00 3.316667671861728728e+00 3.234566792727406437e+00
3.391456984343725445e+00 2.869836198507272229e+00 4.051180948478617871e+00
2.919496614989883110e+00 3.574211199995452226e+00 3.694979254369200383e+00
3.366742061023339172e+00 3.286789055720169550e+00 3.230874807497085222e+00
2.899531263317912000e+00 2.604273624394029873e+00 3.185425203411758499e+00
3.123531316651391165e+00 3.364192149628479900e+00 4.051985223495985444e+00
2.780378275339231209e+00 3.966162901724431755e+00 2.989383647749037198e+00
2.816048911246066933e+00 3.778739665425317362e+00 3.214913596699823906e+00
2.790389111278515966e+00 3.470992492466053569e+00 4.069918430165516021e+00
3.128644474268326370e+00 3.036872478896449401e+00 2.890463334473466706e+00
3.879058166245890060e+00 3.616162791388622733e+00 3.152028172312984378e+00
3.317351555503621263e+00 2.853979406421406573e+00 2.104943962725145390e+00
2.591833862559283386e+00 2.813530290937675371e+00 3.117641847571552383e+00
3.869826127350463274e+00 3.698422243727133907e+00 3.154442309395436350e+00
3.366093314221008992e+00 3.541451670580627376e+00 2.481864983781152834e+00
2.634769394706268031e+00 2.516767335314353371e+00 3.302168947578032476e+00
4.122389928979645290e+00 3.444945597015155681e+00 2.828635060873505580e+00
3.403111247881375867e+00 2.762415851831437230e+00 2.558897759078170964e+00
3.112306267904551227e+00 3.159458219609181828e+00 2.842105111039326282e+00
2.938498004379566098e+00 2.735053901827509293e+00 3.385231238547277588e+00
3.826177064081052404e+00 3.277344325932566971e+00 3.372784322216465736e+00
3.515660872523830083e+00 3.471782471848760654e+00 2.558612733258935457e+00
3.186896183071683986e+00 4.104999428630422109e+00 3.494977066803718557e+00
3.349464839508879077e+00 3.361419604248281789e+00 3.230933298476296844e+00
2.329782026613290480e+00 3.847221041199192282e+00 3.200858335544719768e+00
2.763336355359833352e+00 3.234071487784429433e+00 2.018298739247952778e+00
3.189332213214454814e+00 3.957246114393338843e+00 3.082655409979859318e+00
3.268268000843156607e+00 3.089172658324543352e+00 2.635096803356765438e+00
3.585512911401888214e+00 4.003512312558980213e+00 3.553038464272485708e+00
2.730801954055388503e+00 3.386544180504643453e+00 3.106333226167071526e+00
3.185945154337057161e+00 3.728673947330665595e+00 3.274526273684005506e+00
3.050525962367232946e+00 2.614301080150356782e+00 3.837674814335801265e+00
3.206254196187237504e+00 2.393458503955073979e+00 3.702559219572844729e+00
2.603574259720811135e+00 2.823431322501867680e+00 2.985470032146975594e+00
3.608448308445745933e+00 3.454821518722733575e+00 3.355153935886334260e+00
3.492999635062111974e+00 3.449136950749827513e+00 3.189518386357256041e+00
3.711550388860699101e+00 2.982199324560474540e+00 3.850772018569770250e+00
3.399630373687124063e+00 3.216033431589347735e+00 2.103135034007258763e+00
2.962555108032978612e+00 3.892937182352613323e+00 3.379085929021556023e+00
3.682599333553764342e+00 3.668604094017773321e+00 3.779197126919210614e+00
2.779318041075361290e+00 3.228788688291220677e+00 3.942104790034370865e+00
3.065252175083267971e+00 2.723448753163864922e+00 3.153472080258901133e+00
2.775759030633310864e+00 3.412946151787285665e+00 3.586855507483809102e+00
2.995976347563050979e+00 2.900089297973378777e+00 3.244254709899926592e+00
3.571915738083071723e+00 3.105026446963264242e+00 2.696220281504795313e+00
2.510160226412107232e+00 2.610483895427876622e+00 3.304254226751762502e+00
3.936180730916239323e+00 3.656670699857396123e+00 3.249538539104397827e+00
3.523433144405227591e+00 3.177260161145787798e+00 3.715347571478612387e+00
3.253025000620473062e+00 3.910336165811480580e+00 2.956405848532050573e+00
3.375532842108269538e+00 3.698396546570164034e+00 3.855080229297008998e+00
2.878131835293540775e+00 2.736468596445362333e+00 3.354350794406105063e+00
3.213595864064855423e+00 3.685255934340867956e+00 2.823058720697060320e+00
2.456663441237362466e+00 2.594837612188305442e+00 2.414396942474635210e+00
3.959133413714618133e+00 3.554050070384807025e+00 2.937367599949881392e+00
3.959649508651102767e+00 2.631342713084729557e+00 2.642517113876834856e+00
3.380050175339107899e+00 2.887438544512519023e+00 3.048947554240741376e+00
3.507151221791941165e+00 2.753446036438977451e+00 2.881475992803541608e+00
3.292663171693492430e+00 3.685976196056986343e+00 3.252355454538133017e+00
3.502319266897317096e+00 2.320166716773279347e+00 3.542390321259535124e+00
3.666446726657567101e+00 2.300639738726824035e+00 3.579442579122598556e+00
2.005170478387912514e+00 3.188127289373587470e+00 2.811047932325914545e+00
3.552983884456330177e+00 2.949588861003435980e+00 2.735549076384891531e+00
2.954319719275459111e+00 2.852387101954830584e+00 3.383434740678816333e+00
2.942270841881057031e+00 3.360695815754311422e+00 3.762600822620123520e+00
3.104853093895053817e+00 3.759099943999760995e+00 3.497550172916858546e+00
2.669727606415654542e+00 3.626891485018994388e+00 4.204685030968017934e+00
3.073362874163225289e+00 2.572592119267534727e+00 2.483650260328860604e+00
3.636493857003522123e+00 3.215351214051855866e+00 3.604761021933696963e+00
2.838562479840266217e+00 3.255919044406569984e+00 3.849684248766779504e+00
3.337929701238171010e+00 3.432805140372153563e+00 1.485919980550142405e+00
4.145871159172886955e+00 3.474031836218412828e+00 3.676593442226167241e+00
3.194930622448082680e+00 3.240576394000794114e+00 3.603938402879996783e+00
3.354437205503810304e+00 3.094533780900389885e+00 3.154131135841764966e+00
3.616988062439574936e+00 3.154814028026594386e+00 2.965513766559970676e+00
3.371221281463852026e+00 3.963220379718913389e+00 3.339291972568533495e+00
3.082916380500082543e+00 3.870233632350155606e+00 3.609344579488593663e+00
2.453412979969190832e+00 3.232026755631212112e+00 3.341722344584705517e+00
3.316167831817045553e+00 3.134437152114842640e+00 2.441660600425870076e+00
3.345228788749702531e+00 2.419111806123922292e+00 3.673332356592949655e+00
3.044583626327855175e+00 2.549355231860601645e+00 3.437308032576248173e+00
4.172748491977961827e+00 3.260080407947287817e+00 3.301887262159610259e+00
3.393538632532759003e+00 3.472727091046889480e+00 2.707575189836915808e+00
3.963852137830692346e+00 2.689612725684151773e+00 2.910177352647633775e+00
3.307781188933688554e+00 2.810233736896333934e+00 3.013067560653341026e+00
2.893076800810972404e+00 2.859978843365761580e+00 2.598409330800822925e+00
2.624820412258104696e+00 3.804054571795864703e+00 3.612266527466794663e+00
3.681953679339534879e+00 3.622512667873162062e+00 3.511738385801319584e+00
3.618143883300186658e+00 3.379103338984405625e+00 4.017004342713188514e+00
2.811680072681365772e+00 3.191584623643367369e+00 4.050516727233525849e+00
3.895148419889925329e+00 3.577643365017133092e+00 3.830295005025966759e+00
3.554331190671505603e+00 3.460027627103108294e+00 3.730620625567949045e+00
3.530137569448075663e+00 3.141636105893780506e+00 3.534305057037791631e+00
3.124696718732786760e+00 3.457789312520553437e+00 3.860971820694423684e+00
3.398338342846791260e+00 3.288580768962569678e+00 3.181563692122196141e+00
3.349370759286615318e+00 2.427326128576977826e+00 3.626016931781889774e+00
3.595911884264018532e+00 3.670953636034185674e+00 3.755051388275499669e+00
3.951566358627425668e+00 2.742687008129947923e+00 3.886532962899394761e+00
3.369768673828592576e+00 2.855877905319021970e+00 3.445760708131932137e+00
3.201147864357672290e+00 2.937205797578267497e+00 2.577273358766365430e+00
3.107502924087205631e+00 3.198617124132096201e+00 2.968192861779031411e+00
3.336803365090421192e+00 3.224482741028055877e+00 2.973429028314224620e+00
3.327642589297643116e+00 2.685074672215316927e+00 2.881447380694833971e+00
3.164823126260320585e+00 3.832731137504531205e+00 3.631907104225423844e+00
2.664072410392606116e+00 3.505763239190202718e+00 3.558131468337066394e+00
3.013733436350977346e+00 3.462115809763392171e+00 3.071680438142831093e+00
3.412286196600471833e+00 3.753044311402070399e+00 3.296815908325939848e+00
3.157350665628213982e+00 2.401258739493421501e+00 3.402306118650834321e+00
2.610307442695491975e+00 3.869780096742510445e+00 3.280041072893162823e+00
3.629702323574532041e+00 3.813537361306065687e+00 3.555887762763799920e+00
4.047862218797401823e+00 3.134613327074637468e+00 3.292954071321520182e+00
2.957482395310685686e+00 3.676821320370632584e+00 2.686106763591035840e+00
3.958299785568822671e+00 2.625543095729219178e+00 3.625691173961954838e+00
2.981923589870528080e+00 2.195699383369409396e+00 3.720617092635438272e+00
2.455559554802881905e+00 2.363036983285056181e+00 3.484716618096425744e+00
2.736743757015279499e+00 2.491561730903084637e+00 2.884174849594151269e+00
3.693972046626093242e+00 2.472764476402520284e+00 2.986945709336313648e+00
3.744362777894322480e+00 2.794424334301212731e+00 2.109175249389029450e+00
3.561465344637766872e+00 3.022755938166743039e+00 4.008119000574366986e+00
3.202961832458270042e+00 2.591795033320870356e+00 2.233008672236334480e+00
2.985311078550928254e+00 3.778224341058323610e+00 3.401769148745511284e+00
3.556516000615996376e+00 3.862446802484635455e+00 2.748991379690851833e+00
2.973733166497646074e+00 3.967224846176205855e+00 2.742998159346281106e+00
4.000455715600733875e+00 3.014645291602855437e+00 3.170455360693415603e+00
3.385458319449708320e+00 4.019795058666869814e+00 3.616635675651878490e+00
3.849534277933449378e+00 2.778994709343985292e+00 2.954493527501377503e+00
3.298803569418381265e+00 2.582926327531707145e+00 2.772956764326338419e+00
2.810188702220057344e+00 3.282479837180259263e+00 3.376698274439998038e+00
3.607726944906122668e+00 3.107436662236596536e+00 3.412866770654429782e+00
2.772131775147952837e+00 3.440798052712449984e+00 3.464576360390217324e+00
3.746560124122658930e+00 3.718471995366996019e+00 3.439814599408959062e+00
3.196181712878273906e+00 2.343155496325217690e+00 3.029233058428724590e+00
3.562277278980473305e+00 3.829414390292188664e+00 3.296917431694001088e+00
3.357336689301472887e+00 3.270553992749156702e+00 2.750945376093478778e+00
3.716096595619781340e+00 2.896090966956210266e+00 3.408061219516777651e+00
3.373349196927920790e+00 3.268255206489788733e+00 3.734354888701331809e+00
3.139720229562820375e+00 3.264301574322484356e+00 4.244728547713961575e+00
3.819330109371098292e+00 2.147819766142026854e+00 3.538651148392521151e+00
1.590444913831254858e+00 3.538796903614446876e+00 3.607199347336984108e+00
2.644450861089993055e+00 3.423527276171447031e+00 3.144700650258828833e+00
2.674129911683935212e+00 3.595451375148346340e+00 3.298477503148062873e+00
3.375093677497621236e+00 3.381885229308171592e+00 3.408185294068640125e+00
3.265780059972311022e+00 3.262796824364575965e+00 3.443286174617750106e+00
3.125564689583427480e+00 3.623823691803245595e+00 3.160531782106255516e+00
3.271873208132002997e+00 2.871508778261039119e+00 3.717786602919991967e+00
3.516646807486648374e+00 3.344798799551425450e+00 3.551740551911621857e+00
3.053402119088728384e+00 3.600473283189546070e+00 2.700949463667333461e+00
3.426900607892389594e+00 3.085855130490439802e+00 3.703146624687538413e+00
3.427986556875123991e+00 3.915935469665779323e+00 3.379234257538906494e+00
3.414566690438403551e+00 3.579732992761277988e+00 2.842939187859063743e+00
2.267934086353156964e+00 3.513838151446414315e+00 3.302382550126369054e+00
3.233497102233104492e+00 2.479704799107749658e+00 3.376015740014567168e+00
2.478192459102558587e+00 3.688635837317278288e+00 2.935260674583799911e+00
3.754632201734125818e+00 2.493747387625093292e+00 2.805660658934977292e+00
3.320194778353379839e+00 3.136475068658781229e+00 1.899228819386283407e+00
3.560996854412238122e+00 3.465819652931278583e+00 3.360240715857027993e+00
2.856340589272735375e+00 3.462064672182340264e+00 4.080827791180878350e+00
3.894632542400894959e+00 2.890110944342472177e+00 3.193026756166181812e+00
3.030517140481497229e+00 3.326380013303825045e+00 2.324679405115889885e+00
3.295309395980922318e+00 3.571182277153554185e+00 2.772029137308066105e+00
2.712009192675004954e+00 3.044857562798115591e+00 3.195049263613675805e+00
3.629775146328780178e+00 2.367739853363858948e+00 3.437057180288109137e+00
3.355007211122136734e+00 2.613749528970208402e+00 3.746358049153285741e+00
2.970949814000464873e+00 2.986240670473804482e+00 3.171243884258867052e+00
3.800756816858838594e+00 3.694946457442708887e+00 3.276011915032717603e+00
3.941924370030748026e+00 3.260182457842058401e+00 3.156712536282301418e+00
3.443226739293049565e+00 3.530924977635736539e+00 3.052023993511877809e+00
2.750298648103232324e+00 2.993172384342372983e+00 3.543594408188524891e+00
3.457228913689564198e+00 3.308010414336821636e+00 2.992332263725342223e+00
3.616641801997525718e+00 3.769639620060498242e+00 3.276404029425249220e+00
3.271752014391649865e+00 3.502910464347412045e+00 3.201021777447436545e+00
3.778676536739537628e+00 3.127072832312512318e+00 3.275411871380069950e+00
3.346170309627586548e+00 3.379123927266026506e+00 3.397514921687101008e+00
2.421905535390800779e+00 3.500367017060320496e+00 3.467077886614321258e+00
3.484422815021916975e+00 3.029986326087724446e+00 2.895980145897436575e+00
3.223729351171672697e+00 3.272480665239174691e+00 3.289052409340117222e+00
3.238143147972013303e+00 2.734884215101314631e+00 3.485280362484722616e+00
3.823820043830213233e+00 2.976443035424249484e+00 3.510160727408743853e+00
4.099433038986656008e+00 2.647456589168551311e+00 3.728197125092592490e+00
3.336728331519965174e+00 3.696216579629410415e+00 2.809406350829949606e+00
3.042075000924760797e+00 3.253015061694399357e+00 3.832455140636629398e+00
2.931749819071454155e+00 2.591928927505244395e+00 3.487485412992650247e+00
3.687021555961527586e+00 3.272034256446346490e+00 2.824934807705434370e+00
3.818148359756372123e+00 3.596127039251930224e+00 3.172749066315933675e+00
2.959021346144110165e+00 3.852326922118315622e+00 2.907113860206665734e+00
4.059419040219681918e+00 2.867656581088893208e+00 3.353102270586167055e+00
3.373158067003747540e+00 2.696729020527912191e+00 3.816155142113952792e+00
2.324136776965987750e+00 3.017069207622173455e+00 3.409620937957271281e+00
3.364746563964684078e+00 2.438463089160407105e+00 3.031417863800295098e+00
3.460577978330059867e+00 3.529739540412422993e+00 3.221144593372139209e+00
3.493097837229397484e+00 3.573699211350117810e+00 2.914746940436936828e+00
2.934709892358899008e+00 3.253822682137834210e+00 3.951457577198199456e+00
4.053320850614438697e+00 3.463981596340349967e+00 3.390275629848523931e+00
3.562911042540918061e+00 2.384194380176748229e+00 2.925592730002368747e+00
3.215415642116695505e+00 2.362719409125537684e+00 2.491194011997469815e+00
3.351704689416433958e+00 3.345964043924603448e+00 2.553097674949392104e+00
4.015588808331801651e+00 3.571956633198787312e+00 3.626631362718408802e+00
3.493158063150827886e+00 3.696390273924655911e+00 3.801299107946240152e+00
3.677088395656015862e+00 3.200764133595275229e+00 2.796109978496103654e+00
3.054680555076333182e+00 3.061363370086019664e+00 3.242227054512706541e+00
3.723691018114986928e+00 2.093893008883856321e+00 2.951531366815319135e+00
3.635408356885282188e+00 2.706933659315887919e+00 3.542850729386640030e+00
3.253225013623017858e+00 3.400045176871330899e+00 2.968319620233353273e+00
3.700478070121843377e+00 3.893320254594167640e+00 3.203055041715238804e+00
3.042572118555271210e+00 3.700742781034180418e+00 4.000000745225393395e+00
3.199522065088153955e+00 3.562462187679253489e+00 3.906580092718403563e+00
2.978519708393446930e+00 3.695326170718275627e+00 3.630720411631395361e+00
3.127498059010829223e+00 2.474380576372267271e+00 2.548569570172676713e+00
3.515773338409121873e+00 2.778836835887951384e+00 2.462729140996962052e+00
3.584741000085540197e+00 3.781515116260461440e+00 3.680603581761021648e+00
3.759845473418477191e+00 2.978256502793814597e+00 3.232793821332431428e+00
2.980383238409522129e+00 3.470916535248736334e+00 3.446123048901365671e+00
3.441268861629144471e+00 2.980547461624122541e+00 2.415669041965265773e+00
3.032526552415473642e+00 2.791165461795036773e+00 3.497339639346116247e+00
3.713834713832330436e+00 3.424202192202317363e+00 3.761343279799560957e+00
2.613438540066701066e+00 2.602229063269005938e+00 3.766029498434285472e+00
3.837866182022791950e+00 3.220219618558149755e+00 2.420623788751139926e+00
3.860559305116646911e+00 3.829194058047553639e+00 2.976414907623254003e+00
2.296719462191674666e+00 2.811693919893017757e+00 2.754897870169359830e+00
3.430258563304482422e+00 2.605011237313268335e+00 3.068826680962052134e+00
3.211368660596018998e+00 2.410896145379363809e+00 3.069048304410924910e+00
3.890802543134592284e+00 3.310457172650838054e+00 2.077458965493695686e+00
3.448181883719188878e+00 3.465249772847327936e+00 3.162369339754733666e+00
3.207535420614885169e+00 3.768029985683066130e+00 3.700676210599153304e+00
3.205130456521537052e+00 3.158622686701670901e+00 3.814761885793151563e+00
3.034056730438243754e+00 3.790790938757974793e+00 3.596938246998282906e+00
3.252884426556923891e+00 3.286167489062208347e+00 2.733635080423537644e+00
3.155271631597265980e+00 3.278104018602411074e+00 2.962001082364186022e+00
3.130895955544047204e+00 3.333619868217641891e+00 3.153416450432545037e+00
3.683490919481358539e+00 3.599516006414400060e+00 2.891673120407717068e+00
4.227982689131207117e+00 3.119311444573804160e+00 3.336388362203214442e+00
2.892775064241710936e+00 3.666613899246263131e+00 3.669387625780749396e+00
3.194234156876612829e+00 3.027717399171752088e+00 3.167713117105658505e+00
3.470842850494752163e+00 3.398536617887403466e+00 3.223483774447283068e+00
3.896164823075185524e+00 2.166340279875660801e+00 3.356178800391954375e+00
3.129571677482790637e+00 3.002794181944239860e+00 2.791611744858801369e+00
3.118723189645339566e+00 2.584656109663278301e+00 3.677143769356141068e+00
3.344861987577416595e+00 3.047020118098318076e+00 2.826230512742859524e+00
3.319390706374177658e+00 3.602895677488092918e+00 3.864418493352109962e+00
3.290762513992875338e+00 2.601079287464499679e+00 3.718747323866672172e+00
3.526145206315052238e+00 3.928128647307736809e+00 2.966053390803952805e+00
3.060044565051420307e+00 3.646529194310466959e+00 2.408006555114715841e+00
3.593408008972696077e+00 2.556127666526832432e+00 3.586262504036046295e+00
3.586995675299974096e+00 3.805565650183974302e+00 3.011185112810482511e+00
3.691236832676959789e+00 3.533013297649043594e+00 3.207351226606852457e+00
2.597751309608468784e+00 3.567812174444221718e+00 3.641565596973148189e+00
3.817584564030941596e+00 3.640987731992828991e+00 3.391234402813323889e+00
3.109954860633836304e+00 3.373517722122988172e+00 4.178391594122474295e+00
3.744301698369239428e+00 3.719764415581095829e+00 3.062779046608536504e+00
3.967037485691976340e+00 2.877967741774190902e+00 3.338023560882653840e+00
3.617247785668923132e+00 3.017671872830885782e+00 4.066282669045217624e+00
3.861943995256834850e+00 2.972544658516384608e+00 3.592818993943573069e+00
3.683656745414791267e+00 2.464488461577939660e+00 3.517388920695313281e+00
3.926773865996719959e+00 3.373128291198885798e+00 3.552680209755915364e+00
3.840504087872848249e+00 3.276956381892053738e+00 3.671026636288086120e+00
3.891327911833577957e+00 2.366412756682899410e+00 3.669718015148189405e+00
2.902669864389048282e+00 3.465184299473637264e+00 3.107223347543332181e+00
2.725003610564105561e+00 2.265908360621535333e+00 3.327864760426923585e+00
3.105766355763261988e+00 3.882426219302562043e+00 3.178934011684847238e+00
2.467426041804531511e+00 3.349558023821967989e+00 3.368305062182606502e+00
3.003876717269656105e+00 3.517841019269605685e+00 3.501629172226384146e+00
3.302728337554151405e+00 3.469283521877022380e+00 3.207311660679012633e+00
3.128325612024448699e+00 4.092089720540614373e+00 3.247514654845301330e+00
3.057425846412401338e+00 2.930032880851025201e+00 3.304738940772666833e+00
3.357894457388923559e+00 3.572513897556557350e+00 2.261746367384869227e+00
3.108352339309698564e+00 3.179672058784687838e+00 3.004965076028714765e+00
3.252818872340126344e+00 3.115096457009706832e+00 3.577386075106643748e+00
3.328103293825918740e+00 3.803940663677892964e+00 2.688786559647976748e+00
2.901570581388681180e+00 3.468101555794648405e+00 3.857398658902540411e+00
3.393266151080561510e+00 2.615782361706008530e+00 2.981028383741735954e+00
3.326669435107136419e+00 4.052182912102781032e+00 3.551040212303209209e+00
3.541107370309384716e+00 3.745439669881787115e+00 3.141912769604666700e+00
3.182774011267142544e+00 3.275922389940253865e+00 3.536808756562952905e+00
3.431236112051858633e+00 3.177527577028110173e+00 3.010035759583345349e+00
2.476730757822294571e+00 2.721894629669149968e+00 3.279095570250321945e+00
2.910697553355033662e+00 3.771734672694748269e+00 3.391731505608120756e+00
2.722947106169588682e+00 2.857733735381821294e+00 2.633854897991154242e+00
2.727121971215566987e+00 2.802879018940035660e+00 3.039147378411850564e+00
3.548270248244843383e+00 3.671580825077470855e+00 3.667757966058023289e+00
3.097002171434649398e+00 3.369714065847506657e+00 2.978006458239852439e+00
2.416200193587947798e+00 3.518824243649452121e+00 3.443397761621356690e+00
2.980543950186275381e+00 2.887246878648941362e+00 3.369710138256163834e+00
2.998348030968460254e+00 3.334974354805281482e+00 2.280788474374457309e+00
2.336181595010256462e+00 3.593456431892243952e+00 3.152241085873894288e+00
2.769763926990112868e+00 2.995776503060725737e+00 3.589836937086615887e+00
3.852884785027279602e+00 2.896791060657819550e+00 2.336113408036451844e+00
3.505136477879882584e+00 2.746426154850555967e+00 3.213846817066470241e+00
3.676588682602873526e+00 3.520943562826035045e+00 3.578277478210049711e+00
3.096162116274199683e+00 3.735664922010572209e+00 3.064281822333662308e+00
3.944760052047285193e+00 2.865968303534857320e+00 3.428898249456321601e+00
3.173307703164079729e+00 2.927426415340222743e+00 3.248159327297008847e+00
3.109728127978945267e+00 2.473826530341774799e+00 3.294720946418108642e+00
2.939618206115270471e+00 3.270508236227398058e+00 3.407928833485626363e+00
3.765008889958438854e+00 3.382961146408552278e+00 3.557702908333084668e+00
2.749982505150933232e+00 2.660089499674660463e+00 3.526374823003011194e+00
3.966084079638127147e+00 3.885082781463955470e+00 3.367796543710826374e+00
2.665230802452174697e+00 2.568717684342719298e+00 3.353490856381890595e+00
3.329640855021712920e+00 2.094454633767846463e+00 3.667391260573329870e+00
4.008666670220708994e+00 2.812075812089477100e+00 3.386939859515972095e+00
3.431491641703312556e+00 3.443340051305843641e+00 3.180067841531912798e+00
3.355910097110100132e+00 3.954151405460256896e+00 2.002060299939465438e+00
2.952032430741211133e+00 3.081107645914303639e+00 3.001232491809576963e+00
3.982667559294540638e+00 2.918874746371051376e+00 3.575743104202215417e+00
3.731696475172668226e+00 2.462553393029231597e+00 3.175313836416041369e+00
3.651522084499113419e+00 3.630249784146233782e+00 3.603379325958917523e+00
2.940001636654348882e+00 3.624955737541922574e+00 2.675146655152360164e+00
3.531393035936501779e+00 3.216453614925869342e+00 3.558410452653012701e+00
3.309553370130063676e+00 3.235600454633360989e+00 2.248933761304391155e+00
3.084310796229471130e+00 3.587824616305985259e+00 3.709976717292134296e+00
2.842699037841624587e+00 2.626772477797468586e+00 3.091491388450196887e+00
2.570901301529688876e+00 3.529534678350907395e+00 3.301002212769450939e+00
3.946022573825615609e+00 2.626208798140170053e+00 3.230219210304176247e+00
2.837398719461902807e+00 2.444195048349477428e+00 2.570253026715203948e+00
3.736732317722041508e+00 3.535379014552595400e+00 2.572264891477364923e+00
3.476222616031997781e+00 3.227581070022236265e+00 3.047321875354704446e+00
2.243143509337359287e+00 3.081294676684311451e+00 2.879293529249467909e+00
3.715709632512946392e+00 3.458470181662794296e+00 3.602601247290037279e+00
3.131481318592252538e+00 2.777108377567670150e+00 3.633250302973421331e+00
2.813953500577224265e+00 3.006577428110862371e+00 3.413403952276884645e+00
2.838093123862023948e+00 2.882143516295662788e+00 3.096339038133783639e+00
3.314999475990197286e+00 3.255493076738328107e+00 2.267137411260502056e+00
3.114388080744263210e+00 2.773904505516936680e+00 2.578575943673443671e+00
3.113572350301895941e+00 2.491790634950026728e+00 2.782628266115029003e+00
4.150176272890274909e+00 2.512940824863114653e+00 3.642934570854875265e+00
3.444729392701409765e+00 3.344699919846346958e+00 3.022948898056032174e+00
3.397312034254031943e+00 3.407841396080788510e+00 2.977910091110383295e+00
2.637645369093699177e+00 3.961649756919348064e+00 3.776271449149848358e+00
3.502613052022322648e+00 2.451462068606759637e+00 4.075081388591230258e+00
3.542395342802058700e+00 3.494486335856548553e+00 3.058640106208163179e+00
3.902500363998546273e+00 3.235001366495485531e+00 3.420385664380134028e+00
3.145991801012347100e+00 2.991081517415539626e+00 2.869166216425985461e+00
2.616363365680272945e+00 3.737076746135960192e+00 3.155681952291807590e+00
3.609822111732659877e+00 3.029710443584838320e+00 3.409575298822174805e+00
2.489353787932008011e+00 3.547109051072897756e+00 3.182486806799585732e+00
3.457276221087141721e+00 2.508844125456765273e+00 3.407133752133621130e+00
3.359596482503768300e+00 3.572305080762557594e+00 2.289281635830932249e+00
2.883169960889667927e+00 3.047612254784688002e+00 2.432345554709627322e+00
3.208154196450500262e+00 3.598495657125319713e+00 3.240090061916931941e+00
3.938569407775416309e+00 2.994164702690181645e+00 3.190015069706140238e+00
3.526062505571290195e+00 2.604001988443536586e+00 2.493478055323390841e+00
3.380019113200507519e+00 3.316600260962627722e+00 3.961580649907999518e+00
3.226163455289528859e+00 3.820071709612057553e+00 3.723829725990057238e+00
2.767376620233584106e+00 3.427068304252018915e+00 2.986283643510621033e+00
3.224025479536908989e+00 3.416290797661051926e+00 3.271429420558147783e+00
3.614947113396634215e+00 3.233886290078537229e+00 3.309689823275991927e+00
3.042223169645886127e+00 3.671619242681101181e+00 3.137492146125045789e+00
2.595398584955557197e+00 3.090656800580749763e+00 3.936278537135882605e+00
3.360013572999861697e+00 3.431671963142115978e+00 1.999205925268913164e+00
3.099160962877184566e+00 3.302881841838972932e+00 3.047754567768573342e+00
3.920025282394882904e+00 3.647121383861730237e+00 3.072303079976510087e+00
3.335635515361206060e+00 3.176065916212684748e+00 4.140076260382786977e+00
4.098565256220094710e+00 2.817166503629283003e+00 3.161431825689890118e+00
2.837486269923169324e+00 3.647642694458390178e+00 3.328489801529920022e+00
3.302948994597243004e+00 3.389446448816940460e+00 2.593980747878982474e+00
2.840355867324514616e+00 3.192593117968232530e+00 3.781916074007315220e+00
2.918059051145594385e+00 2.756417852953593428e+00 2.811243168109947899e+00
2.817495022668883742e+00 2.782073458489173756e+00 2.970118195062049438e+00
2.745383620685389658e+00 3.293761277425782730e+00 3.790121070831881323e+00
2.708903784254908409e+00 2.917376202695893816e+00 3.519049181315072605e+00
2.882883546483308912e+00 2.860734409080107454e+00 3.326510113657609402e+00
3.702937340630180874e+00 3.703113757512626947e+00 3.677525526861181060e+00
2.964971695243900029e+00 3.379582390566381989e+00 2.545005883800016022e+00
2.842742167778703699e+00 3.356433316012501500e+00 3.606637626756518777e+00
3.360676132600934007e+00 3.471575604506941026e+00 3.619722716129897933e+00
2.543345305979815674e+00 3.138169362076533631e+00 3.715578288131027751e+00
3.483718699641775718e+00 3.478227978085081329e+00 3.701039446327929028e+00
3.616338833216125703e+00 3.016028029724188375e+00 3.454675925412917792e+00
3.094542788182455872e+00 3.619925866499710931e+00 3.656570139582215440e+00
3.139117839100183271e+00 3.979604174023370078e+00 3.440787271714659479e+00
3.297454017319962460e+00 3.435849517876214509e+00 2.921991787959886455e+00
3.790673570850870089e+00 2.896776367710761413e+00 3.576390211609556058e+00
2.942079771359686458e+00 3.884002032389132886e+00 2.924119510954731993e+00
2.895205981894368286e+00 2.905318853503145782e+00 2.194858459340870205e+00
3.232849563705192608e+00 2.970552932256162570e+00 3.796516095951558256e+00
3.326639830469261039e+00 2.700188718037649593e+00 3.420957349363510591e+00
4.035825776865785031e+00 3.189472533765130624e+00 2.634272081014142675e+00
3.402320184097864075e+00 3.080643987079196400e+00 3.319006176332102598e+00
3.057138248059172003e+00 3.240648971224726171e+00 3.431373635155190893e+00
2.446025105007472167e+00 2.953214615772054685e+00 3.689691147639671431e+00
3.531523417701500467e+00 2.517491962757756330e+00 3.840813690757954202e+00
2.803755925143717409e+00 3.779959530020415848e+00 3.351216940105442355e+00
2.564201227390801918e+00 3.127879569193934728e+00 3.515813137213715578e+00
2.797252760495108959e+00 3.571358699111398138e+00 3.734670783892682699e+00
1.999853836108830940e+00 3.100696803872597496e+00 3.533112962417660707e+00
2.583079603218919384e+00 3.594379897321054784e+00 3.544043646472543330e+00
3.256880972482141257e+00 3.446723722440018012e+00 2.906827241843596532e+00
4.061190471120522005e+00 3.535948713465632665e+00 2.535773958097667258e+00
2.951604087194344306e+00 3.072032635998318106e+00 3.056238456536865211e+00
2.400118770660673917e+00 2.758194975306814456e+00 2.823776057681476548e+00
3.013336659574074705e+00 3.170523328054479784e+00 3.472336089370500201e+00
2.139200390841350163e+00 3.044951161850039334e+00 3.571134007318619297e+00
3.293345447382027835e+00 2.869400745279973464e+00 4.031469440586037400e+00
3.524511582986250779e+00 3.434726724352640481e+00 2.261754724636939606e+00
3.011666550455589064e+00 2.746646249362579173e+00 2.644790653013689319e+00
2.798794899545709036e+00 2.784549981668628771e+00 3.560072489494807702e+00
2.718795412182992699e+00 3.031184662157604848e+00 3.247766803274454439e+00
2.863899868867760379e+00 3.457755664927535832e+00 3.834080151223353106e+00
3.572760380234903721e+00 3.149000487248330149e+00 3.255904324369335523e+00
2.904766311957287961e+00 2.738933185791108560e+00 3.323421540535900220e+00
3.630678448820270354e+00 3.058591170079136834e+00 2.892237592980409833e+00
3.458431620614929258e+00 3.589941281750051338e+00 3.253654193318614496e+00
4.023446260257910190e+00 3.734511575235114123e+00 3.312483994128880394e+00
3.368287865308826401e+00 2.635065944529433768e+00 3.496145560504606120e+00
2.918662507996816924e+00 3.416471301024332163e+00 3.601289752532646826e+00
3.134211718833411098e+00 3.201554209463907341e+00 2.800604492118837552e+00
3.379458027184379265e+00 2.918662381908168069e+00 2.827609586643105022e+00
3.665485353762613752e+00 3.794796176578203006e+00 2.363395726600496793e+00
3.330225747880126264e+00 2.761943270034451281e+00 3.180389315499090319e+00
2.707216109638304058e+00 3.348587717125771412e+00 3.484482985993089699e+00
3.210027619780725594e+00 2.946532795552782247e+00 3.311307999817687087e+00
3.332501524895367773e+00 3.523674366460411989e+00 3.795253487312454155e+00
3.641457473534770894e+00 2.964233304393591784e+00 3.574981600723567521e+00
2.729049954897198926e+00 3.906992880185813810e+00 3.583993546250673123e+00
2.703309954768764900e+00 3.139218544964822222e+00 3.191361022158776262e+00
2.988699203307848773e+00 3.224581011502944516e+00 3.342299583024836540e+00
3.999296560317676885e+00 3.501946898595215796e+00 2.634597805126820180e+00
2.889994175953574107e+00 3.687722628526377999e+00 3.208276852435993476e+00
3.668790303383975715e+00 3.976936972042033336e+00 2.317698124636717871e+00
2.311571635333495855e+00 2.922466662481909339e+00 3.285529243573130920e+00
3.229734268267920427e+00 3.602172832248758283e+00 1.876841738898404000e+00
3.556501429704128192e+00 3.768784347340651042e+00 3.450880657774083371e+00
3.345621506519337984e+00 3.010352383378571695e+00 2.420199235928742088e+00
3.397288024707173726e+00 2.490347968483773489e+00 3.314964029759542186e+00
3.103610506401386804e+00 3.557224304840231888e+00 3.379424036874125736e+00
3.559903565560309069e+00 2.504478064833846940e+00 2.109789371096693067e+00
3.026125651537134864e+00 2.424758886891962284e+00 3.080650886218526896e+00
3.115637856249546811e+00 2.744588030777362242e+00 3.881121020892758455e+00
3.680595435838324381e+00 3.096025131158033350e+00 3.754311857840898270e+00
2.964232197661116786e+00 3.314786676979117885e+00 3.141432943887560558e+00
3.748460027881687306e+00 3.165329066343318676e+00 2.947900131758895537e+00
3.205134517202332667e+00 3.736709931233535453e+00 3.696127728208008723e+00
3.479788477090085319e+00 2.196857684367802488e+00 3.577322568495997501e+00
3.195967814559458109e+00 2.531130091251072578e+00 2.975179069162048329e+00
2.965601982914185530e+00 3.003791984704921258e+00 3.416467250768880692e+00
3.399219753128140287e+00 3.553596807966115989e+00 3.396514453875848716e+00
3.806714754457162897e+00 3.654855012020246985e+00 3.259453797544586084e+00
2.853090656719751816e+00 2.228059767646671130e+00 3.464430589759320611e+00
2.806718982759503156e+00 3.475907512765172847e+00 3.321554160458276783e+00
3.493066762536235270e+00 2.631879566528938508e+00 2.935866819914378034e+00
2.955756393019405959e+00 2.675518684225046684e+00 3.324626852518675513e+00
3.168815710780936712e+00 3.224097107485513369e+00 3.240975749116457472e+00
2.756160375519288053e+00 3.590620992031241965e+00 3.642674330506767699e+00
2.915500696016304794e+00 3.218724326675555858e+00 3.094169919888158926e+00
3.676173037753678763e+00 2.913774409248315322e+00 2.809027453760013948e+00
3.529923411519825027e+00 3.543634627473688514e+00 3.621236296090772022e+00
3.145076678275819049e+00 2.884834491745853935e+00 3.628006229076762956e+00
4.098307308060817000e+00 3.801006242981747718e+00 3.335558099418951095e+00
3.696135262144190747e+00 3.192336682877401355e+00 3.190667931154052894e+00
3.322670317885454860e+00 3.376090507815290742e+00 3.189695238957373835e+00
2.636114676523677147e+00 3.405608767635698531e+00 3.437335970139606012e+00
3.692987228731416049e+00 3.479979656152001333e+00 3.894754940579754354e+00
3.878720622621348646e+00 3.346088966228172090e+00 3.447130086596381204e+00
3.460306295115186614e+00 3.434302088620378779e+00 3.556883399669482859e+00
3.541617323953103913e+00 2.617103494821884979e+00 3.300524772672987606e+00
3.419886028748490681e+00 2.953440499665972663e+00 2.986057938218268593e+00
2.843545847229027146e+00 3.348809382415283142e+00 2.993129550337301659e+00
3.064624999390835214e+00 3.382624397721126552e+00 3.428384108525883267e+00
3.536850556380881194e+00 3.010953977571740214e+00 2.718409615376113475e+00
3.183204117955473311e+00 2.939785502599862266e+00 3.467143428884865486e+00
2.986221989343020855e+00 3.083932209275627390e+00 3.217311873967990454e+00
3.176513173783735322e+00 3.673887472727068726e+00 3.983590232526780461e+00
3.313948823035692826e+00 2.430275729222254544e+00 3.376442457069125602e+00
2.120233715649626483e+00 3.693574453687782810e+00 2.760636598212847570e+00
3.231485148394512841e+00 2.897432186873333038e+00 3.235110011634214633e+00
3.908568354400935085e+00 2.785581581987139455e+00 3.941827652394371384e+00
2.990429897107738544e+00 3.268879342723924442e+00 1.815271053866936324e+00
2.755402796067841553e+00 2.799807002983737636e+00 2.600830884829298029e+00
2.922594709924632994e+00 3.677647028465993451e+00 3.459037571092077989e+00
2.416187430160331218e+00 3.628188895947928483e+00 3.924484806670850645e+00
3.247963183611862981e+00 3.384141635310114804e+00 3.432873771964818133e+00
3.474481723448497483e+00 3.150773384502664420e+00 2.669559176463454975e+00
2.810542074088091091e+00 3.569659380649705227e+00 3.991737363750355261e+00
3.627743425977507652e+00 2.915391215423478677e+00 2.650960335126228529e+00
3.762540508651471161e+00 2.793824958920272827e+00 3.547205734696594615e+00
3.210396506862726707e+00 1.987709010856305358e+00 3.219318762208842166e+00
3.603299090981495922e+00 3.542170554199013388e+00 3.016059554223695205e+00
3.290616169018261594e+00 3.012089920443502322e+00 3.354547698659076094e+00
2.673323813477984867e+00 3.583991155036524656e+00 3.622152278017418681e+00
4.174125002155856912e+00 2.678659317127577655e+00 3.242762269484608328e+00
2.806454133099748560e+00 2.938853632993573051e+00 3.293692014601045326e+00
3.115010702568296264e+00 3.886910845525449076e+00 3.469808849375215054e+00
3.420602099667705343e+00 3.244090282620642807e+00 2.699150262591775817e+00
3.131443353757433101e+00 3.397178856444564410e+00 2.035806807806164631e+00
2.849940333137148230e+00 3.573011560049120572e+00 3.424469677117723876e+00
3.051184408188677644e+00 3.093940166648776025e+00 3.069416066022481626e+00
3.828821236488903157e+00 3.409068060922912480e+00 3.800270976673513879e+00
2.702480929474145199e+00 3.101601988064476068e+00 2.824049527675487781e+00
3.664392264492677853e+00 4.059212523436986686e+00 3.242685910455542775e+00
3.010373006583036748e+00 3.539605944605598520e+00 3.629503927087468718e+00
3.113359547049812104e+00 3.625197674560345806e+00 2.968987034743651332e+00
2.732121446767792783e+00 3.896316265999330231e+00 2.868925093927988001e+00
3.178722432681804655e+00 3.562585378548100312e+00 3.868242318437286276e+00
3.404543752692579250e+00 3.832054140091228689e+00 2.361803062876043136e+00
3.612409577006965300e+00 3.836047840561652933e+00 3.022094168611269005e+00
3.003562539101034989e+00 3.068840239969389483e+00 2.943945955027714056e+00
3.326402755668218081e+00 3.095674759125226938e+00 3.222373286132321546e+00
2.824833606015143772e+00 3.615024833719844732e+00 3.506291164570003893e+00
3.737552812059126595e+00 3.212726110265716084e+00 3.284406935836146957e+00
4.046228478563823394e+00 3.135824666163900876e+00 2.097707994782951779e+00
3.139871366074070025e+00 3.042206931019820093e+00 2.618364162110621951e+00
2.399687905055634118e+00 3.706732516030482483e+00 3.516544567172034341e+00
3.458680589494991686e+00 2.307258762793768181e+00 2.668123658153874089e+00
3.469471455770411605e+00 3.402317051000574022e+00 2.965415701569399154e+00
2.992210211420095689e+00 3.493074597511632184e+00 3.101818454514667867e+00
3.233368476846433026e+00 3.296693805134778277e+00 3.023844248954597358e+00
2.902149856798347027e+00 3.111907246831210561e+00 2.666578580850456071e+00
3.274535371793149352e+00 2.643550905731999467e+00 3.109580507472554434e+00
3.673580225854240933e+00 3.830598721889526992e+00 2.970607244204066522e+00
3.069520675897363216e+00 3.302198679637645462e+00 2.683626571944103922e+00
3.786649959078594030e+00 3.396223726652498165e+00 3.923832268541023183e+00
2.363921798692701692e+00 2.869589680573761736e+00 3.246993867147559776e+00
3.080257973829565010e+00 3.121098495703935161e+00 2.928378178602446980e+00
3.371919503538225893e+00 3.226062341206684891e+00 3.523392297261325190e+00
3.007778410854986539e+00 3.266419846891686962e+00 2.909087047376178070e+00
2.875126785012428243e+00 3.615775397939521518e+00 2.523932341770287024e+00
2.898522346733218846e+00 3.509260163532679222e+00 2.951871663880524466e+00
3.552496269709211507e+00 3.275498287451267476e+00 3.054729049785052108e+00
3.263916117653228532e+00 3.292332633863466196e+00 4.141664561877055561e+00
3.594978484828396770e+00 2.965231978207668817e+00 3.133957140563817578e+00
3.315529355891133179e+00 3.569269611252811725e+00 2.835991619363111838e+00
2.884008690784294782e+00 2.014489762083288227e+00 3.511065641777819657e+00
3.272052398955918484e+00 2.915968175083497815e+00 3.096453808153915244e+00
3.888972355679836568e+00 3.610378852459450005e+00 3.486165591764840865e+00
3.411364742017761298e+00 3.771867410885398897e+00 3.155581978811859312e+00
3.405186760453309702e+00 3.206896894056638470e+00 2.333129412249161483e+00
2.590455010530706481e+00 3.496098672389154949e+00 3.730511038879650076e+00
2.792672722307367739e+00 3.525212395922536768e+00 3.579196782665612364e+00
3.639827321640860536e+00 3.725294964002006104e+00 2.267647688176008369e+00
3.358853031115009546e+00 3.692208878069100919e+00 3.254654389723222518e+00
3.378260307087590952e+00 4.025288670437070060e+00 2.164719532734261875e+00
3.000394905615212604e+00 3.577956105865203185e+00 3.048785429838444472e+00
2.861386336653632512e+00 2.866587750109727217e+00 3.198605670648695387e+00
4.085814955225163025e+00 2.951918916606661281e+00 3.448037930467124035e+00
1.883122160227012287e+00 3.628515644734989554e+00 3.516834535074635060e+00
3.659567618769677733e+00 2.842647077095524999e+00 3.188567809809251585e+00
3.276713266577660821e+00 3.213862295685759207e+00 3.523620626639900610e+00
3.682953884608273665e+00 3.214415698972368229e+00 3.061225280993709497e+00
4.185853505329942159e+00 3.186313918064048512e+00 3.309584001206260062e+00
2.891136182687191969e+00 3.740959035867954974e+00 3.502881854288523833e+00
3.565617589920550223e+00 2.925611384384659175e+00 3.329502618534929237e+00
2.150613438503881536e+00 3.313934050628726702e+00 2.809129799242026770e+00
2.583989494943689902e+00 4.089460474472079277e+00 3.213623430678416160e+00
3.749422545509910165e+00 3.108055745957538640e+00 3.125961272942251234e+00
3.644412107604505291e+00 3.469237058788971595e+00 3.552539200209261061e+00
3.826006068506951241e+00 3.775766908171275027e+00 3.257365618548244246e+00
3.653718725548451562e+00 3.710328549106488349e+00 3.504828376416140756e+00
2.542731738295839872e+00 3.041590834459145132e+00 4.006098626678642916e+00
2.907920087139131748e+00 3.000720030785773318e+00 3.205020083133637510e+00
3.536085089282702487e+00 3.012142372023378201e+00 3.903094500730214023e+00
3.032854642040707205e+00 3.982411416657041681e+00 3.019599480257409319e+00
2.785880181956924329e+00 3.162383669731656521e+00 3.448896355340366870e+00
3.491915058133236549e+00 3.961224950837194392e+00 2.832395032671846558e+00
3.367105864090512046e+00 3.270502671097324399e+00 2.242157667989558512e+00
2.214209173279558129e+00 2.831832704069858320e+00 3.196408178625652408e+00
3.100445052586633388e+00 3.171797816812697679e+00 2.791322302630930619e+00
3.719723189505794281e+00 2.613864989234206071e+00 2.902514423372987373e+00
3.674161196313403099e+00 3.305394769067745209e+00 3.161157476965793300e+00
3.380107535438091393e+00 3.058903541577939755e+00 1.997635436012771937e+00
3.874300465081996769e+00 2.331918441733260128e+00 3.412951177988747808e+00
2.596635723815824193e+00 3.268579876318310262e+00 3.341364690496368084e+00
3.268445679372709023e+00 2.901222891917992541e+00 2.733499876827233166e+00
3.741873664134763189e+00 4.075189066211322597e+00 2.972441991118931703e+00
3.364456593819265873e+00 2.938060455404094995e+00 3.432473308273104262e+00
3.572136471540786840e+00 3.408621289664143461e+00 3.185846966581544759e+00
3.795981846764795886e+00 2.548369575510943008e+00 2.705153129271206769e+00
2.914371095297422887e+00 3.344551449694041612e+00 3.212829444184644334e+00
3.453051777677508927e+00 3.432919611223882672e+00 3.638360050518059996e+00
3.316968451096635739e+00 3.120006832453687817e+00 2.393736182796626810e+00
3.225563065570424826e+00 2.640812311471899321e+00 3.369638056459698827e+00
3.079559832575174738e+00 3.460030297398027699e+00 2.482984799189447589e+00
3.321697233388578585e+00 3.283422505304259165e+00 2.384620735704067407e+00
3.351303809992503435e+00 2.905873417157169847e+00 3.607389292669265224e+00
3.586892426844190851e+00 3.130372510141119502e+00 2.519039095459331801e+00
3.340103640930693896e+00 2.237489255357800744e+00 3.913876557763685593e+00
3.170357321232415426e+00 3.890668625487249344e+00 3.397757922530786345e+00
2.724392290036493858e+00 3.199398388046222230e+00 2.301383980092986281e+00
3.205638943845690036e+00 3.207737349127739890e+00 3.634534652418494716e+00
2.976623275848207406e+00 3.391376272632912858e+00 3.320788354322742997e+00
3.566838596738854061e+00 3.742489216074418756e+00 2.945468145352716505e+00
3.784817613463963504e+00 3.994738492254576556e+00 3.544401608189152952e+00
3.345858495165268121e+00 3.973189468846456407e+00 3.060356178850792475e+00
3.285664991140876623e+00 3.919465895849278958e+00 2.567548972864527990e+00
2.491618647492346739e+00 3.504117044062073916e+00 3.335500751230682681e+00
3.449453473050494434e+00 2.682135558905341277e+00 3.844226456412286996e+00
3.338770407410816432e+00 2.961028905388378263e+00 3.484955402474954500e+00
3.156744999713505972e+00 2.913879308497332676e+00 3.547424172585621260e+00
3.646197705152554480e+00 2.178950410611213417e+00 3.516851003796961805e+00
3.388671430784924166e+00 2.278757277013591320e+00 3.500297553660100203e+00
3.522724408882908609e+00 2.551007072148451460e+00 3.156981546977177810e+00
3.674386110386539173e+00 2.573926608134527338e+00 4.087333137307538777e+00
3.144768246276666179e+00 3.550972025889851835e+00 3.940622451629263168e+00
2.659556922616115315e+00 3.009621038735007748e+00 1.900918494562403582e+00
2.375044000132148003e+00 3.202231005935559871e+00 3.327047537260415577e+00
3.122488185082648915e+00 3.148044757681736083e+00 3.327755724690516725e+00
3.503861679029529164e+00 4.019846318522698247e+00 2.473461753433597199e+00
2.972558221146053725e+00 2.194977982745706768e+00 3.216322923073751117e+00
2.878985479512695012e+00 3.610674090645669576e+00 3.320714293811639184e+00
3.125859152973367916e+00 3.046976312751882077e+00 3.287107336913423161e+00
3.871000246455445382e+00 3.428437588673302727e+00 3.385979351981813323e+00
3.540217181593038109e+00 2.923929020096472708e+00 3.427850523721843956e+00
3.063770018911495807e+00 3.581609420525706522e+00 3.019855204296763240e+00
2.610746146623769359e+00 3.025320290767978815e+00 2.809307137793356723e+00
2.610157113262681072e+00 3.220265296046803893e+00 3.776223149017878811e+00
3.059602963790959862e+00 3.311448776755225420e+00 2.227873369466916831e+00
2.295395792856758099e+00 3.106976063140164168e+00 3.185939704719867649e+00
3.421840423386091956e+00 2.997334628112374943e+00 3.022564356171650868e+00
3.246092840926304124e+00 2.235835984533958154e+00 3.413526509566671141e+00
3.934368867887724441e+00 3.484447817891529908e+00 3.543898160666879793e+00
3.006251083243022482e+00 4.139565100325996561e+00 2.570805369881451696e+00
3.073313310550779498e+00 3.206049099929027424e+00 3.263340449623454820e+00
3.345155958272145291e+00 3.140336257381448171e+00 3.401037080472701035e+00
2.863970367045083787e+00 3.546557253795115550e+00 3.898340021816348422e+00
3.663816434039461889e+00 3.094332948806977512e+00 3.026401173906554831e+00
3.202971539530735434e+00 3.829991290223311751e+00 3.382319191950810211e+00
3.279913092941888042e+00 3.691687322742235544e+00 3.042776313244742958e+00
3.143725512419532020e+00 3.138887719817657018e+00 3.544678090235532597e+00
2.874944921276677778e+00 2.647074387943564755e+00 3.199983610703716064e+00
3.411595281596986773e+00 2.840615525851524215e+00 3.497429347163879765e+00
3.716533485317542684e+00 1.601151768349015292e+00 3.299576385716789240e+00
3.249255500865284141e+00 1.943542177188195996e+00 3.865612595584447586e+00
3.686424408493192306e+00 3.877859501341521575e+00 2.005558813511147509e+00
3.431660996469516167e+00 2.719602781085260101e+00 3.581118849904620038e+00
2.873886369978094102e+00 2.428387385802503573e+00 3.163860636794905812e+00
3.236998641904252239e+00 3.364805490403180777e+00 2.970513092278317391e+00
2.963193143739040192e+00 2.903446593880508964e+00 2.929313902391403435e+00
2.572142385721642110e+00 3.698065459238899066e+00 2.819322862090733572e+00
3.211302565108609564e+00 3.096465033711615078e+00 2.071594758811143855e+00
3.444269987544122724e+00 2.474781661019817669e+00 3.258301562435006016e+00
3.577231962783487429e+00 3.649290034087864232e+00 3.357120438330726042e+00
3.781118879455971804e+00 2.277515553356469713e+00 3.492977134737971223e+00
2.743611876990519782e+00 3.034747461826732273e+00 3.488849626031525375e+00
2.279738375259607430e+00 3.732739031138413655e+00 3.789742429873749874e+00
3.001439094883864733e+00 3.495750761139733154e+00 3.084743476667344275e+00
3.307401853577285333e+00 3.049151100366072953e+00 3.600141948270252801e+00
3.340775279053753266e+00 3.529164140580374642e+00 3.056686506217778376e+00
3.290537394174803065e+00 2.495542605979354622e+00 2.984165119596615678e+00
3.113629496827380549e+00 2.077872574779654702e+00 3.342003391389019029e+00
3.565204747665066343e+00 3.181813318937899648e+00 3.808374229813133560e+00
2.970554431261495765e+00 3.796502418522755384e+00 3.771238673200927760e+00
2.200276456448372553e+00 3.874573998882214987e+00 3.263564512520693128e+00
3.526683941664360500e+00 3.057285728475219067e+00 3.437953868047532779e+00
2.765715987345427784e+00 3.625011723546307074e+00 3.687868049376629376e+00
3.412577359432056756e+00 3.570455152653021269e+00 2.818430766400431331e+00
3.307779188620967314e+00 3.667229854529201916e+00 3.883326708125822258e+00
3.681490235104911246e+00 2.709091935309875687e+00 3.101934320532422351e+00
2.677080014741130221e+00 3.869142921273232005e+00 2.850261690493933298e+00
3.553604709561429598e+00 3.924005488823448573e+00 3.739916980260555412e+00
3.792292690453614945e+00 3.043180378002324993e+00 3.264208990272006172e+00
2.265464425847256713e+00 3.612917408716846079e+00 3.361487983317122730e+00
3.102693595725285025e+00 3.516294227965621300e+00 2.089927979199265096e+00
3.026487007762033610e+00 3.913033094846100735e+00 2.905513271425249400e+00
3.453828166699726587e+00 3.463311685343387403e+00 3.199383476955600436e+00
1.973450591572240453e+00 3.266873849771108951e+00 3.199685163507462349e+00
2.685949766001182848e+00 3.699624370259787298e+00 3.007509338359203088e+00
2.725653583795326185e+00 3.383063193043660544e+00 3.379616499197414026e+00
2.331688189208200868e+00 3.216694764180778598e+00 3.813127335081166080e+00
3.759421459236373941e+00 3.436643887986964518e+00 2.965223813587468005e+00
3.601551563273761136e+00 2.933766177150437748e+00 3.052843071483633430e+00
3.374322814338714505e+00 1.954639375201958851e+00 3.165622118389808115e+00
4.075722681180828033e+00 3.220912031197403547e+00 2.722297384978795254e+00
3.087287768774787278e+00 3.373954866477403503e+00 3.296952279612411996e+00
3.591898772448775645e+00 3.605920689198593099e+00 3.068603626130624651e+00
3.376000238398701558e+00 3.394119120931932354e+00 3.796258669402241104e+00
3.144588847964485900e+00 3.745209720798849506e+00 3.180894710406295456e+00
3.935191670831768906e+00 2.228464269425786792e+00 3.412747048093332847e+00
2.535087454402897844e+00 3.070151176939811766e+00 3.124830714277762933e+00
2.364353803018575562e+00 3.024555987124800893e+00 3.170480765821717117e+00
3.722435039972410653e+00 2.881223717591894218e+00 2.230392642531690228e+00
3.250968923670649158e+00 3.418887004056958112e+00 3.650798674115514952e+00
2.680217613925462317e+00 3.065758519882948008e+00 3.421305283646900897e+00
2.667191336400334123e+00 3.632400468781400882e+00 3.559754006950905492e+00
4.184828948813381189e+00 3.234877927503167605e+00 3.683780207854585154e+00
3.048429736628387676e+00 3.657337874922816479e+00 3.463830632507999496e+00
3.891617853014952555e+00 3.718110325564624397e+00 3.297046424292561007e+00
3.882458062576762181e+00 3.370200033471234757e+00 3.604545418957060487e+00
2.830288618049615401e+00 3.241981848851331893e+00 4.161516253632428608e+00
3.015580682805634627e+00 2.643659166098854207e+00 3.705347686872915158e+00
2.740230843422800433e+00 2.492674756728505692e+00 2.750890006076257333e+00
3.250223239125104691e+00 3.041220517226256970e+00 3.406162436060475862e+00
3.070314713323232692e+00 3.098493102498873775e+00 3.264781912595152491e+00
3.486735825365507857e+00 3.163666743876334841e+00 2.778412115538317906e+00
3.310810389228316719e+00 3.083304696152296298e+00 3.503745725165445801e+00
3.677370291309353778e+00 2.943198267590809714e+00 3.725859014667398661e+00
3.580899648985304218e+00 3.114371901212385829e+00 2.826538202812836076e+00
2.120816657989820442e+00 3.662509002851227713e+00 2.902993591780814064e+00
3.215678775831269043e+00 3.495551929522117796e+00 3.540460314127728214e+00
3.472768642185247501e+00 2.786884400939294792e+00 3.731752002735687856e+00
2.559849114098355027e+00 2.889572618923060610e+00 3.072611840148838258e+00
3.987889816907673080e+00 3.515600046135318291e+00 2.951723229344548116e+00
3.178837693743938875e+00 3.892362568810129542e+00 3.274753756581169295e+00
2.951867534700046924e+00 3.047215140288127344e+00 3.283770542491274647e+00
2.870834146797486941e+00 3.317801678376085750e+00 3.748887850264776223e+00
1.904980956409028758e+00 3.484622199670064813e+00 3.778520081099840056e+00
2.913209696707630414e+00 3.494459658821571946e+00 3.036652941079037937e+00
2.691968591287583479e+00 3.750920748117789305e+00 3.115826087757719520e+00
2.833436545158613207e+00 3.147092754663001646e+00 3.620986165186308003e+00
3.032549758468824130e+00 3.320992869219022037e+00 2.897320513947527321e+00
2.571830987104846145e+00 3.433522766268576998e+00 3.084214186510606748e+00
2.681263192857339384e+00 3.446905133046385572e+00 3.524365691997005445e+00
3.642643033328526236e+00 3.005721939162043110e+00 2.661871817480180979e+00
3.441695379339590577e+00 3.987815573018738124e+00 2.506125771596769969e+00
4.071716299099415792e+00 2.988258182880226155e+00 3.793135605946060362e+00
3.966158684280802316e+00 2.928147014026818429e+00 2.686250277725078295e+00
3.354310507666125485e+00 3.002171980672859952e+00 3.136244847512422051e+00
3.536558723608985932e+00 3.205142841534308396e+00 2.478055270635494356e+00
2.807262062296504546e+00 2.603685982308649560e+00 2.931233491848542538e+00
2.689246569349801330e+00 2.873620462120870744e+00 3.081339066203266697e+00
2.659534055002211073e+00 3.211958679228303470e+00 3.021189218709928959e+00
3.548024805938192472e+00 3.175798418694776970e+00 3.214982470179775120e+00
3.032791043190973035e+00 3.595736835754064664e+00 3.450798493299826575e+00
3.065584590247395269e+00 2.350341169960114662e+00 2.928902244803684329e+00
3.810346239628547682e+00 3.073425358060930979e+00 3.855915077240898103e+00
2.939953960889337914e+00 3.615803000795974942e+00 3.186623944045542611e+00
3.651888268783830327e+00 3.144312755657986624e+00 2.561726134421032697e+00
3.209252367719175325e+00 3.537097973179613941e+00 2.731718198804051756e+00
2.946169464352333733e+00 3.238552479861656064e+00 3.217144786711218618e+00
3.214358641732839139e+00 3.850280469212563172e+00 3.195754255897622631e+00
3.683628557658249481e+00 3.854443757229958578e+00 3.941137937220609899e+00
3.340697595991336311e+00 3.265484420627699169e+00 2.095084999649509783e+00
2.885785800221058128e+00 3.604444319721184176e+00 2.867797541124444294e+00
2.352821171993253913e+00 2.880700531344198012e+00 3.029882863757914713e+00
3.118840055464032091e+00 3.313305578035572019e+00 3.433390700417840335e+00
3.750987291690125680e+00 2.578824187881469499e+00 2.356788804784694769e+00
3.373764456979122972e+00 2.339460846218099022e+00 3.604703400807413249e+00
2.708946810770848312e+00 2.681052250164044803e+00 2.689584037868502087e+00
3.193151608941976694e+00 3.169816095131571476e+00 3.373476308864252537e+00
3.682631820260472644e+00 3.915962631320474063e+00 2.911375055408313539e+00
3.658328475747949948e+00 3.649284420207300705e+00 3.096467534799578480e+00
3.533028851642668666e+00 3.446945592082740095e+00 3.066513599447147964e+00
3.233944161974683595e+00 2.962312677193235100e+00 2.354688824020299887e+00
3.805297544120635145e+00 3.844308583030828785e+00 2.556029866031120701e+00
3.258276524471075408e+00 3.070072367156140736e+00 2.938436758086095058e+00
3.654854412159755039e+00 2.064295031362894939e+00 3.591070633575526916e+00
3.799500857785688357e+00 3.638169115880292459e+00 3.199622813328447446e+00
2.950145352934430587e+00 3.433419403815558990e+00 1.993025558493614291e+00
2.588635268022644986e+00 2.149382131802687113e+00 2.936450228676647178e+00
3.816328027205933449e+00 3.223497622531778628e+00 2.880054983715301997e+00
3.786260761138127595e+00 2.362659113652452625e+00 4.135018690639152616e+00
3.633044505491362930e+00 2.459452866793360837e+00 3.501715169917420045e+00
2.244913815337002294e+00 2.686057096261468047e+00 3.593281516032773570e+00
3.134167007944771211e+00 3.603397949017926205e+00 3.387332050175426268e+00
3.637879447452804893e+00 3.890444386865758553e+00 3.234923719246004747e+00
3.091260693988262975e+00 3.430468801630967235e+00 3.788090796995160936e+00
2.955755664099484203e+00 3.571037119771101498e+00 2.848985514121173068e+00
2.970260538496690028e+00 4.001875948800192262e+00 3.453881910971742908e+00
3.430684577653867695e+00 2.714566200647352545e+00 3.884412882115361842e+00
2.713408308849659001e+00 2.747362639352932234e+00 3.118005598273305701e+00
3.087155762963987193e+00 2.375160042325513476e+00 2.496232648565851697e+00
3.556260308519092472e+00 3.361584084373808068e+00 3.469142365645239590e+00
2.829712134696618531e+00 3.422871697289881610e+00 3.859954675210634623e+00
3.193508851403747073e+00 2.638702210349319177e+00 2.693662308976268793e+00
4.065781617964476347e+00 3.125574086524393280e+00 3.084587919783380539e+00
3.356815455188197461e+00 3.654009496817284042e+00 3.681854760752242051e+00
3.674410011472394100e+00 3.010934720409225385e+00 3.373277390110883012e+00
3.042568563347030075e+00 2.626930279779839061e+00 3.302095781737262481e+00
3.344455911006914750e+00 3.219522919218071433e+00 2.584498140521278575e+00
4.113695645415169189e+00 3.505133117747983196e+00 2.934652522318444312e+00
2.990976260004657661e+00 3.774423383824989653e+00 3.757395987277681204e+00
3.150207016368113955e+00 2.872912068999457613e+00 3.057835806887938546e+00
2.541201183266804886e+00 2.508246484812429511e+00 3.023178329518306562e+00
3.521437858167353774e+00 2.862828042399290229e+00 3.176395426769086594e+00
3.533066241773017868e+00 3.936167231748591178e+00 2.806475986135085421e+00
2.321425172873291309e+00 3.169032518916843788e+00 3.020229241451040547e+00
3.664273606114348603e+00 2.904355087734542984e+00 2.839979732092185127e+00
3.723949212843108647e+00 2.301965120036281842e+00 3.471888835156453634e+00
2.700588967029008192e+00 3.213366121924856156e+00 3.166499744761315682e+00
2.655849386316515126e+00 3.741926169918497802e+00 3.693254112799829070e+00
3.617972367656167254e+00 3.175135115441699796e+00 2.751458055865355856e+00
3.481686761697611487e+00 3.487025022658548856e+00 2.812565710929448848e+00
3.616946216952830362e+00 2.623909678750737662e+00 3.596440826858148032e+00
3.659877696145836357e+00 3.146024506990692249e+00 2.909227459014652961e+00
2.408372092481989135e+00 3.184299790326061697e+00 2.514170030237965925e+00
3.283789553317052246e+00 2.673328640237065290e+00 3.901385009970483875e+00
3.124609009615191280e+00 2.776215684195388889e+00 3.177785214621858145e+00
3.245289382765237818e+00 3.228480131461730629e+00 2.917231787680422794e+00
2.436038898634754091e+00 2.837581801012418303e+00 3.112801940963486391e+00
3.886542519723116929e+00 3.040068331341581942e+00 3.730666474078917272e+00
3.719106004340360982e+00 3.895699105355610481e+00 2.885842474007558334e+00
2.670057112544665934e+00 2.937677454136777833e+00 3.359372264143806408e+00
3.147928319186097834e+00 3.860719985543063615e+00 2.715565574101834301e+00
3.124400563616650306e+00 3.232912716995794966e+00 3.967675247883597489e+00
2.646246187696970509e+00 3.528320227496149819e+00 3.010436163948972954e+00
3.808269517011619865e+00 3.661805458916033817e+00 2.840892969589911665e+00
2.654927516364161022e+00 2.980720333135560285e+00 2.702320720940867282e+00
3.275919055086689902e+00 2.906055355115323646e+00 3.889637900787739966e+00
2.828622329463575280e+00 2.688363745978056940e+00 2.818886350828850862e+00
3.710097636894329476e+00 3.061233923938033730e+00 3.330571946459887300e+00
3.488960539967369545e+00 2.881404936237911052e+00 3.210584256532689196e+00
3.052576932040588886e+00 2.159980113292683690e+00 3.298474934064923758e+00
3.433924722788848971e+00 3.316394592366572969e+00 4.026147043330146502e+00
3.300142119455197864e+00 3.026311835451421128e+00 3.406196583757099994e+00
3.628132993773658388e+00 3.166230376591909312e+00 3.151293086366043994e+00
3.488772028485640941e+00 3.878621777963671580e+00 3.734656352486562358e+00
3.004633159162793721e+00 3.401461203625181895e+00 3.451281212043066038e+00
3.466000874199964610e+00 2.915514106156804619e+00 4.009185255154088523e+00
2.911973117475495254e+00 2.795281272410404139e+00 3.341815068811290423e+00
3.224356383228060174e+00 4.119766171380011777e+00 2.704286743897132084e+00
3.731969138619423365e+00 2.862118717565695025e+00 3.066692899238203207e+00
3.776489644191303618e+00 3.574757059203874210e+00 3.651921959089036829e+00
2.920486819346315599e+00 3.342322449703443166e+00 3.015895140193335600e+00
3.179315613746987790e+00 3.578245572182943590e+00 3.144971442443701637e+00
3.788820611833820351e+00 3.889664603642606799e+00 2.164802865748026495e+00
3.380996063407308405e+00 2.734230846036480145e+00 3.692492425187930749e+00
3.371118244596489788e+00 4.190859705745370256e+00 3.190455668561750002e+00
3.666046072234105946e+00 3.336419396616294275e+00 2.463391834712852724e+00
2.875098196682310814e+00 2.751036654802199610e+00 2.861336332414237127e+00
2.470602681464002526e+00 3.409360271515463392e+00 3.065595227679475787e+00
3.573847050437740869e+00 3.491934667189793284e+00 3.553257885452231424e+00
3.044590389895501126e+00 2.735549017485944034e+00 3.229181332114292147e+00
3.584084132490563235e+00 3.497919974571028767e+00 3.099831497243353162e+00
4.006131736995730108e+00 3.741778185435554072e+00 2.841989187302250031e+00
2.901586693991717869e+00 3.153650538898139732e+00 3.702032726698961440e+00
2.948091055147099571e+00 3.599278627953309773e+00 3.927336278803689851e+00
3.115464631345145730e+00 3.292566042430156159e+00 3.899946583419072965e+00
2.929506965242442362e+00 3.570588568326387602e+00 3.077649757843770040e+00
3.406083252096315572e+00 3.434728901862090567e+00 3.042156981615547373e+00
3.168742183263349776e+00 2.614216901859977682e+00 2.815217676933309487e+00
2.512083535656596922e+00 3.250181435158305376e+00 2.118339095943649664e+00
3.330704017200927680e+00 4.017950604023264205e+00 3.787748800179023156e+00
3.050787806635264943e+00 2.745764938762425444e+00 3.770512964963179225e+00
3.368270383235653309e+00 3.540449293883478621e+00 3.673417561698679279e+00
3.377638922780495268e+00 3.172414885379509109e+00 3.911020307881567071e+00
3.360723929495128548e+00 3.307302207640974157e+00 2.876224715240168983e+00
2.724815158826863648e+00 3.587200970082506490e+00 2.666556871409580420e+00
3.175583771489445262e+00 3.713428349282704044e+00 3.682005300141951487e+00
3.813886067242357569e+00 3.366569045759216561e+00 3.560222383980868432e+00
3.624001035695505024e+00 3.276270948353789514e+00 2.800541616064333272e+00
3.401404303510175975e+00 2.585439068344907998e+00 2.785095072052857113e+00
2.144873160470196272e+00 3.359251810818804529e+00 3.347826051518339341e+00
2.623237585638670488e+00 3.667751436561880851e+00 2.881715406059090157e+00
3.765431828831774741e+00 3.662252060114661756e+00 2.472044556051207653e+00
3.065439135679459248e+00 3.023197186408911996e+00 3.468797622045893814e+00
3.714888667933484712e+00 3.330830944257702875e+00 3.080983363360586758e+00
2.823216580456971325e+00 3.859457676236455193e+00 2.855532263026750783e+00
2.473580265903942976e+00 2.767959604309004451e+00 3.526754359354990154e+00
3.209303962740350347e+00 3.746816258622164497e+00 3.279260207639591584e+00
4.028183852647320151e+00 3.036902981881300700e+00 3.905248559502297212e+00
3.469546546749966431e+00 2.702314048246365896e+00 3.551598632460523763e+00
3.185645254717877073e+00 2.809263466616684024e+00 2.864612596601123773e+00
3.164849701443805952e+00 2.108832628671775122e+00 3.469225220735276949e+00
3.066881847072675971e+00 1.862203027396723387e+00 2.790412931493665205e+00
3.059000101015994844e+00 3.379712978692838377e+00 3.165638172322823962e+00
3.392397050806387426e+00 3.670034366247596935e+00 2.725346800381814649e+00
3.366641483736262597e+00 3.209416081765957607e+00 3.209013106494117196e+00
3.300304108074909593e+00 3.221252413589431374e+00 3.716516674302708267e+00
3.638511334790268226e+00 3.568958591236884637e+00 3.146986401658623755e+00
2.404170892722580000e+00 2.150044028680096364e+00 2.375521262288679658e+00
3.179897936518151003e+00 3.386763570118960232e+00 2.701158449172431641e+00
3.276090873121503044e+00 2.778551330536725317e+00 3.143000802303112184e+00
2.831110301746027513e+00 3.833213030393872067e+00 3.575253968691669559e+00
3.349474332831676726e+00 3.735609698569782644e+00 3.965677464632673122e+00
2.881219712704646163e+00 3.461565606929672967e+00 2.371716366581150037e+00
2.918483222201068816e+00 3.263537439053062261e+00 3.430194942055071028e+00
3.370690845192054752e+00 3.159851580551982675e+00 3.961130170090226166e+00
2.719756277823694113e+00 2.360458774943923199e+00 3.447014600738265599e+00
3.414240607944013739e+00 3.451283486097807440e+00 3.155926729374504802e+00
3.966843748297649963e+00 3.242294707173744683e+00 3.163151847913482140e+00
3.541336386272497805e+00 3.943061753246952073e+00 2.932527788280342662e+00
2.585899015282456581e+00 3.273872405678281083e+00 3.675567355699520089e+00
3.648086420339747615e+00 3.790939715604326743e+00 3.572621206325008902e+00
3.693498447650152006e+00 2.552830776825421033e+00 2.848542072586317087e+00
3.705842817185577953e+00 4.025474912376412640e+00 3.137763503759027461e+00
3.023813338648714044e+00 3.922123374681258490e+00 2.734589110286094193e+00
3.261581998634624391e+00 2.998486237968252865e+00 2.494331687601258896e+00
3.196245303753712630e+00 2.999235287487626689e+00 1.895177289526005948e+00
3.980011579483293982e+00 3.277628874806162607e+00 3.419234486279746132e+00
3.532199458865848296e+00 3.584814910848988845e+00 3.586233562174311995e+00
2.976272269005191262e+00 2.998583696325697101e+00 3.143544081315003957e+00
3.257060253632891644e+00 3.304463751993407694e+00 3.391721155843472779e+00
2.917697777633592171e+00 3.172158051816390323e+00 2.702498104296349180e+00
3.793589145974124666e+00 3.278138328294355475e+00 2.839582160044986203e+00
3.294247113873119304e+00 2.926956551252489103e+00 2.926925615357919064e+00
3.135059805791210241e+00 3.812227995326152641e+00 2.771641790181390341e+00
3.674911657432312850e+00 3.657826971018576678e+00 3.177853909692361700e+00
3.220883306196420826e+00 3.467669999865197639e+00 3.785682081995030757e+00
2.591678404869799390e+00 2.673198073383250772e+00 3.176478639818875571e+00
2.311092869169529163e+00 3.773018109724475266e+00 2.946816621174238815e+00
3.068021435634299632e+00 3.816584816473301167e+00 3.507676306512276909e+00
2.971973596841214871e+00 2.392959423786952478e+00 3.211494250709989728e+00
3.888482548907584935e+00 2.897228278315765237e+00 3.711947311248304349e+00
3.012641428816362765e+00 3.107760865719922272e+00 2.932176951240333729e+00
2.768810934152132752e+00 2.875092962660208862e+00 2.957786918644176311e+00
3.123682426194239525e+00 2.522784763061257429e+00 3.223156779034264563e+00
4.131575617278540058e+00 3.380287413943591002e+00 2.836607354134364822e+00
3.146082744882849003e+00 2.839467587647264590e+00 3.411941923963996093e+00
3.359815651426485417e+00 2.871834537040002466e+00 3.490806270209283024e+00
3.313040039960451821e+00 3.320825974357243027e+00 3.464767641586623093e+00
3.232527551790594700e+00 3.886108371466154843e+00 3.009747488415238870e+00
3.955300583622315180e+00 3.645118774111501203e+00 2.656566065987379321e+00
3.262698711471463398e+00 3.631857556373756513e+00 2.206479513194632425e+00
3.418119401235876431e+00 3.764559178291235764e+00 3.339303853141862621e+00
2.911238320890969788e+00 3.744456650821396781e+00 3.399082773956093373e+00
2.907503568427663332e+00 3.212955769043070564e+00 3.493903230114612679e+00
2.741355498686015135e+00 3.160649873404983268e+00 3.462376113595872162e+00
3.029169297531980831e+00 3.206493623330469056e+00 2.920908008376731146e+00
3.058462803122416140e+00 3.015524355939067203e+00 2.477614887503623464e+00
3.357120521533585311e+00 2.911220888457543676e+00 3.284902687306237468e+00
3.021992397554938314e+00 3.260369970854528177e+00 2.546747839967933302e+00
3.893456544975896882e+00 3.236568003007707528e+00 3.773009714360889610e+00
3.698452558528326328e+00 2.110406690751245762e+00 3.385192869584469300e+00
2.861524945244548590e+00 3.777081744033891297e+00 3.082623171966446751e+00
3.961404461152383760e+00 3.495794932151952139e+00 2.550453539744101494e+00
3.693375075561192489e+00 3.301875304647253540e+00 4.109206387132094740e+00
3.461536430046308954e+00 3.629617566209333290e+00 2.701061298097618746e+00
4.031257559320817307e+00 3.214594957964878930e+00 3.650023762952513184e+00
3.524059415310099919e+00 4.026744379854550360e+00 3.350667834321765959e+00
2.944947033120739466e+00 3.530869425810856832e+00 3.757992785873215169e+00
3.409783890781678650e+00 3.939227301877566756e+00 3.483182344498085836e+00
3.462680978872665793e+00 4.097933976239726661e+00 3.475365511558210052e+00
2.875678433835921144e+00 3.707092080392023981e+00 3.916172119991917278e+00
2.790147470565800258e+00 2.453752309483226757e+00 2.387220172329752366e+00
3.012085686892916225e+00 3.668971691477588504e+00 3.036635361252858267e+00
4.054799278187779521e+00 2.821994077959185887e+00 2.810723966330105128e+00
2.713458933508816173e+00 2.550058240083789673e+00 3.543170883887783784e+00
3.009278683859923920e+00 3.097728142296056753e+00 2.744850316414137570e+00
3.355786929650625083e+00 3.598024663049417260e+00 2.872952046708984852e+00
3.817137114008008592e+00 3.275474240376275326e+00 3.651466687465835470e+00
3.395556593560991487e+00 2.882343206870274344e+00 3.344853588909197484e+00
2.895295889277081702e+00 3.134449194160275898e+00 2.831269106518442324e+00
3.410482167575024981e+00 2.980193904971928820e+00 3.936779096837637049e+00
3.350291835504788374e+00 2.885776358113521400e+00 3.136563611914839900e+00
2.042465275842169969e+00 3.129872054022391215e+00 3.149598594022091191e+00
3.291770112521414049e+00 3.830747841330035097e+00 3.564503422374588837e+00
2.807492015117002193e+00 2.865640529268832282e+00 3.548949380112453422e+00
3.536680132161173606e+00 2.113097995564329423e+00 3.373271767864728155e+00
2.814400477970981473e+00 3.026563913679292561e+00 3.978793598663914910e+00
2.869225011597144714e+00 3.222343724742085858e+00 2.931446282384587487e+00
2.813634811319039919e+00 2.569147106195007080e+00 2.828348841435939232e+00
3.277672286365334919e+00 2.956985263689765109e+00 2.977403606944348358e+00
3.243495977175587797e+00 3.193231972794551066e+00 4.019719955930984412e+00
3.252813003194423125e+00 3.469136796592204863e+00 2.960492989223244109e+00
3.728616723370298036e+00 2.945688279669651521e+00 3.902550942482541974e+00
3.460663738831464276e+00 2.766802309746952293e+00 2.825728392036570114e+00
3.903434084975296869e+00 2.042879681175798545e+00 3.631025995363581504e+00
3.329225943167275936e+00 3.346869652527652228e+00 3.033044386213788801e+00
2.642868744665192615e+00 3.263629483192389991e+00 4.235548071940874237e+00
3.489362825342064323e+00 1.600480103870239645e+00 3.445451494153216832e+00
3.324269903552790950e+00 2.804691743368598722e+00 2.524437756334346972e+00
3.131491676928826795e+00 2.131902136646930845e+00 3.654496875680092405e+00
3.742636835996127953e+00 3.645932718080445945e+00 3.684924241561039260e+00
3.662447498395422496e+00 3.429695488630111200e+00 2.843221355529342631e+00
2.854724597533614627e+00 3.050091197806067633e+00 3.979180478740552918e+00
3.215917553089794101e+00 3.162410767938634848e+00 3.116829795299514760e+00
2.586950512223596732e+00 3.311878101507053529e+00 3.779629284310301873e+00
3.366658651529369273e+00 3.818727480242931627e+00 3.183814485863451171e+00
3.805577073781793551e+00 2.759302711771532302e+00 3.596574564445950362e+00
3.334335899022716099e+00 3.469687133830663406e+00 2.164058772839196010e+00
3.576408240749838541e+00 2.932847135383331860e+00 2.654511203063035563e+00
2.371923410150834410e+00 2.912384424306431630e+00 2.977822804156196934e+00
3.684413581893486000e+00 3.662342112652050119e+00 2.813647904301740610e+00
2.800855712696000754e+00 4.191693251377417440e+00 3.204341368851784999e+00
2.674496603831116204e+00 3.099397445663200745e+00 3.262668615734445776e+00
3.338073141396686427e+00 2.921647568397622408e+00 2.634717633074514342e+00
3.787366891069374741e+00 2.949577614031037243e+00 2.867605280210305363e+00
2.623944116026295514e+00 3.120024972356439275e+00 2.593676728841970203e+00
3.138206818759187833e+00 3.371108071925383420e+00 3.498570595101871294e+00
4.061564836457244532e+00 3.465647825408797900e+00 3.220790721495247588e+00
3.378948580858199602e+00 3.107297116574266660e+00 2.023600057122027618e+00
3.645748743616572529e+00 2.795173501928748916e+00 2.815518754340676999e+00
3.537135541971880848e+00 2.860710167981655339e+00 2.596306119797197276e+00
2.517625059967813161e+00 1.945902725486974516e+00 2.996183328860824613e+00
3.386382069659176874e+00 3.014029492871653559e+00 2.619507882947174515e+00
3.614424646542364172e+00 3.398640671850211792e+00 3.552429398312452413e+00
3.090624760368594792e+00 4.152963126806151095e+00 3.402496428880721790e+00
2.789038483458769591e+00 3.760786116838803927e+00 3.502718851173701076e+00
3.167278472203250761e+00 2.545347222006865362e+00 3.254850517692014389e+00
3.718734834735647699e+00 3.274870279186273603e+00 3.271878549624247512e+00
3.081759498661241992e+00 3.551829543473884687e+00 3.623701830440624327e+00
3.169399030059238953e+00 2.780835498294702113e+00 3.460926923993765669e+00
2.924161285754073081e+00 3.491742087970489461e+00 2.313328209861675866e+00
3.891066930625544984e+00 3.438486313724847143e+00 3.694789285534173295e+00
3.257294940464751765e+00 2.836780120580380427e+00 3.278567360564476729e+00
3.812558676683764691e+00 3.341298575895967904e+00 3.040103909908208557e+00
3.416502881792150337e+00 3.602661543063940819e+00 3.043936478377834653e+00
3.860089228321953669e+00 2.783645011710292660e+00 3.470126145328431999e+00
3.324868644162486842e+00 3.517187549016365988e+00 2.969045184344303756e+00
3.751936375501968346e+00 3.044385527867190522e+00 3.335181958362016807e+00
2.740177350801393352e+00 3.178435578975201459e+00 2.752930863603002987e+00
3.393339240605286911e+00 2.982598183701654193e+00 2.788676713477739266e+00
2.745601361199631718e+00 3.140839940944329722e+00 2.765733998341747046e+00
3.086719519378616994e+00 2.691727767106752545e+00 3.628522848005759638e+00
3.164037243108774433e+00 3.210773526930709831e+00 3.178059948239453369e+00
2.702703441384205707e+00 2.796030841067622230e+00 3.726546823233001238e+00
3.290689176858653031e+00 3.377155343486488270e+00 2.921973429953535817e+00
3.902127018764063315e+00 3.274857221123881335e+00 3.653120301478975041e+00
2.827942958450969879e+00 3.202779476799495484e+00 3.576663804325206364e+00
4.111872320278853188e+00 3.738944575679557847e+00 3.304728331325208046e+00
3.563760068558405436e+00 2.101037025769036060e+00 2.801511492436011164e+00
3.366381287599480743e+00 3.505800974393130875e+00 3.101749520260868920e+00
3.514752176415032014e+00 2.803767228642441545e+00 3.178127874283066756e+00
3.288682093357743419e+00 2.743856962806986655e+00 3.264199907561663672e+00
3.229172869667568779e+00 3.060641089509035684e+00 3.403073985583867422e+00
3.389534768925674513e+00 2.511589866815513439e+00 3.118502583350041490e+00
2.665227343569653407e+00 3.171552918840959023e+00 3.264471167699167786e+00
3.323755416951945207e+00 3.228773285063538889e+00 2.529692306022155002e+00
3.847852274247680615e+00 2.986043498965022636e+00 2.889803393013042676e+00
2.693555192707262069e+00 3.361620817961088026e+00 3.638267907784434207e+00
3.326199729460307175e+00 2.246002435093913618e+00 2.895218725045191288e+00
2.797287322658277731e+00 2.583720647264561965e+00 3.260544432133130499e+00
2.674125739890225173e+00 3.376662891515489040e+00 2.719373383082750895e+00
3.826584336123265651e+00 3.528349071874929965e+00 3.692090830998097317e+00
3.194212978763294242e+00 3.546868879907277616e+00 2.702165414153476330e+00
4.172430976271271241e+00 3.728449918761117754e+00 2.854456397387993061e+00
2.552539987244964781e+00 3.784889068675270085e+00 3.818192719630163268e+00
3.980430640074287929e+00 3.110306903410792412e+00 3.048609108175932558e+00
2.965853846187299858e+00 3.613923683985173163e+00 3.130129142088686756e+00
3.486658831095388322e+00 2.803178086762955878e+00 3.982393261941532092e+00
3.109747891599087488e+00 3.223507073131606226e+00 2.956130310574312414e+00
3.007269359228698313e+00 3.997110923630675217e+00 2.503797062266802875e+00
3.270085789098998941e+00 3.098947924441890933e+00 2.683475279253532353e+00
2.932249055033024021e+00 3.006626790391453863e+00 2.257200166115336248e+00
3.200291918030312210e+00 3.699431631984466229e+00 3.250637209362055469e+00
2.731294846113913710e+00 3.461191252659244100e+00 3.184901368274742683e+00
2.894535298546363045e+00 3.366295242275347377e+00 3.761321857288481674e+00
3.441208387245446865e+00 3.136914310014961682e+00 3.428156002867313923e+00
3.261461678100963546e+00 2.856283174007998138e+00 3.157375110801698082e+00
3.754273925491857344e+00 2.025811529529311095e+00 3.572737653838911065e+00
3.617934217955450116e+00 2.976415156981681243e+00 3.284842805510806762e+00
3.948160159488970589e+00 2.811196724622756271e+00 3.547212899743779069e+00
2.563451624943549501e+00 3.604832780025561512e+00 2.860564203423082930e+00
2.174864458312086413e+00 3.313621831947771934e+00 3.716751337546170042e+00
3.568639637513004725e+00 3.654058769180191568e+00 2.837100511209542653e+00
2.921938156002975351e+00 2.747485953592720076e+00 2.679352649181629964e+00
3.567028072403114702e+00 3.506589670740118070e+00 2.546001723824236951e+00
3.489903738046063353e+00 3.354963457545866223e+00 2.888295362821678314e+00
2.447604046013555301e+00 3.313452704873900867e+00 3.047381033590604638e+00
3.687496412988753303e+00 3.209435090388816914e+00 3.909648036108012370e+00
3.763683548930945477e+00 3.388196470190790954e+00 3.374200412655538273e+00
3.013187496598657145e+00 3.602542863372790283e+00 3.073650093026758956e+00
2.700827497200572580e+00 2.781470433070421855e+00 2.336178467396753167e+00
2.782800398806214659e+00 3.005275284875079667e+00 2.708623166762619050e+00
3.024712387631704136e+00 3.399235439696624894e+00 3.818301183357656559e+00
4.005459625653775113e+00 3.298491462264115270e+00 2.582204835737666127e+00
2.300656959593279982e+00 3.433563833987216984e+00 3.755838918893307898e+00
2.664629834435927602e+00 3.196461528033103683e+00 3.242790077957904415e+00
3.391980215486108285e+00 2.699488130818447296e+00 3.270921198191067525e+00
2.876761425460919064e+00 2.332257539558246773e+00 3.594392934092280445e+00
1.898390057351682092e+00 3.826936928579233399e+00 3.479038027667459509e+00
3.565178275218980453e+00 3.427843622526548284e+00 2.258099224096894453e+00
2.546135328788581731e+00 2.890753997009553711e+00 3.462347066767565984e+00
3.274218614976757369e+00 2.917175577840545042e+00 3.628591556338205848e+00
3.966062471055219252e+00 3.392296825432494334e+00 3.210329762414286137e+00
3.637606107293195556e+00 3.210124592506865771e+00 2.710412595736573227e+00
3.583123623787327183e+00 3.128571118526167982e+00 2.298097748126965989e+00
2.238423459949932859e+00 3.941017833246648117e+00 3.221656667326738166e+00
3.352192027409805597e+00 3.074570259911173498e+00 3.613585332263668182e+00
3.322536638704892020e+00 3.292031623240509131e+00 2.801673403538528451e+00
3.207563011647959428e+00 4.063833306584694327e+00 2.855500747300748987e+00
3.561907389058222240e+00 3.607455364990606483e+00 3.065425326631749936e+00
3.616719461265273772e+00 2.544405715694900039e+00 3.223440605321297170e+00
3.309273049721523030e+00 3.475173223086577945e+00 3.593979971064997336e+00
3.760436876792060179e+00 2.640313985827837051e+00 3.922264145471838770e+00
3.705533297913935264e+00 3.327411970184478651e+00 2.838382362466458364e+00
3.192390115032489817e+00 3.083777686187145317e+00 3.829688097074439579e+00
2.835464441087094833e+00 2.803455137416360543e+00 2.202952754796935864e+00
2.798752140808160593e+00 3.631388333386463607e+00 3.088821110651946977e+00
3.425216094690152868e+00 2.999099534139981760e+00 3.701666921343573780e+00
3.501889223967026066e+00 3.589182656971739771e+00 2.993220082837416030e+00
2.234478578768263723e+00 3.149211202980739976e+00 2.230097670330677406e+00
3.793936482052017833e+00 2.619518246287883212e+00 2.556632892756053543e+00
2.682272683019871096e+00 3.322101840970743236e+00 3.717035110752132887e+00
2.566715725957139149e+00 3.079791463951608410e+00 3.105757938169136256e+00
3.326314002803788750e+00 3.648670509528714856e+00 2.741549703103529634e+00
2.658929802742699522e+00 2.954679694335423434e+00 3.463013698491097969e+00
2.854769108533946831e+00 3.561169423628752551e+00 3.687225617218674589e+00
3.063979880724012173e+00 2.335816094574481028e+00 3.766834884543274420e+00
3.940096371598068359e+00 3.395671888320280996e+00 3.579611524714240378e+00
2.720033167414968034e+00 3.010027832070741205e+00 3.930378069466083257e+00
2.804425925938743624e+00 3.617930298125202615e+00 2.740059996409173859e+00
2.697750896353963146e+00 3.379868723114967111e+00 3.213175906449480035e+00
3.934722795880670976e+00 3.792284225671272324e+00 3.381389103814675501e+00
3.711287053298896854e+00 2.674133939857846531e+00 3.285937920894310693e+00
2.472735613958395362e+00 3.485670309963024405e+00 3.099002876247408000e+00
3.507336144340366779e+00 3.750092055965288829e+00 2.971096484665595394e+00
3.710394800210500055e+00 3.389705502507877721e+00 3.354250229828629415e+00
2.391810425489448555e+00 2.936830166684858412e+00 2.803603710118916403e+00
3.536063506684980151e+00 3.276887804807223414e+00 2.875662470935584913e+00
3.999017405902348443e+00 3.822831462591121277e+00 2.826600835085844476e+00
3.722388331679568729e+00 3.149790615991943543e+00 3.756320086906888012e+00
3.438442892791779393e+00 3.413140087226550712e+00 3.057968356881336280e+00
3.960011175440180775e+00 3.058914123925069894e+00 3.715022726922822649e+00
2.909112600148563210e+00 3.489684720041249300e+00 3.371296199053553266e+00
2.803590606049576106e+00 2.681919499788271821e+00 3.186612868881473215e+00
2.871289694329357545e+00 3.144708709628769139e+00 3.545543142819766125e+00
3.222995019158989560e+00 3.708464439736824936e+00 3.522455793499899901e+00
2.938728536579509498e+00 2.615707311602184504e+00 3.148934778819688862e+00
3.457796034429393206e+00 3.319197382808387609e+00 3.656030333546639532e+00
3.027558278645567480e+00 2.984679154262308565e+00 3.627980194557458571e+00
3.530534967113293288e+00 3.722383851355704820e+00 2.798623677676421728e+00
3.682784437427874646e+00 2.793402530716103449e+00 3.694924738940236875e+00
3.721450968946637516e+00 3.642301030790052518e+00 3.503061218865283877e+00
3.486764710560998015e+00 2.155748134524938742e+00 3.363412444571707738e+00
3.330030131041064045e+00 3.438735933709825776e+00 3.724197517877558372e+00
3.205133256534066000e+00 3.923501787210023739e+00 3.366159951190583310e+00
4.154550628235705645e+00 3.081122452636450237e+00 3.228804127420844772e+00
3.836201964098624906e+00 3.294755327145963086e+00 3.515524872788803101e+00
3.482179635045542287e+00 3.255207661306515732e+00 2.689240500773161013e+00
3.628331043856316995e+00 2.328422459540147926e+00 3.258477830307035639e+00
2.945255931040038799e+00 3.086343692641663861e+00 3.874218493623901249e+00
3.420153962072117526e+00 3.523915166484086203e+00 2.532432484928976546e+00
2.823224427055457397e+00 3.210591884205157509e+00 3.528846384899431587e+00
4.057552549070009285e+00 2.730646769584223144e+00 3.282901296005881875e+00
3.513570857686434401e+00 3.510395838307794669e+00 2.285637197982294477e+00
2.631932087835862522e+00 3.024950510929445446e+00 3.197698668061273342e+00
3.403885192828954853e+00 3.174594139327817199e+00 3.026798004642767825e+00
2.527162809545724365e+00 3.993468730128485245e+00 3.530795077276441152e+00
3.226521107346549844e+00 3.515903820726670848e+00 2.222075658813388088e+00
3.351987220823900770e+00 3.601643024927276393e+00 2.535328655242500506e+00
3.740322211536649011e+00 3.063826691297361737e+00 3.378817086812371695e+00
2.586497165907443385e+00 3.244165602002337945e+00 3.191608545410304920e+00
3.260138858984804600e+00 2.903273565644089338e+00 3.316144438611841938e+00
2.880699988059001626e+00 2.884713929461042881e+00 3.138480517466788466e+00
3.546537905577502148e+00 3.418394482698343673e+00 2.998411834257709074e+00
3.441208014412730609e+00 3.368463503853095009e+00 3.785084483500790409e+00
3.333025074167540236e+00 2.877487301110090545e+00 3.116471089231779068e+00
3.401555295264331313e+00 3.680023912610324910e+00 3.371265503992235679e+00
3.726752885746708266e+00 3.496409488500810347e+00 3.206827800745418511e+00
2.793589463878494605e+00 2.592384129986520236e+00 3.443223429819486370e+00
2.834835492066480001e+00 2.463423025409747780e+00 3.976925241414587919e+00
2.839490780251550106e+00 3.090736542167071832e+00 3.145087904381875799e+00
3.292459283208715171e+00 3.107722776142807231e+00 3.567649492374706632e+00
3.360593486476968650e+00 3.253715735288274402e+00 2.978203601381969712e+00
2.924064921276945395e+00 2.268183264094824736e+00 3.345087907061792265e+00
3.284510439916172420e+00 3.024194426621644283e+00 3.652456397630263751e+00
2.558181317759720130e+00 2.865203589910036097e+00 2.275832075594182324e+00
3.924619587658725095e+00 3.241921540966677728e+00 3.267027022668921088e+00
3.066465313048728270e+00 2.415958866102952740e+00 3.314051878309486110e+00
3.401174434808081237e+00 3.909138517263281987e+00 3.032839091820762611e+00
2.567290815786249514e+00 3.131368847326835070e+00 3.073283467532319957e+00
3.260289591586422286e+00 3.826397767637093938e+00 3.113756013880588203e+00
3.007596204561185704e+00 3.254591678658518727e+00 3.148514026612473149e+00
3.335052390664813071e+00 2.204819802729540257e+00 3.224639139913173302e+00
3.349516177102226155e+00 2.615986178019827246e+00 3.265483730728257594e+00
3.432291284251611341e+00 3.322611409814451022e+00 2.554405614623810106e+00
2.327581287808304200e+00 3.550011199288440444e+00 3.432270218824481134e+00
3.778499055799887874e+00 3.367455930191963098e+00 3.532740536440928114e+00
3.009968340676532961e+00 3.218326414097841148e+00 4.252171269558882472e+00
3.068312384347526844e+00 3.827050812630073295e+00 3.654771141035394688e+00
3.463143869027883515e+00 3.156763496068816011e+00 3.707680591390952074e+00
2.934370273908253335e+00 3.115056902823214902e+00 3.725435976016340689e+00
3.345259644878276539e+00 3.625589998343326847e+00 3.431230321723379717e+00
2.792865528258783314e+00 3.760799655993316115e+00 2.942929939351897506e+00
2.563897420432925678e+00 2.576212419644469342e+00 3.591953121430659035e+00
3.410810092162086971e+00 2.866741105546864787e+00 3.596450107864394230e+00
2.813830453182052604e+00 2.582192509699309468e+00 3.115123806768270054e+00
3.568023774994213859e+00 3.457755190717047178e+00 2.497996503034482618e+00
3.736053805068956901e+00 2.905466263493768242e+00 3.868668852226357480e+00
3.507103608069043865e+00 3.555506435902338502e+00 3.305601776730259012e+00
2.367668436075831995e+00 3.256421464593944659e+00 3.362920206162382630e+00
3.301635174276599471e+00 3.147412441057333865e+00 3.299108805832112523e+00
3.391475367299326749e+00 3.550313821269002634e+00 3.584618504223146207e+00
3.807500764634223600e+00 3.644340375691545564e+00 2.897942960123558898e+00
3.648549329126844487e+00 3.016156874094173990e+00 3.584582791706456106e+00
2.796728755811582534e+00 3.200837912570483557e+00 3.161436085131456686e+00
3.376550820601243341e+00 3.459303208334015167e+00 3.129813372008048766e+00
2.192569746152812638e+00 2.488454570265106192e+00 2.285209866738104889e+00
2.965994408509996294e+00 2.409439448833549768e+00 3.700713900209980256e+00
2.885910120194714601e+00 2.662289356829163456e+00 3.411081655023115555e+00
3.406423283531490487e+00 2.349437306659762026e+00 4.031342518407120323e+00
2.991579418944678714e+00 3.440063936802697064e+00 2.420610367296513576e+00
2.943282016653224975e+00 3.738819974288094539e+00 2.840737459773557294e+00
3.068141157713638822e+00 3.854059671442673363e+00 3.160871699381735400e+00
2.984803624763970653e+00 2.955961976393995716e+00 4.059864430322369877e+00
2.301303046444577394e+00 2.743620103729906834e+00 3.152974251670461747e+00
3.737333730025783840e+00 3.328801375046373856e+00 3.031458359722045248e+00
3.763856361122206895e+00 3.210202731951304678e+00 2.510470927235584071e+00
3.329485981077968226e+00 4.105506240626385583e+00 2.960919342604431126e+00
3.142208773379604025e+00 3.711294676938663883e+00 3.468282524903588016e+00
3.594061789837583731e+00 2.698769743380112551e+00 2.961341831966224358e+00
2.586165724156996415e+00 3.296386814300393375e+00 2.698982953259271511e+00
3.237194840614623370e+00 2.051769887193704456e+00 3.534695169052902042e+00
4.050523391034671405e+00 3.640012500366372361e+00 3.158451653623680411e+00
2.885866478088549236e+00 3.801308847837219229e+00 3.420425577982598941e+00
3.535346502273379876e+00 2.353658023042278558e+00 2.682361503104097711e+00
2.345368410939800974e+00 3.552970259296141187e+00 3.136912805310989150e+00
2.226624676482077625e+00 3.716224583986472929e+00 3.456241886385237549e+00
3.049909400989097907e+00 3.611261566640758147e+00 2.655135922391234082e+00
2.547467810843765168e+00 3.592959291787056308e+00 3.315294131518288001e+00
3.316757215467490028e+00 3.304613963547255562e+00 3.259356211757745037e+00
3.774622953820220062e+00 2.406537653305099944e+00 3.349534620983308120e+00
3.398736085088594372e+00 2.529227662618658279e+00 2.801074447180351701e+00
3.328303827908131396e+00 3.552681332975066830e+00 3.274148853303426865e+00
3.304339288700504085e+00 2.719144359907033071e+00 3.215568260171387749e+00
3.359272055082104469e+00 2.907282525418866559e+00 3.066391481876974634e+00
2.873109772603682277e+00 3.213998780705325409e+00 2.850838550961053208e+00
2.368504036305863814e+00 2.690919874595988581e+00 2.418227318356731992e+00
2.859846690466317121e+00 3.092392888415096408e+00 2.726204662741874785e+00
3.381081240690377854e+00 3.292998226179365329e+00 3.211984705206589297e+00
3.625738686901605945e+00 2.725192908272471737e+00 3.531809556846569276e+00
2.783652026196498319e+00 2.844268993398042067e+00 2.950615462217228036e+00
3.886638818328537859e+00 2.924424284271013086e+00 3.467531641842543699e+00
3.990996387377552690e+00 3.552990468256350010e+00 2.731612075513083493e+00
2.789758157191116528e+00 2.726284098183888727e+00 3.595333223847783088e+00
4.006811000214432816e+00 3.630079495975069293e+00 3.536010972645188932e+00
3.349582394599770474e+00 4.055793823130056097e+00 3.140237311084420835e+00
4.009323378698635310e+00 2.876225884528730958e+00 2.763598359065981391e+00
2.897400999745800121e+00 3.633413621339566024e+00 3.793016313621624391e+00
3.714192731494728950e+00 2.879797969296083338e+00 2.926048449138976881e+00
3.245940610389525194e+00 2.478586571154862472e+00 3.753545318881498893e+00
2.812680044093001097e+00 2.828467547092882839e+00 2.184445708871717517e+00
3.034906599443722097e+00 3.230803406951602064e+00 3.459067064712940009e+00
2.216084331937696383e+00 2.858390786209729750e+00 2.927494497074735857e+00
2.680084035327177983e+00 3.628369077350293903e+00 3.565939456708107524e+00
3.701251926491027966e+00 3.103294155587280390e+00 3.089536276152152094e+00
2.688035340470740220e+00 2.610033449897167124e+00 3.433930772321714286e+00
3.693600828523682100e+00 3.449090550686452872e+00 2.845211437637128693e+00
3.382956830506183898e+00 2.886768665651430865e+00 3.837899376634342552e+00
2.207947972683136140e+00 3.675802627128102795e+00 2.859054834510320831e+00
3.309332293562861071e+00 3.700617644086550584e+00 3.296429157877113880e+00
3.786530312044703361e+00 3.405478524140838736e+00 3.555570744824247509e+00
3.186682595432303700e+00 3.019823223311587146e+00 2.642586475385527045e+00
3.811308398923732632e+00 3.505035809109245282e+00 3.877709269372470846e+00
3.383591192213597054e+00 2.662111836816838828e+00 2.745955410979906031e+00
2.525797283557427164e+00 2.522491632161212749e+00 3.161290463179697863e+00
3.309900283555155642e+00 3.237121599694197549e+00 3.447356988838812697e+00
2.520345231931966357e+00 2.781900627212530175e+00 3.602391125505147951e+00
3.694115905879383543e+00 3.278222529601874768e+00 2.318095291161156535e+00
2.698582963975314275e+00 2.229398170140907798e+00 3.232779175356681911e+00
3.486498147342669718e+00 3.123043324057652281e+00 3.946455466538694612e+00
2.628836286818055701e+00 3.455576602216747339e+00 3.913883159976253356e+00
3.968515665836548578e+00 2.648682624004111474e+00 3.038942456392179636e+00
3.356762893569480433e+00 3.450576974363257055e+00 2.124882906904117075e+00
2.434742750088616070e+00 3.356659037764116782e+00 3.715072247800518035e+00
2.809451315554349460e+00 3.774655527615823569e+00 3.011587150949893488e+00
3.692643185047106424e+00 2.978226588207594006e+00 3.042149508159175397e+00
3.680880108509249737e+00 2.478495589676341648e+00 2.993196276944417811e+00
3.314462806372333592e+00 3.352351135365206236e+00 3.610050969490160799e+00
3.908569608296164954e+00 3.203493028894680794e+00 3.009454552187432075e+00
2.610521966740452005e+00 2.850455280356379184e+00 3.258554369759475211e+00
2.162018901988261188e+00 3.290312149716433598e+00 3.080103052386714779e+00
3.434160804381359178e+00 2.616055514711304486e+00 3.664836059512004418e+00
3.664842541719029345e+00 3.543562864198077644e+00 3.624717877959249268e+00
3.481261173196503744e+00 2.700128447661888309e+00 3.519709239560714131e+00
2.995330714028319630e+00 3.305139183834033823e+00 3.760804007336862043e+00
3.692651130123645764e+00 3.097076619101012618e+00 2.494484298266284483e+00
3.339434624065446222e+00 3.087390447039975783e+00 3.580390078634155149e+00
2.675626457439891137e+00 3.104212278703689432e+00 2.894597335736635468e+00
3.211649500566374105e+00 3.236873735155147980e+00 3.105062924897745269e+00
4.014121255672781885e+00 3.451574544489192320e+00 3.353013194297365995e+00
3.826301930263491968e+00 2.925575168876609400e+00 3.658916225268296074e+00
2.890715519336535255e+00 2.854836301725745429e+00 3.389021540493750262e+00
2.580856048273652448e+00 3.972615541275522855e+00 3.904530517271763035e+00
3.213799288094453477e+00 2.988791456969694948e+00 2.827214171924948616e+00
3.128346786348305208e+00 3.372442580202776874e+00 3.324237967225335044e+00
2.989392801073289530e+00 2.858425337222316287e+00 2.690207535649595805e+00
2.804130731328358550e+00 3.814227851618242848e+00 3.147285719009322857e+00
3.286680370952695274e+00 3.724408001788889422e+00 3.245206816992840526e+00
3.348488504186495796e+00 2.860773387919020028e+00 2.871394651674087584e+00
2.205543483506665403e+00 3.368522166797219608e+00 3.682688605459226050e+00
3.394323337302246557e+00 3.347909842377898570e+00 3.308291795395225776e+00
3.491069081344923219e+00 3.239371268947210947e+00 3.303177784010179252e+00
3.134091831685389185e+00 3.014102961610273024e+00 3.672677481761228435e+00
4.014689123420108530e+00 2.952739048042861469e+00 3.346352206152445774e+00
2.149297254613539376e+00 3.207692190409764166e+00 3.206297967128232784e+00
3.514197360885115362e+00 2.645172175609391108e+00 3.248326935536412829e+00
3.211688702812612650e+00 3.511831991273782094e+00 3.576355178310337557e+00
3.127737350778894587e+00 3.068411237700996885e+00 3.519885199368109063e+00
3.365274003128150948e+00 3.476254065749360134e+00 2.604308009652611666e+00
3.682893566706145094e+00 3.762916929815406597e+00 2.661480021289420517e+00
3.476801944245537346e+00 3.445328465421197972e+00 3.408654214834064611e+00
3.021351744221342894e+00 3.593096372605812050e+00 3.430152844332939210e+00
2.115843329334747391e+00 3.165894595144732371e+00 3.571310664345326291e+00
3.399691717289235804e+00 3.378150048723138177e+00 3.855915855582195739e+00
2.267551349977017239e+00 3.697819612551091595e+00 4.009230394529924801e+00
3.891585434580787428e+00 3.112732991810990058e+00 3.147515528416637398e+00
3.181371581349248245e+00 3.354835777824955567e+00 3.034419505267256234e+00
2.923948915383191682e+00 3.557769941187117979e+00 3.414809744608654718e+00
3.228785004833786942e+00 2.925508616971257414e+00 3.080782336913639341e+00
3.393674770069150970e+00 3.597973445713630980e+00 3.177974240244894943e+00
3.522634419379795823e+00 3.789056352374734260e+00 2.933132146895160108e+00
2.466901795381438944e+00 3.331533006550129627e+00 2.930857347140723324e+00
2.845212354197669491e+00 3.459750171245696837e+00 2.964134221242384015e+00
3.043391835413734370e+00 2.026779646990118255e+00 2.316582853614699733e+00
4.052821199236041672e+00 3.277985856616149274e+00 2.920133555265581382e+00
2.868280176309601970e+00 3.224567415997382724e+00 3.827016000782075267e+00
3.379919357051142548e+00 4.058968858087742326e+00 3.393586394357967606e+00
4.016732842903299350e+00 2.932944172346211520e+00 2.921064644685502643e+00
3.008312221511750373e+00 2.957551898417995151e+00 3.834578964158348757e+00
3.231015319825758070e+00 2.850938646906573393e+00 2.766078813438575423e+00
2.534899495231615507e+00 3.007906595308231790e+00 3.219976294603472233e+00
3.431786234099408528e+00 3.154561447619767645e+00 3.425573948352476972e+00
3.193143453670201470e+00 2.777761166662869652e+00 3.104277102387129172e+00
3.709069738049323828e+00 3.162139080068012031e+00 2.844726997829923221e+00
3.462497387570480534e+00 2.543058048160653062e+00 3.527918175881577856e+00
3.265650652036702795e+00 3.083843786442458157e+00 2.911986963969031894e+00
2.688790520099745951e+00 3.454084275731730713e+00 3.887891749933876095e+00
3.451201613264782253e+00 2.218028816074703258e+00 3.746457106752789645e+00
2.607431649822999020e+00 3.431130112938152177e+00 3.509149211382904809e+00
3.072849245361859882e+00 3.315631996472768073e+00 3.977564808515144268e+00
2.625699328393394705e+00 2.533426207246277428e+00 2.970830813808471582e+00
3.351304926274168761e+00 3.245675374434532579e+00 3.745310013223926759e+00
3.552833872524669534e+00 2.549425452057004104e+00 3.220896759550637256e+00
2.926126492853533989e+00 3.729896861016964493e+00 3.666652195589820806e+00
3.753985824404834748e+00 2.850479477745326395e+00 3.616347634673698686e+00
3.206327539558649242e+00 3.693303467358099557e+00 1.939384999778063223e+00
2.642610614198379171e+00 1.578086817786245932e+00 3.146933449785596526e+00
3.431269021272168374e+00 4.005774309392352350e+00 3.481134456363495833e+00
3.184742362413429451e+00 3.218250610467673578e+00 3.098221405225254799e+00
2.633652251392109012e+00 3.686124235835564811e+00 3.550801563576531539e+00
3.961940564829556255e+00 2.985791206090377958e+00 2.976583876390622052e+00
3.124853839906432285e+00 3.208993738489579250e+00 2.874216535610064405e+00
3.304065573929988453e+00 3.842484731378336793e+00 3.752036147226847085e+00
3.297767502682832585e+00 3.206077950675018329e+00 3.073504578140250132e+00
2.801120165214238789e+00 3.419045714656475443e+00 3.380342603921913991e+00
2.946171546373819616e+00 3.462115968847251590e+00 3.644411559188276861e+00
3.578172864451707014e+00 3.964275443536364296e+00 2.996014101077131286e+00
3.137885247439054837e+00 3.011528695422022839e+00 3.200581873740956595e+00
2.196619862530705181e+00 3.521286923835944105e+00 3.472724918282469542e+00
2.969201118957653041e+00 3.491034066431395466e+00 3.398873639017019777e+00
3.165165223429895036e+00 2.219752489203236312e+00 3.121845101594186822e+00
3.092521832471094356e+00 2.855201559818542734e+00 3.282704499159416311e+00
3.167349894758206386e+00 3.309233540115103622e+00 3.840884162842576277e+00
2.776887555600067170e+00 3.511155026398527834e+00 3.390072232088215731e+00
3.414139767878789922e+00 3.892643637196472106e+00 3.714052146081475936e+00
2.441346497674472538e+00 2.525128303273960206e+00 3.167682662381546166e+00
3.184362502589075827e+00 3.759307642012012174e+00 3.136152868956952222e+00
3.672812275083140676e+00 2.706797713955787721e+00 3.779887112831088469e+00
3.150956589853863399e+00 2.872255428718261339e+00 3.200274206138440825e+00
2.005634695549110891e+00 3.028770045925733179e+00 2.820693154233169686e+00
3.858239287979794430e+00 2.878873814182735469e+00 3.539041226250930983e+00
2.467360264872740849e+00 3.471937324763572086e+00 2.959129240943114691e+00
3.553486338733932381e+00 3.212910050138834350e+00 2.800210393678932874e+00
3.256048673689968975e+00 2.740384895668000365e+00 3.314980981043893493e+00
3.149238612736342091e+00 3.114507884959490713e+00 2.762287590442033203e+00
3.119720745081149715e+00 2.609618850125696721e+00 2.922360557877179854e+00
3.208366472196691355e+00 2.965954579581640438e+00 2.918972344015831055e+00
3.347667963773646616e+00 3.562702949121301366e+00 3.073871441066786225e+00
2.951777942361708984e+00 2.989031885849060100e+00 3.124663431531035762e+00
3.615972862771533070e+00 2.732199522507773981e+00 2.440744417253362997e+00
3.022089639078578305e+00 3.032238906656194555e+00 2.958211983416575208e+00
3.374177633997642811e+00 3.254025338417074753e+00 3.817077376764996366e+00
2.830211225497399230e+00 3.844992775399472151e+00 3.747718170991033215e+00
3.017366832590095527e+00 3.531678589745025132e+00 3.819160236486644155e+00
3.133644587869407694e+00 2.489074652629069018e+00 2.796747659866113622e+00
2.588314055218593257e+00 2.006443456376365120e+00 3.263928992903907478e+00
2.783130560206845239e+00 3.042767159254362586e+00 3.528037467447529441e+00
3.593132540571674749e+00 2.555947068058677107e+00 3.349974885590632390e+00
2.729106504082164264e+00 3.112304653265812959e+00 3.498250419662635835e+00
2.572961005329333695e+00 2.842933108709712275e+00 3.302674384851464140e+00
3.455429022337323630e+00 3.073682625036125771e+00 2.705324351138421068e+00
3.611649649795189987e+00 2.731814326510731750e+00 3.270529472511537694e+00
2.802042099810722053e+00 2.941328454288833605e+00 3.103379239236006892e+00
3.260890908114179254e+00 3.841886951645392845e+00 3.654650154812170371e+00
3.237618151815145673e+00 3.449507140219029377e+00 2.655852362237244968e+00
3.207680568990637582e+00 3.213529512561868362e+00 2.555473286536359190e+00
2.567739567053842986e+00 3.211108920756485574e+00 4.158535399601158922e+00
2.813394724773078615e+00 3.314532481582575407e+00 3.127816166441192980e+00
3.124707788547243847e+00 2.887152863703664529e+00 2.969103808955215751e+00
3.213054453975309865e+00 3.166907924819498898e+00 3.839881023480553157e+00
2.718410600478886607e+00 3.074287377242862718e+00 3.342534014425012412e+00
3.427605259504721058e+00 3.432276847341993342e+00 3.298193699309952542e+00
3.264656068497790553e+00 2.556265670680855973e+00 3.535946730938020366e+00
3.879903149135069729e+00 2.934098082585950173e+00 3.555057325432295023e+00
2.774360584440993538e+00 3.725377521582132090e+00 3.135553704616479642e+00
2.202704636524550175e+00 3.981899956185570577e+00 3.456819997948954004e+00
3.051952687408887588e+00 2.743227824785769542e+00 3.418298184799681838e+00
3.026591134047799336e+00 2.753538842990620239e+00 3.319023367783229261e+00
2.615335177505067499e+00 3.586562334542865660e+00 3.648289964587782208e+00
3.034938425168006937e+00 2.938570220959142887e+00 2.655482378362225226e+00
2.387063190156897718e+00 3.673531041891051618e+00 2.884069572675947768e+00
2.918947936148611255e+00 3.823397873550101966e+00 3.667989571765894574e+00
2.730749299831023880e+00 3.387773774579681874e+00 3.361153159641868449e+00
3.806485888172855603e+00 3.752629150579412709e+00 2.713553042538747295e+00
3.567765271298349639e+00 2.754393115656009527e+00 3.266477365286839962e+00
3.680306484580346371e+00 3.799141197518788982e+00 3.415707430099919506e+00
2.414379251888231881e+00 3.799056440258790524e+00 3.398169773151376916e+00
3.642120944426113116e+00 2.671034648385587129e+00 3.819648156651919813e+00
3.415517339200823344e+00 3.668866721643062156e+00 3.086622623634809326e+00
3.520022380321301991e+00 3.254983138415944222e+00 3.033001828961625179e+00
3.925282719962279732e+00 3.203811817157756980e+00 3.038499074337469796e+00
3.110044701253281030e+00 2.712510350986593100e+00 3.958611498513688431e+00
3.660404145124499742e+00 3.025339286103863046e+00 2.905924909226827335e+00
3.625805577923686407e+00 2.745888758440887756e+00 4.046002376542799261e+00
3.806284498584620035e+00 2.706992800252608244e+00 2.995319898090226030e+00
3.674669057581781750e+00 2.784685808263728024e+00 3.361704222014597399e+00
3.448947619760209360e+00 3.929730503886777360e+00 3.347081071658414064e+00
2.985273427302380433e+00 3.362650026719866236e+00 3.431330843315882007e+00
3.641032859689956158e+00 3.050415291774713822e+00 2.514080502154955710e+00
3.253864604603546429e+00 3.243269648768351221e+00 3.608288802995789357e+00
2.559768679825588311e+00 3.255029333870745223e+00 4.172354145742486864e+00
3.357041905682591754e+00 3.644797504313635361e+00 3.072043915670905623e+00
2.560103003866422089e+00 3.409550594167329418e+00 3.041236855290827545e+00
3.766581790145168807e+00 2.797469674541162910e+00 3.304164276604840023e+00
2.854023653039271302e+00 3.310576107316817840e+00 3.100866078058502229e+00
3.040189575862525029e+00 3.371101479715113758e+00 3.014928039157594331e+00
3.200991913132514632e+00 2.748067499181251261e+00 3.453713641006089130e+00
3.111809259324599619e+00 3.308421436024761686e+00 3.357866090516217206e+00
3.240564082329886908e+00 2.145208135998238674e+00 3.529624072810741975e+00
3.493220512894357643e+00 3.338397990656125636e+00 3.346617341618074892e+00
3.143819353740722633e+00 2.801265685253414794e+00 3.644109139707855327e+00
2.864998322940789155e+00 3.148925462511267703e+00 3.287827451042649951e+00
3.542168062721678723e+00 2.820433854075827362e+00 2.720375932394457852e+00
2.611368562225736323e+00 2.716444159187758611e+00 3.376407980150897270e+00
2.461319914976677126e+00 3.121168769403506182e+00 2.940991814366193946e+00
3.077760660991630370e+00 2.850797473362824963e+00 3.697655581319610807e+00
3.567199026134805440e+00 2.828111041830605465e+00 3.646532653679662062e+00
3.438066554132270358e+00 3.330897314052928770e+00 3.423558631442077616e+00
2.791004967395080083e+00 3.569948511750897335e+00 2.677191491669639767e+00
2.620177182292082740e+00 4.064738444535384687e+00 3.373822593369612655e+00
3.016878556218559826e+00 3.634110989805267256e+00 3.266751744733282781e+00
2.997384117641022971e+00 3.480115647364918186e+00 1.910087385042283703e+00
2.644817477539386008e+00 3.687457082420998233e+00 3.513363678194462381e+00
2.904276851834758588e+00 3.654066234090575183e+00 2.858513388062405181e+00
3.082239450636158118e+00 4.021575914933970708e+00 3.679819732475201999e+00
2.383935601598311749e+00 3.162251166048934969e+00 2.542493710315395283e+00
3.625109042486255539e+00 3.165137789460332751e+00 2.505368638902249590e+00
3.256747871164987984e+00 3.665589786914318804e+00 2.389242257020289806e+00
3.663986081395267380e+00 2.741365591689750580e+00 3.228456151806210261e+00
4.064560540770598251e+00 2.748316561680038905e+00 3.582020421075230665e+00
3.029271372600859102e+00 3.523684238966197757e+00 3.472464995222570128e+00
2.367467087948779358e+00 3.507690345335188198e+00 3.183299308104090120e+00
2.763486077690264775e+00 2.488990885067885017e+00 2.753153984566565793e+00
2.783079576124056764e+00 3.744112034645210141e+00 3.834426262208055824e+00
2.990560009886420900e+00 3.769384929700548170e+00 3.641795184408282093e+00
3.582551583635677606e+00 2.972489555012699292e+00 3.267638921017287146e+00
3.101190741574898269e+00 3.340886349928396726e+00 3.322106285023304295e+00
3.512122337630830149e+00 3.133044571206640150e+00 3.379151313015600344e+00
3.304474712357046595e+00 3.472332994926409899e+00 3.649746103342343062e+00
2.963846657064304946e+00 3.280456564224582205e+00 3.591512575232782556e+00
3.100000296532494204e+00 3.774701560923240606e+00 2.533120721620062188e+00
2.971585351165284550e+00 2.459666386892884749e+00 3.510513595171401491e+00
3.837288914936267670e+00 2.011976210462115056e+00 3.242009219504122797e+00
2.891378131633858928e+00 2.439700451313037366e+00 3.666502293825339098e+00
2.694333868059682668e+00 3.530424046260347115e+00 3.267565759529384106e+00
2.674645515818466546e+00 3.723505746967517904e+00 3.360117124452261184e+00
2.889810986550332306e+00 3.003172449282586420e+00 3.189001350523350986e+00
3.220815511020532096e+00 3.840212119411786862e+00 3.454251554213711994e+00
3.812589085103534448e+00 2.563027335766542958e+00 3.501277669371524848e+00
3.059179591146563126e+00 3.581224543160373308e+00 2.474325357939272774e+00
3.112229763728453946e+00 3.066102498241829011e+00 2.826539150012274515e+00
3.501592977246870575e+00 2.872923448879238340e+00 3.348667533220249570e+00
3.515276236895773732e+00 3.447645674032627561e+00 3.153768490649916156e+00
3.997092390761836977e+00 2.586962865485278318e+00 3.202901486913084295e+00
3.110641937030315329e+00 2.517735501709472690e+00 3.754847864778117383e+00
2.619036999993292092e+00 3.125514450695783264e+00 3.217856709650949387e+00
3.273631719496501002e+00 3.983900971912242461e+00 3.133248257209467091e+00
3.348665574411453960e+00 3.268587270359200048e+00 3.304963977326261571e+00
3.151430047708806192e+00 2.543592224880603769e+00 3.551261477447615444e+00
3.633854558617270136e+00 3.267844619563691655e+00 3.732563313228600244e+00
3.422848173356071388e+00 3.336973904081384390e+00 3.329196191161865048e+00
3.402271991633472048e+00 3.115967593038730499e+00 3.538204082201171108e+00
2.789056304959846244e+00 3.637680470942588062e+00 3.128939165019613444e+00
3.341295923761327114e+00 2.715627456117104099e+00 3.503148635725049420e+00
3.417222162942950447e+00 2.763043940739043247e+00 3.244084440491703969e+00
2.721740618120267019e+00 2.838601864621777882e+00 2.653264119447314329e+00
3.141958709694393281e+00 3.525264037803021111e+00 4.073586128518052796e+00
3.810830491700329059e+00 3.227127489146039530e+00 2.979512583308807638e+00
3.566131248560728828e+00 4.006863169232009803e+00 3.081741788364625201e+00
3.669026111708259208e+00 2.432802388696499563e+00 3.438914360718830832e+00
2.886448514126925158e+00 3.011094786509973087e+00 2.790252758472094197e+00
2.883775648310713091e+00 2.669417769767195914e+00 3.683555272985930440e+00
3.839278255901053871e+00 2.783499890118828812e+00 3.782117559656975825e+00
2.845829268427871206e+00 3.268248693068640964e+00 3.641121565790205405e+00
2.544658660022402596e+00 2.953755420527814923e+00 3.386101428029387517e+00
3.961744989812627349e+00 2.681477329703157775e+00 3.486887151706312693e+00
2.970965783817056671e+00 2.343096537196596607e+00 2.776853397082862163e+00
3.310398287304075815e+00 3.439884935943618327e+00 2.992175909026199676e+00
2.532546891545312651e+00 3.738826908039135866e+00 3.175140894033220196e+00
3.405233421065876787e+00 3.171852230734205857e+00 2.599128779591955318e+00
3.309423599030396179e+00 3.346298551933000631e+00 2.640124528542393989e+00
3.674759051222421746e+00 3.150423020738779556e+00 3.096373521228650727e+00
3.527068918849747714e+00 3.781536819102660818e+00 3.324941263099986610e+00
3.482912269287405937e+00 2.880634384076415699e+00 3.151264579924768938e+00
3.231916733543937603e+00 2.991423391464527626e+00 2.982336951802059044e+00
2.708936211191616206e+00 2.728379281952396873e+00 3.211605395016851716e+00
3.536753568234352052e+00 2.394415874953417234e+00 3.251650381091666819e+00
3.512277112327818251e+00 3.354940571481379141e+00 2.977376463354640901e+00
2.661529369590120986e+00 3.124179904127116547e+00 2.926507238400943844e+00
3.070155374362659284e+00 3.074218040910313920e+00 3.440432860078879607e+00
3.246580873541937695e+00 3.313319301250042592e+00 2.844350107665240657e+00
2.659583802087688742e+00 3.922227213560851578e+00 3.056534251825620441e+00
3.500388231447742804e+00 3.625080014551974372e+00 3.807363315546032911e+00
3.367395440567134468e+00 2.968734008439785299e+00 3.917754429819337414e+00
3.891724124817620645e+00 3.097931253334825996e+00 3.427707316271389804e+00
2.970942446301652939e+00 3.481318243737395957e+00 3.710650444101019296e+00
2.994866221589037814e+00 2.722085341102808975e+00 3.245445674758628662e+00
3.688867852578898709e+00 3.391849914143403311e+00 3.250646436707453901e+00
2.720179592391686718e+00 3.171365427707335094e+00 3.394629828320609111e+00
2.745491428715979065e+00 3.495374680038963344e+00 3.364348340938514426e+00
3.545726474285867180e+00 3.720807742868263546e+00 3.876020262481558731e+00
3.607781872885596375e+00 2.790532327849093885e+00 3.395070932173555267e+00
2.451743049667581609e+00 3.008785070144970764e+00 3.280785981144852315e+00
3.593689165905522120e+00 3.763539561750759876e+00 3.955089903848933552e+00
2.963925517280892041e+00 3.841143228446087132e+00 3.206663592173957689e+00
2.632327392833254009e+00 2.661711603218743782e+00 3.056551287980847853e+00
3.401687516842185843e+00 2.914662877435362898e+00 2.802459284066300516e+00
3.172244584118624644e+00 3.093272816333637376e+00 3.279888546117299075e+00
2.715227085294200204e+00 3.631405779153397795e+00 3.816402518873314165e+00
3.426415837066138170e+00 3.238118163113013370e+00 2.889580984288503629e+00
2.853662534836249876e+00 4.110807317897849700e+00 3.414682971690782054e+00
3.344597548638040596e+00 3.796570782957902956e+00 3.536926855913698819e+00
3.754274995390078473e+00 2.163510837344275295e+00 3.844008249722363768e+00
2.842739094344326478e+00 3.462992566094434288e+00 2.702454532070560411e+00
3.895290286758712028e+00 3.914402997952607599e+00 2.812666376554913583e+00
2.648286535505501416e+00 2.913545618747006127e+00 3.715555126252096052e+00
2.516753514760774468e+00 3.232928928493422838e+00 3.421785722939283403e+00
3.057831568894147090e+00 2.913685542116440708e+00 3.415509569144144386e+00
2.917328757145856599e+00 3.389160781127766420e+00 3.212105699761631517e+00
3.012050409596146672e+00 3.106704087854970542e+00 3.318295905579839111e+00
2.841292949150372671e+00 2.753807708736748072e+00 3.324483774063230257e+00
2.328998150037966841e+00 2.991903339583544152e+00 3.216511150686826692e+00
3.063880260911985065e+00 2.971373257523883371e+00 3.298501608448567435e+00
3.359814013192818472e+00 2.686243346310612345e+00 3.204350528991678271e+00
3.294196923092572948e+00 2.651305110532259590e+00 2.973577982585315471e+00
3.320914954644275330e+00 3.220357583990271610e+00 3.739084876993119089e+00
3.251631747979723208e+00 3.456260330649712387e+00 3.159794072803333798e+00
2.516686012744850487e+00 2.657048597111294264e+00 3.519088008481569219e+00
3.805118236760475003e+00 3.681625156034186830e+00 3.544610228558526810e+00
2.295268865267621639e+00 2.802878611636920869e+00 2.917269527291597608e+00
3.906914967795234617e+00 3.117506825387258207e+00 3.699560804107484113e+00
3.361942594384365712e+00 3.621964733167042816e+00 2.755713495249494827e+00
3.740180584883550541e+00 2.539272674307002209e+00 3.785801069501324445e+00
2.886649994498835969e+00 3.340228561383610906e+00 3.039889461023898232e+00
3.017015025088696678e+00 3.942271114573193458e+00 2.984973429892891605e+00
3.328689220803732862e+00 2.684255549268519392e+00 3.682122186131175035e+00
2.904837100702712060e+00 3.215570062376148730e+00 3.066986120071352406e+00
2.744572187219399773e+00 3.814032131058081365e+00 3.438084661960194577e+00
3.816627339137504737e+00 3.148357609027121029e+00 3.471817990713921276e+00
3.283721602970318454e+00 2.729905206674516194e+00 3.018406970406374512e+00
3.053491480903981703e+00 2.754973537600397204e+00 3.467494706523220671e+00
3.496269025481544279e+00 3.584872793810808478e+00 2.219397435761212289e+00
3.737180265389334455e+00 2.110443892634452645e+00 3.180200396940710217e+00
3.500795388877694148e+00 2.302985641765673996e+00 3.274950572391436054e+00
3.267209245659778105e+00 3.645907344077528034e+00 3.343476551385653917e+00
3.499728951317850001e+00 3.578451177573543251e+00 2.777501306427578420e+00
3.204495998745279017e+00 3.365970640960912252e+00 2.678962584577978312e+00
3.497261733098960601e+00 2.711202951967746078e+00 2.568326131591659234e+00
2.889330615199943164e+00 3.368408076935579754e+00 3.236239768625609248e+00
2.850556486117636013e+00 3.187417748046184940e+00 2.340205546839528417e+00
3.073312546052358929e+00 3.872028224821200126e+00 3.358820826745487764e+00
3.425118302129167791e+00 3.002209854712317050e+00 3.877154258646177354e+00
3.269453959291305001e+00 2.827880769573418718e+00 2.694441755095611679e+00
3.819745431658031709e+00 2.587422836320337982e+00 2.797821821081486249e+00
2.657737528917329506e+00 2.830559514712939428e+00 2.972164308388876020e+00
3.697725716783748950e+00 3.285009199055928253e+00 3.357561968274747954e+00
2.752773998628337271e+00 3.486967176080288056e+00 3.761903476407717495e+00
3.669388560564419421e+00 3.237284201591015709e+00 3.017373499754580468e+00
3.630254082073583799e+00 2.987984096778582011e+00 3.734689240277349498e+00
3.189678048045458514e+00 3.104508935409190595e+00 3.672683234258281360e+00
2.641477723453408366e+00 3.782623207473634341e+00 3.555670261697801759e+00
2.691793897214768805e+00 3.532419993113916856e+00 3.498241259572954842e+00
2.508302900962115611e+00 3.682725122946711060e+00 2.629620683438905537e+00
3.603024360516661861e+00 3.835231405861458498e+00 3.524267329805890192e+00
3.788334078264284699e+00 3.266656585301655813e+00 3.400156216896884853e+00
2.162974667109396787e+00 3.291533620406213778e+00 2.955366317838894030e+00
3.323428343435517185e+00 3.785798929619169861e+00 2.754768728197065197e+00
3.579264026104407748e+00 3.055642475233835142e+00 3.580843674121303888e+00
2.274147662701969441e+00 3.792420960830451104e+00 3.411718143539290704e+00
3.588148872281514912e+00 3.373359412511975464e+00 3.163032240620369695e+00
3.493066651447793713e+00 3.927901353852655930e+00 3.754221730456066997e+00
3.300541610410053561e+00 2.769325415998105555e+00 3.096350747156376038e+00
2.552033849257571596e+00 3.344792673794979354e+00 3.003896027174961958e+00
3.621015362970468665e+00 3.899994153677700748e+00 2.125290939846721905e+00
3.482988872783670864e+00 3.141331439613084697e+00 3.187942360451650359e+00
2.944640336678549186e+00 3.277201745491608254e+00 1.973665824655830736e+00
3.444139289950602478e+00 3.860830991200386642e+00 2.380746424697475216e+00
3.533412801989104235e+00 3.043011855999585347e+00 3.516797318033102915e+00
2.840282760443141541e+00 3.675700673156857778e+00 3.338139641718993467e+00
2.661147091780095675e+00 3.610864767761412075e+00 3.238996045447994465e+00
4.085271244108779065e+00 3.648569855561993869e+00 3.250265594106813261e+00
3.551987312380560535e+00 2.963452033514140993e+00 2.152766547830656130e+00
3.110456021443565255e+00 3.360390536663042660e+00 2.151066688554903905e+00
3.313665362165278516e+00 3.167161187855694227e+00 3.185284681557070119e+00
2.491206461763001645e+00 3.732237814303396295e+00 3.777475324742654461e+00
2.460600333029517639e+00 3.316280643410284945e+00 3.766010648656388238e+00
2.882655377941127472e+00 2.250028589111972899e+00 3.065523878178642914e+00
2.917181480745616895e+00 3.151661142611015709e+00 3.369645776042959007e+00
3.703982183950051965e+00 3.508062511831181673e+00 3.147513175848290601e+00
2.248725457579438203e+00 3.610789648763597093e+00 3.262383997296426141e+00
3.155195427440440348e+00 2.767871293301586988e+00 2.920108867373936157e+00
3.086267942417214805e+00 2.922021685191598550e+00 3.836316726326747251e+00
3.570672325908048617e+00 3.488322639487771770e+00 2.571864374043442591e+00
2.325663120974660103e+00 2.642180507673029144e+00 3.955810863130989841e+00
3.181789121460241621e+00 3.483095026159420904e+00 3.231852828701285318e+00
2.487251032055201261e+00 3.132158615889652609e+00 3.575981169826222494e+00
3.569930046728482687e+00 4.100593398061457506e+00 3.254081296923359456e+00
3.704742549807951146e+00 3.600762811729874002e+00 2.860538294390949421e+00
3.968737416879263957e+00 2.854884575944830694e+00 2.900593911098725108e+00
3.146010525712459316e+00 2.863922501339166704e+00 2.522432541118160731e+00
2.795395203145278895e+00 3.368120820963445006e+00 3.475685617430038121e+00
2.217008390083268665e+00 3.446626378828812509e+00 3.063999212101311098e+00
3.412518689720430043e+00 2.954130309012573896e+00 3.399553023046542499e+00
2.768636939238121819e+00 3.547523408410325096e+00 2.697501814046544766e+00
2.728322995546629492e+00 3.848707343315575180e+00 2.813208361638948940e+00
3.453505906505125012e+00 3.066465236637844871e+00 3.467560837165426513e+00
2.680873211054796812e+00 2.917899864938993559e+00 2.648469082989867829e+00
3.464418795908316806e+00 3.788542073462822568e+00 2.288328574613015309e+00
2.871762313997866745e+00 2.855059461038368163e+00 3.237882307883908961e+00
3.142336045403331557e+00 2.881473129667083466e+00 3.261067707089923218e+00
3.844043524663886213e+00 3.246795753799668560e+00 3.072341175365398414e+00
2.864765473782521443e+00 2.196686492303896898e+00 3.075496437247896786e+00
3.692323378997602656e+00 2.700273509918124315e+00 2.863637794874491327e+00
2.987291949509849331e+00 3.258935541568586558e+00 3.277060302565434569e+00
2.758221282205087999e+00 3.476642211749330968e+00 3.252800892511241493e+00
3.457331813530032161e+00 3.246581607456442420e+00 3.459034470773220793e+00
2.849538992824292016e+00 3.561454636969576981e+00 3.727128020645779305e+00
3.661172782429675365e+00 3.168930058332659616e+00 3.673440460822994247e+00
3.760654893208642324e+00 3.343200214150694904e+00 2.547273712405982771e+00
2.702480185886317887e+00 3.994295165581817297e+00 3.047043846059537486e+00
3.678975745913402928e+00 3.687837486368398920e+00 2.876113152660228156e+00
3.237964853139914112e+00 2.802165076697632706e+00 3.337094972933283721e+00
3.525493947055359900e+00 2.951523423270010049e+00 3.137003361111493582e+00
3.667462926172335269e+00 3.400769243028299194e+00 3.072229294387833320e+00
3.912091067958920476e+00 2.925072870957338367e+00 3.240513602980485963e+00
3.019828883101796091e+00 2.796598785885985983e+00 3.045253350313835483e+00
3.172688504645561292e+00 2.771533149966350695e+00 3.083425110969872485e+00
3.404113892753909631e+00 3.652946267210377407e+00 3.202967305892388872e+00
2.604213901850085833e+00 3.483860953560819596e+00 3.233662384259735845e+00
3.080725908498834986e+00 3.288832646805117665e+00 2.929893305296304984e+00
2.982366075065868927e+00 3.478765980107729305e+00 3.327810316968935478e+00
3.314852310538180191e+00 3.137499536703586056e+00 2.293117149017484202e+00
3.010467744621140973e+00 3.655918155360099675e+00 3.691649092510154162e+00
3.639464193744036624e+00 2.743886745985757880e+00 3.311235979093629211e+00
3.429877463403878224e+00 3.025322419656849338e+00 2.851064992539340093e+00
2.810925590510532590e+00 2.787945321994899750e+00 2.831039231079359730e+00
3.318535300283901979e+00 3.943180733798145710e+00 3.151873663171408602e+00
3.192863290416813715e+00 2.454200810659214138e+00 2.158934364373756409e+00
3.100270074492888828e+00 3.322386506041897114e+00 3.897491493917852434e+00
3.294429571994344386e+00 3.121793433753301095e+00 3.569562094196245372e+00
3.671187797034952460e+00 3.236898251880687472e+00 3.409759261591212898e+00
2.808526594181762537e+00 3.918891570123351098e+00 3.563316955362212823e+00
3.561187645279066061e+00 3.368322875121599669e+00 3.213141150937778523e+00
2.917932495795272807e+00 3.946345673742040372e+00 3.319033197972220073e+00
3.483311677858718980e+00 3.969032517380608471e+00 3.616028408322718324e+00
2.542727306438030688e+00 3.003765149815784685e+00 2.973573756247753330e+00
2.544270806937040330e+00 3.423648018787482705e+00 2.762799978134529599e+00
3.370410520892014983e+00 3.404784375196396429e+00 2.710998345974535262e+00
2.147867334564045549e+00 2.731828165894138127e+00 3.616665118254077882e+00
3.028249377883572624e+00 2.974622701977527317e+00 4.040116013326755073e+00
3.664568701538879036e+00 3.492770277218076647e+00 3.126126928289690632e+00
2.532548504799767564e+00 3.039813464867715531e+00 3.882798466889314959e+00
3.870825283978416742e+00 3.758595607887621703e+00 3.298981750018735504e+00
3.196671535169345546e+00 3.069786049626902713e+00 3.602448289395568715e+00
2.905705791167626728e+00 3.810673693213088242e+00 3.077917671161548796e+00
3.047739152299203891e+00 2.972815405725721671e+00 3.630116182422379545e+00
3.066019288606462556e+00 3.193742100876849399e+00 3.180958573094623709e+00
2.951642330238382073e+00 3.034726334838522721e+00 3.425582792618947270e+00
3.076150832038805127e+00 3.661572575565312793e+00 2.312806545668070868e+00
3.042883389477739176e+00 3.980111485754052492e+00 3.091703886431728332e+00
3.584932415571700837e+00 3.579147693694984422e+00 3.589643834994227234e+00
3.548334363985244710e+00 3.528568571898561324e+00 3.115389776739809768e+00
3.479652943284921029e+00 2.533823384081633989e+00 3.229696649752247684e+00
1.972431181008851953e+00 3.502453307199512977e+00 3.466425508594986216e+00
3.582771453057677746e+00 3.884523971107651796e+00 3.595207267345656543e+00
3.611794617308777156e+00 3.618488086823572925e+00 3.768452752648169479e+00
2.928906803935036329e+00 3.371920334227124449e+00 3.155917311134057712e+00
3.751386492731151101e+00 3.480682752804419078e+00 3.240527839496641693e+00
3.513123159086133374e+00 3.501970518090872453e+00 2.810282891750672363e+00
3.608012717646911671e+00 3.763952086138964592e+00 2.710316857531267942e+00
2.774953904719769326e+00 2.901261131235821633e+00 3.843941944689569734e+00
3.299832764939456986e+00 2.786576938950428239e+00 4.035877557841126340e+00
3.181709711040401789e+00 3.665405604432698805e+00 3.836772139066165987e+00
2.464710289890826189e+00 3.144956803235032350e+00 2.806804670922210310e+00
2.947666247283258656e+00 3.038400096109849624e+00 3.063569673801303406e+00
2.903940392950921989e+00 3.661730689590043220e+00 2.716377028415519757e+00
3.093728161439067925e+00 4.136372937533341343e+00 3.077494861589441300e+00
3.091117067565617216e+00 2.820861864940638952e+00 3.436701786885196341e+00
3.519475928028944711e+00 3.414770678055087494e+00 2.737076335435741026e+00
2.616744416058390588e+00 3.622635403260041631e+00 3.239743752992646719e+00
3.700175634181050111e+00 3.402700774845862863e+00 3.306553240390298409e+00
3.483591179369270652e+00 3.050138116237199881e+00 3.698045635374509477e+00
2.233729847422281534e+00 3.306393287453772256e+00 1.777688408390906138e+00
3.032082797723800738e+00 3.429499788225722767e+00 3.028014490281795368e+00
3.045873318010711817e+00 3.325608209895964507e+00 3.044081936702939473e+00
2.734895866407187626e+00 3.650089903300801186e+00 2.980050178548026896e+00
2.577842031167015158e+00 2.635323882017388541e+00 3.342713755268154063e+00
2.494718368619786464e+00 3.522882566903952739e+00 3.814074799200728005e+00
3.445815189382869459e+00 3.312577255921038688e+00 3.062371407917943156e+00
3.886314158714436306e+00 2.641067058493934194e+00 3.588438868130356951e+00
3.211826180618096327e+00 3.400735833286666399e+00 3.322160037246465247e+00
2.949408947459478014e+00 3.300974768538029291e+00 3.322475319415094219e+00
3.205957438693445294e+00 2.830964145075313354e+00 2.955772399262976524e+00
3.844983780507442273e+00 3.076533023194470307e+00 3.609346762210187354e+00
2.237419440054267294e+00 3.386828362472069642e+00 2.808344753438064334e+00
3.696149790358506770e+00 3.350863571853742062e+00 2.916011856762446008e+00
3.695414174199851409e+00 2.644620382546154058e+00 2.367414698786493243e+00
3.035293241914039708e+00 3.572608651689639370e+00 3.511721463138713251e+00
2.912222728507390723e+00 2.781966073166964204e+00 3.310563084102103204e+00
3.446782945286963162e+00 2.914614184870442326e+00 4.105282084890812477e+00
3.530260903746459622e+00 3.002532034988806053e+00 2.944293907503675811e+00
3.874843990472449207e+00 3.862502094505398276e+00 3.338015669946615915e+00
3.273963483819285258e+00 2.582502590355954641e+00 3.087602591428785459e+00
3.581510011600673060e+00 3.503273085363883155e+00 2.511522427520426870e+00
3.312645114323924833e+00 3.711569903269572368e+00 2.504912866426956874e+00
2.890819231897108210e+00 2.925786531706481064e+00 2.723723167937787792e+00
3.076480080518562588e+00 3.079051662136442324e+00 2.335648195303813068e+00
2.242106998654932681e+00 2.908091492863317473e+00 2.507699801578333609e+00
3.047599070521454845e+00 3.779087403540445145e+00 2.826327242247784977e+00
3.418616562623870259e+00 3.652802963277426151e+00 2.942784427907602751e+00
3.161638171911966388e+00 3.103141832607100525e+00 2.710080135345103169e+00
3.087359766932674887e+00 2.314819981021951634e+00 3.633578599978167123e+00
3.451342458845189753e+00 2.842666863289253332e+00 3.364885944517375549e+00
3.775217957461947993e+00 2.003582461975682349e+00 3.193824746142790438e+00
3.570170997469062524e+00 3.270750244946121654e+00 3.133265435028797175e+00
2.302194109551068291e+00 3.532803165484715624e+00 3.244607384511752901e+00
4.035215535340880066e+00 3.742831401981869810e+00 3.148306133940206308e+00
3.650018131203387917e+00 2.907952548452357178e+00 3.234391672459963729e+00
2.941792226191998427e+00 3.369001998908309314e+00 3.289548054676004529e+00
2.679996353974812617e+00 3.849433180373542207e+00 2.418909460599580008e+00
2.209297907232745661e+00 3.462758992825207827e+00 3.191221653264610936e+00
3.652686867012208349e+00 3.972006791304112383e+00 3.003481244413797935e+00
3.668554758924555514e+00 3.604941608547250542e+00 3.345532120891463901e+00
3.259029576984202148e+00 2.995775297556663386e+00 4.032760308504776958e+00
2.517856102136635688e+00 2.419573944165335888e+00 2.876024790840062906e+00
2.780952793976489978e+00 2.987682685200983901e+00 3.884200071659239750e+00
3.033628925243532226e+00 2.673935774429258672e+00 3.743271309461999596e+00
3.405947737462411418e+00 3.308652564839352106e+00 2.952870926122828532e+00
3.844819144312973336e+00 2.940896910591482172e+00 2.902105637995565424e+00
3.015482417829049577e+00 3.355078348222757523e+00 3.819057361220091984e+00
3.648002161424394263e+00 3.751796536629663503e+00 3.593088318173743634e+00
3.146567801357111005e+00 3.567427199356183021e+00 3.242274274680581048e+00
2.343999168826745638e+00 3.338370341716260903e+00 3.527733672283036359e+00
3.248600433350453454e+00 2.431616843198286304e+00 3.827044759679655517e+00
2.533526181526857712e+00 3.428822802908817913e+00 2.766951120982126255e+00
2.518621395949029118e+00 2.983275006576066257e+00 4.032162830439014023e+00
3.134986431026892006e+00 3.221933181299331483e+00 2.504029380697024187e+00
2.507636545510876669e+00 3.336076496591822593e+00 4.161750926613748014e+00
2.843785042984523947e+00 2.650966287123846854e+00 3.209677440290104933e+00
2.798342627997277177e+00 3.264441305533854809e+00 3.991317022538876103e+00
2.660660846970702487e+00 3.115990844129447712e+00 3.777683176553017219e+00
2.867357050692685316e+00 4.093993038948644525e+00 3.684142127851264270e+00
3.612426074756897698e+00 2.301113210612699245e+00 3.383437350508880392e+00
3.735215619027717704e+00 3.683528290782191572e+00 3.548487302487955297e+00
3.407076913674999208e+00 3.226865196744906239e+00 2.744004433926703346e+00
3.406566156776937859e+00 3.075934115617228848e+00 2.492788756779451553e+00
3.104153630633380345e+00 2.985918088443842322e+00 3.435882790424405364e+00
2.974858827299915465e+00 3.254529306903003683e+00 3.445607376954819223e+00
2.934822965882508683e+00 2.747818173440113920e+00 3.460151193260617930e+00
3.437043702826865665e+00 3.350993665425904933e+00 2.660882371706871474e+00
3.551130417025080366e+00 4.131426072146467732e+00 3.142983083006873013e+00
2.510344079082079016e+00 3.650325759797929059e+00 2.772003680168751760e+00
2.388905531779377700e+00 3.255328478979904627e+00 3.347826919704664839e+00
3.323149671994714005e+00 2.833315320876391041e+00 3.766379893842970006e+00
2.698950209912564624e+00 3.426358655294382771e+00 3.536449275468951825e+00
3.495719063433271323e+00 2.982059731568060368e+00 3.082194620095461524e+00
3.537703571841784189e+00 3.803291606751893372e+00 3.614340173353396857e+00
3.663416645883414979e+00 2.866652781974754927e+00 3.716596863335069667e+00
3.145654224827462819e+00 3.664195735287330447e+00 3.730501715701279863e+00
2.757421793146962674e+00 2.842103977577049800e+00 3.134661603693911225e+00
2.966295264430302225e+00 2.973468884801617751e+00 3.070553585898779136e+00
3.780969470379190511e+00 3.331030751455192451e+00 3.149328366994018857e+00
3.701789724582163377e+00 3.837041382275382606e+00 3.432167633072575885e+00
2.359683996087618585e+00 3.870377089065530019e+00 3.552722121780421460e+00
3.613280090039478587e+00 3.508794941495792408e+00 3.039829446214205699e+00
3.333189846061425765e+00 3.539221589189655681e+00 3.367705002896578481e+00
3.564324395217762564e+00 3.837365519856822615e+00 3.004344531678729613e+00
3.452021695599254869e+00 2.695655436347094813e+00 2.977990615696252785e+00
3.722287135479205755e+00 3.248487422883181264e+00 3.838854307672971977e+00
3.250368076829245556e+00 3.650563670613494960e+00 3.825254862554010593e+00
3.775930834963423077e+00 3.337704749540938209e+00 3.797618020821948992e+00
2.861694823547482613e+00 3.485861410798944515e+00 3.608613838700610810e+00
3.273430955381794405e+00 2.944646190441912115e+00 3.587942466968629507e+00
3.625906382621849389e+00 3.016381570427014491e+00 2.492833320085712234e+00
3.391297034448425229e+00 1.970175983045542090e+00 3.140891019118114080e+00
3.128090321815141017e+00 3.055419900118268473e+00 3.039487448174714057e+00
3.049944891096029842e+00 2.607028877051815741e+00 2.881365165466114320e+00
3.000054091421334501e+00 3.667106861449793254e+00 2.992862078711212348e+00
3.890935876244618452e+00 3.936292917831356153e+00 3.322893606544220280e+00
3.811370278358865438e+00 3.053155973664892109e+00 3.208711231581669043e+00
3.475443799591634964e+00 3.100245424588004006e+00 2.612027857581607382e+00
2.568197123762013589e+00 3.137670256860699336e+00 3.891872214368440996e+00
2.506041714860038461e+00 3.442656012947715727e+00 3.207378289308728814e+00
2.221348701023276639e+00 2.606784078170715002e+00 3.317040332979538597e+00
3.483023592223649878e+00 3.037217837387987895e+00 3.635669383891737105e+00
3.176855649666663339e+00 2.678518904228018194e+00 2.757317117440326371e+00
3.358219843592713971e+00 2.739209736846230925e+00 3.137654593738966824e+00
2.770046555470114136e+00 2.746936218217732151e+00 2.783515967067812014e+00
3.483881276050956544e+00 2.300779681473211102e+00 3.313149785792705693e+00
3.025636947610704564e+00 3.220790028554098683e+00 2.933656366020773287e+00
3.812019060616453903e+00 3.002040832004732263e+00 3.411355758089037238e+00
3.192633232044479019e+00 2.811340827773691764e+00 3.392296150533743671e+00
3.641515448848287040e+00 3.642106592453563163e+00 2.144667936960810373e+00
3.188142513870073635e+00 3.004788901315134542e+00 2.339229353954304980e+00
2.542465802846651801e+00 2.403522522565679331e+00 3.256220167906092033e+00
2.720963778268775446e+00 3.743295001918447440e+00 3.653032628168551454e+00
3.441604094837532379e+00 2.548243986237501701e+00 4.073563814158045027e+00
3.981237454466414416e+00 3.409634053867233394e+00 3.598137095056646917e+00
3.947694590746368526e+00 3.215767288422755499e+00 3.248578451997075955e+00
2.852484334565416280e+00 2.808143467110057134e+00 3.576842146653909982e+00
3.400344467286115613e+00 2.969623109378558556e+00 2.412598724986649401e+00
2.011498420214228755e+00 3.258439601111961625e+00 2.925349727406185263e+00
2.671581225769876333e+00 3.327782652522468521e+00 3.318688731974243300e+00
3.157097047526611799e+00 3.319481890380391764e+00 2.325588076037751861e+00
3.957589446251587706e+00 3.051884501359474200e+00 3.229486540353496693e+00
3.763685613174998501e+00 3.745934468949014828e+00 3.773549727876750026e+00
3.678526003418940427e+00 3.169226732060640650e+00 3.546951692135523082e+00
2.948258950296736014e+00 2.336457793501424796e+00 2.548172513091111036e+00
1.627420026679637921e+00 3.072817722730468049e+00 3.142927453776708457e+00
3.562483251681487051e+00 3.163385508042980465e+00 2.762437599361149854e+00
2.620531851442209792e+00 2.675245437660970893e+00 2.899849314394274291e+00
3.609155495914513789e+00 3.273777492871289052e+00 2.258928641771402290e+00
2.795123605595678740e+00 3.284592707417880675e+00 2.847414911130484505e+00
2.824186623818247810e+00 3.751449311839501366e+00 3.657274995123139583e+00
2.996668814324838781e+00 2.519295515975644051e+00 3.745780763765070631e+00
3.325667812692774117e+00 2.774584710044025737e+00 3.345969005666681984e+00
3.176841008264567279e+00 3.086813010032890325e+00 3.422457677499125328e+00
4.020432987745847342e+00 3.234079002377872492e+00 3.250097332546118878e+00
3.107302839456667964e+00 3.203014506171000253e+00 3.306622766030116178e+00
3.174926397032967085e+00 3.027804698857149202e+00 4.134832291245284175e+00
3.440102843195468107e+00 3.953413541046539859e+00 3.064524139607996744e+00
3.404114454002592272e+00 3.006680061703192131e+00 3.460066099645902504e+00
3.576482925302148175e+00 3.087375170365692423e+00 3.650167718608988920e+00
3.740213471539701739e+00 1.826541826883864017e+00 3.384102061371075276e+00
2.524322426480348547e+00 3.066676076261651396e+00 3.262840362059887589e+00
3.289217152767324848e+00 3.157118367761802880e+00 2.928541722927369584e+00
3.125188381761847545e+00 3.817916965446209510e+00 3.681388663202368683e+00
2.898124604274642913e+00 2.902864436999376796e+00 2.386350381838547197e+00
2.943589537459641470e+00 3.762341672122121672e+00 3.690354243409569079e+00
2.634283551392827327e+00 3.424808993589064432e+00 2.982037730248277008e+00
3.448396642174879290e+00 3.838048951153258947e+00 2.979880037938076320e+00
3.315381073186740135e+00 4.282694312708491324e+00 3.407509355457455147e+00
3.690255347440319245e+00 3.356708173486372182e+00 3.459876165670233039e+00
2.914899895042575739e+00 3.357657937284182825e+00 3.171697165671836682e+00
3.832875382827497290e+00 3.242222099068402752e+00 2.209005293036085060e+00
2.291168341088348992e+00 3.566600995797679641e+00 3.098974452668308732e+00
2.515979113223847374e+00 3.726471918196262223e+00 3.422319036027056782e+00
3.554497514699072269e+00 3.279642019825415034e+00 4.032878112428341488e+00
3.636400612445552127e+00 3.461874930514085236e+00 3.768331744096542035e+00
3.313943565439034344e+00 3.446409747135636081e+00 3.340660556266300762e+00
3.243787454555870475e+00 3.715550196775805780e+00 2.777610595087161016e+00
2.734769108607086885e+00 3.480893381760817640e+00 3.274346879442089797e+00
3.730914141103935489e+00 3.127287976189733421e+00 2.911265363165807418e+00
3.852573508004177860e+00 2.910016606993312660e+00 3.817231656524909589e+00
3.870879495237767642e+00 2.703193217645879720e+00 2.717624534829527594e+00
3.148956134063102041e+00 2.641829384743423770e+00 3.167618319599875942e+00
2.408619380251807662e+00 3.400322878171444074e+00 3.791265371532124728e+00
3.465477393355615110e+00 2.492296600435684351e+00 3.897696410864984529e+00
2.952838287567706832e+00 3.538273674565922011e+00 3.679547787185564633e+00
3.026813728560469929e+00 3.067007065333211990e+00 3.365163419923747679e+00
3.745519385514527233e+00 2.993219941301164866e+00 3.735669877248423809e+00
2.641690709327440878e+00 3.486950161001391546e+00 3.044768270533002585e+00
3.338828982167815429e+00 2.701610656531884924e+00 3.286825233315676886e+00
1.813640603002544927e+00 2.542547365860957864e+00 2.636388060366932518e+00
3.381372712383319712e+00 3.805017484973724162e+00 3.660678616518830086e+00
2.869599532814357090e+00 2.751676991426974084e+00 4.211553444100776034e+00
2.597547555464278179e+00 3.175706793982084442e+00 2.899658346899755657e+00
2.812730094291728822e+00 2.731850411237931375e+00 2.730205159371370094e+00
2.252549029354549592e+00 2.510662831378646764e+00 3.506329597986225455e+00
3.185438039461829796e+00 3.673401830227696507e+00 3.496237870454772079e+00
2.766821614592697376e+00 2.642611896772331992e+00 3.007226937691589885e+00
2.941453390785635058e+00 2.985712481605860447e+00 2.772825893305406630e+00
2.970541848136523999e+00 3.315010111093096956e+00 3.926126167655006771e+00
3.206861449680711296e+00 3.216350714607454364e+00 3.466274061666851924e+00
3.661832155776425957e+00 2.918357483925273055e+00 3.498274225292568040e+00
3.392244561229003974e+00 3.569803736705311703e+00 2.987891124602354065e+00
3.123530378821962827e+00 3.569707534618117517e+00 3.509346797040782562e+00
2.593696645449667493e+00 3.338886311020144770e+00 3.204972692388027955e+00
2.346472544440326047e+00 3.744092693849357723e+00 3.181295987753198773e+00
2.674062221107382342e+00 3.545832558792396672e+00 2.349419380342461672e+00
3.881752260886225603e+00 2.874755310007783837e+00 3.238597406157677661e+00
3.527670500762444927e+00 3.024415251798319382e+00 2.795793743206334447e+00
3.822827020618447591e+00 3.530165330312593497e+00 3.212081589777174173e+00
3.087802042374532707e+00 2.777342121877467207e+00 3.555782066841985500e+00
2.848981859198362443e+00 2.970826565281042164e+00 4.007200440578258416e+00
2.856028652931421163e+00 3.853681680288012057e+00 3.289438598354326171e+00
3.205937457707066063e+00 3.692927926989803655e+00 3.533155828590930359e+00
3.336646240957688914e+00 3.569184953714835462e+00 3.601056442353011811e+00
2.565503441732764678e+00 3.317494688083131305e+00 3.570777613406670881e+00
3.204204088505002712e+00 3.310090973638204925e+00 2.426750884835591204e+00
3.305063489084222095e+00 3.881958679728134687e+00 3.847569139452216458e+00
3.916868235630832640e+00 3.823735634761975977e+00 3.246590608594170480e+00
3.592300946599096267e+00 2.690648748580687144e+00 3.609536450509335470e+00
3.309279779331703253e+00 2.716889070413099017e+00 4.121468766970471265e+00
3.426497001056176384e+00 3.598657003043846725e+00 2.746436524222182207e+00
2.444980624322771412e+00 2.860736262298074539e+00 3.352573556353920736e+00
3.574415481185332588e+00 3.632853281624549791e+00 3.606192336421338407e+00
3.281373162234673568e+00 2.640404129446808135e+00 3.107116873695892956e+00
2.938833293681061054e+00 3.515569821830922592e+00 3.142655194754877535e+00
3.628468895485989165e+00 3.027246403796740370e+00 3.112955886712616138e+00
2.364229919421620973e+00 3.317659084052245078e+00 3.493147323784210556e+00
3.309228134042276892e+00 3.235845319941319520e+00 3.266512968523751503e+00
2.402606409034603541e+00 3.337841742419402014e+00 3.336290430661851936e+00
3.135375854963986075e+00 3.035063311575598277e+00 1.840863096492406203e+00
2.451417646090901847e+00 3.490600587299246271e+00 3.568071898511566253e+00
2.665385310552518927e+00 3.338514150487711607e+00 2.866519933728814973e+00
4.045533919558297775e+00 3.339122429826069549e+00 2.935517727565458923e+00
3.298866967328889732e+00 2.495519427815866553e+00 3.464686301005357905e+00
3.092717353276366765e+00 3.311586303316759849e+00 3.017684402088709028e+00
3.221063355697499908e+00 3.243686443637673111e+00 3.174591854913826783e+00
3.896556377113667313e+00 3.085616448504913123e+00 3.331001841762463389e+00
3.464858892088335640e+00 3.094445465022594099e+00 3.286535665258709660e+00
3.265226016834292366e+00 3.193470089523162692e+00 3.337187779468648419e+00
3.193869519064726603e+00 2.724023744000655167e+00 2.442199338894769145e+00
3.357683705420723808e+00 2.902475375890497755e+00 2.322029091163854364e+00
2.998784684239446552e+00 3.373250412533964848e+00 4.204328413705482603e+00
2.896913109161015853e+00 2.806131170210854453e+00 3.328009627938740334e+00
3.215157845748074283e+00 2.766379834697863860e+00 3.611094507760388428e+00
3.329978682582384941e+00 3.284677730248082295e+00 3.678284478632587007e+00
3.048107766001013186e+00 3.508001383040959542e+00 3.690319743500641181e+00
2.982335837755586638e+00 2.472294856433638000e+00 3.253723386168244858e+00
2.926238918136671696e+00 3.194916056860542142e+00 2.423901594224864731e+00
3.545905738634124837e+00 3.566774844177059478e+00 2.926026969402488298e+00
2.197113307962161866e+00 3.080790480093569705e+00 3.213668114417045807e+00
2.890534834326522251e+00 2.735673049793077904e+00 2.656222636752322064e+00
3.672140965349151909e+00 2.500028605781947189e+00 2.952353431089331792e+00
3.959188987602261900e+00 3.669137273878710026e+00 3.146975136609312163e+00
2.848291490815193505e+00 3.137615007662782229e+00 3.363144248515274271e+00
3.576833298417995799e+00 3.005418284448860167e+00 3.237418275257552658e+00
3.014488485213960622e+00 3.836082790925869457e+00 2.448072138501120598e+00
3.582068325063834546e+00 3.766332668685265173e+00 3.084580439211707326e+00
3.558572646997677058e+00 3.219704761080906863e+00 2.618375497805273344e+00
3.608598501427420224e+00 3.031341412957806014e+00 3.015967920860633367e+00
4.218811229042844779e+00 3.330732156890447548e+00 2.716460200276945347e+00
3.826266089971646522e+00 2.651822879765534324e+00 3.101975742472148578e+00
4.023942610030087685e+00 2.863577582262475829e+00 3.727680344601362883e+00
3.241815675333061364e+00 3.012522629185109491e+00 3.666626180675177871e+00
2.726289687439416465e+00 3.288013783732820716e+00 3.508997110065978919e+00
3.737758072193941850e+00 3.326625862304560588e+00 2.041602576753371867e+00
3.484056965197762867e+00 2.633063418073341655e+00 2.660724580864900712e+00
3.078419171606976423e+00 3.625077441414898072e+00 2.103121758564035826e+00
3.342068247968837724e+00 3.076909087365918172e+00 3.288167326823818737e+00
2.641663573798848308e+00 2.510253605950541367e+00 2.111589492668895396e+00
2.862317050106426564e+00 2.804198800099185540e+00 3.788862833689996101e+00
3.639367251970153205e+00 3.340068831122504189e+00 3.065175572797813164e+00
3.212939323199491604e+00 3.817024773510696800e+00 3.173562789248471905e+00
2.200043303943553408e+00 2.866083189581435597e+00 3.317035934279299436e+00
3.186517024728398262e+00 3.456711943173842450e+00 2.763452226936216061e+00
3.439479308355525067e+00 3.448194866640054368e+00 3.552290871237609338e+00
3.506161490545443904e+00 3.354372858532256974e+00 3.886419092245246176e+00
3.690026306368810793e+00 3.614136170922971125e+00 2.515922715884395977e+00
2.795660433475947393e+00 2.234066071880506321e+00 2.708877665841170845e+00
3.645653693596474731e+00 3.459630229064907248e+00 2.736520905475673615e+00
3.404651276911506486e+00 2.875616209870930362e+00 4.067495843817206413e+00
3.147347595455419533e+00 3.717588860013369967e+00 3.299391237964941492e+00
3.428723922619996589e+00 2.689832269568016354e+00 3.088826944544683872e+00
3.423053658657140730e+00 3.889869590901494867e+00 3.007908391804994697e+00
3.085049990561815392e+00 2.951357209172786877e+00 2.272456566273314049e+00
3.010237591994606277e+00 3.882042412151882615e+00 3.879758994417114248e+00
3.379614038567318790e+00 2.954556216360821885e+00 2.667820846961929337e+00
2.746967749556233240e+00 3.491702968153752806e+00 3.429476803782775640e+00
2.389549198702061616e+00 2.550196557288698873e+00 2.898120344594570241e+00
3.128403185073400650e+00 2.711839103439610543e+00 2.710391615166427570e+00
2.227847686375060920e+00 3.026462895369885775e+00 3.287298113700227731e+00
3.233729983296242061e+00 3.024914564902533076e+00 4.048453916728459667e+00
2.766668072339792506e+00 2.526325354009713031e+00 3.209117610100554518e+00
2.937387059805545153e+00 1.554858458157734713e+00 2.985288185706766129e+00
3.135528912092802045e+00 2.235192910359907525e+00 3.658711658007246736e+00
2.649325514639259804e+00 3.243921657726597019e+00 2.463071570737435767e+00
2.783882260928735253e+00 2.603785363517980844e+00 3.704967862161303138e+00
3.778509403881610940e+00 3.877505825555427776e+00 3.181837952061861152e+00
2.660015312161668533e+00 2.993455368541939166e+00 3.412706354184761537e+00
2.943587217822521751e+00 2.931342858604383927e+00 2.963589998109179113e+00
3.780044924832211439e+00 3.093889946774361910e+00 2.875858303901716706e+00
2.321363469387132117e+00 3.104908562253329674e+00 3.337697165408347377e+00
3.886226568765871470e+00 3.745635144371817216e+00 2.929242444283258529e+00
3.118816149842178476e+00 3.263572501579180773e+00 3.084820364253815228e+00
3.873709548450170903e+00 3.318469826039626813e+00 2.944872838383222113e+00
2.578778272179689246e+00 2.796084614941868551e+00 3.482601123257893949e+00
3.565867675479477583e+00 2.948702633138853280e+00 2.763281200456766840e+00
3.609330400687268181e+00 3.360595467346137788e+00 3.799721569841566282e+00
3.455351256897714052e+00 3.684558429900651078e+00 3.001754931647760305e+00
1.860383393164872334e+00 3.930650472358421688e+00 3.431677900186041796e+00
2.927356029440213447e+00 2.830689298553934474e+00 2.919873407357536088e+00
3.093094572959932176e+00 2.696952311049102047e+00 2.719102035022562980e+00
2.884639876710325179e+00 3.316145627274961871e+00 3.271468788325870403e+00
3.119312077768467084e+00 2.535478280925140382e+00 3.398231807340753363e+00
3.069153778441604530e+00 3.409408111276451159e+00 2.868084186985289552e+00
3.602478883045230784e+00 3.223001040545140583e+00 3.265314182754095906e+00
1.936009844704840166e+00 3.022627577959367429e+00 3.468438840614215923e+00
3.081030356607997955e+00 3.186790678349373795e+00 3.740773122901449366e+00
2.562431342113724142e+00 3.603338688714566640e+00 3.004880319096567831e+00
3.455665729609570302e+00 4.232714245441243861e+00 2.269062812912514548e+00
4.024216648917231964e+00 2.538133710550098066e+00 3.840126733754570143e+00
3.538776269018810705e+00 3.091784930331102910e+00 2.648431849799790072e+00
3.576454963711746871e+00 3.118814456910530719e+00 3.651066238037753209e+00
2.978767159531356068e+00 3.888143039280226088e+00 2.780591096077753566e+00
3.783634553063287331e+00 3.620499003363573109e+00 2.348074754000398556e+00
4.018388938788266529e+00 2.472080580557958207e+00 3.269837349544244987e+00
2.259447775357883881e+00 3.258704621560562398e+00 3.509254617384030439e+00
3.532204051351319762e+00 3.469254358358960122e+00 3.180429002341591094e+00
3.686780763753555235e+00 3.344060240371462989e+00 3.329159235066239564e+00
2.936844002004988852e+00 3.073197476635566083e+00 3.360780248464655617e+00
3.257124613001133540e+00 4.026305126611395835e+00 3.055165793296597876e+00
2.705707488279067707e+00 3.244383383092102946e+00 1.662063779989638057e+00
3.165642256912454044e+00 2.970748208216227759e+00 3.192341392678340828e+00
3.205440375818555232e+00 2.821865291700184297e+00 3.553716735350446854e+00
2.974720800943039478e+00 3.748273658279906773e+00 1.762820165035464015e+00
3.550593513578606419e+00 2.998338312327392785e+00 3.103845263607626137e+00
2.892450032256750792e+00 3.201513876417068527e+00 3.373179676908637070e+00
3.485350993464445768e+00 2.139140514436304485e+00 3.608952212729489073e+00
2.497788937998374426e+00 3.221615891814662014e+00 3.948528157578750530e+00
3.006920413402709436e+00 3.747316556656761666e+00 3.086553503410716992e+00
3.690873547558960244e+00 3.565705692137330463e+00 3.917165832580666418e+00
3.212508686937855629e+00 3.129637742605678952e+00 3.687477939509842262e+00
2.867530918926094685e+00 3.362420162698544157e+00 2.969278181063163213e+00
3.099131448898846397e+00 3.719938260681137976e+00 3.220253963132691410e+00
3.277616000521361261e+00 3.596850290134724126e+00 2.796802966428647341e+00
3.491865824859186063e+00 2.451787789250410743e+00 3.419742918462936654e+00
4.034021616891460660e+00 2.881492306317883667e+00 3.462334076281170070e+00
3.322190437581844513e+00 3.619994908317471616e+00 3.177799557533324215e+00
2.834324343219034148e+00 3.282258635485131748e+00 3.854035667633576967e+00
3.353771488961691194e+00 2.834738887464303581e+00 3.152653552443869689e+00
2.902618220054900888e+00 2.743454520628310078e+00 3.100218623318839128e+00
3.748461678278298681e+00 2.452400929056892220e+00 3.637743730129868958e+00
3.575538238699545790e+00 3.211453858639015113e+00 3.166477210380485463e+00
3.548665939942651892e+00 3.789929256559684934e+00 3.820483462618643689e+00
3.279596402877126948e+00 2.184671936789903235e+00 3.951458278285928660e+00
3.190524789230018143e+00 3.605060441317099684e+00 3.463700579421275183e+00
3.270416149717390919e+00 3.416407593036400403e+00 2.098458091380901891e+00
3.388755884958439157e+00 2.749808217243277841e+00 2.713594834102087017e+00
2.792222475203626875e+00 3.350661296609529494e+00 2.979140622978110997e+00
3.242262645841008872e+00 3.003047144930870882e+00 2.941502347192785471e+00
3.336126746391455011e+00 2.857481612956500605e+00 3.834852787680123942e+00
3.010574434058140181e+00 3.631469000722322704e+00 3.749100521341170555e+00
3.349407320589602666e+00 2.699623691830707717e+00 2.889446657831796550e+00
3.684128070187502768e+00 1.698701297658125275e+00 3.729607043895773799e+00
3.551329388739089321e+00 3.323105736273585187e+00 3.532366679693277334e+00
2.988934703132075654e+00 3.041118249937992957e+00 3.319692279478120511e+00
3.264234242580257295e+00 3.282853256160838562e+00 2.785827945507290071e+00
3.364856546568521622e+00 3.714749898345030665e+00 4.040654054926152483e+00
1.563994276371787118e+00 3.778416364189716603e+00 3.462224187793188968e+00
3.001969413119164543e+00 3.082610185337056663e+00 2.647016918628815940e+00
3.555859190100123080e+00 3.781454934556494063e+00 2.055969453295564353e+00
3.895717805920431598e+00 3.308604113000172209e+00 3.356509385671015533e+00
2.249774534516550517e+00 3.376288852720985556e+00 2.682777049379381218e+00
2.957907238902557800e+00 3.530138519136413411e+00 2.376718328552435811e+00
3.141006936303476049e+00 3.176077701636526029e+00 3.788408207135801842e+00
3.369696320437006509e+00 3.491408693110230832e+00 2.887102428083480277e+00
2.490308602336478216e+00 3.428521014938094691e+00 3.776388037387836238e+00
3.113238811161775477e+00 3.384076326280672564e+00 2.591902637695873146e+00
3.635547213760212504e+00 2.652246136420639999e+00 3.637257156084407583e+00
3.234252669524162904e+00 3.465680396404497987e+00 3.589619157203844058e+00
2.794790611129596591e+00 2.892324979142698815e+00 3.082437710852301116e+00
3.528490780068745725e+00 4.018205142705822297e+00 3.319908031396477277e+00
3.170512854225430832e+00 3.099381927282277793e+00 3.177395271538778321e+00
3.663207048926705678e+00 3.053857033046951663e+00 3.771300178481042931e+00
2.575361563516904262e+00 3.101292758141104500e+00 3.141227409741177201e+00
3.014338554252382618e+00 2.737692592628205190e+00 3.123644839436805487e+00
2.543754436609134917e+00 2.770409419576987720e+00 2.373921078856575662e+00
3.227278180314580691e+00 3.705267730960181360e+00 3.462164286967964077e+00
3.240471214868640093e+00 3.264583098552424900e+00 3.827507337570679624e+00
2.873642582450965044e+00 2.983652599037497133e+00 3.074436854533385333e+00
3.035192261489316756e+00 3.704044461003043409e+00 3.586317136577478415e+00
2.522780211991509258e+00 3.114605631664147278e+00 2.659696081362481035e+00
3.218594496178738940e+00 3.210796888452223108e+00 3.533389501017366818e+00
2.774474977164356204e+00 3.313617524188342323e+00 3.078353477420253448e+00
3.356218262351178261e+00 3.388510965474171854e+00 3.749227938390918613e+00
3.076541850371673270e+00 2.357993906877290158e+00 3.159362869530764950e+00
2.829660511326158812e+00 3.512856891303425488e+00 2.431768931059656413e+00
3.630918127044524102e+00 3.297802626499490852e+00 3.921359966754088600e+00
3.368121942487828591e+00 3.338818898431426430e+00 3.950478176743954961e+00
2.859571282373464030e+00 3.318430332842368990e+00 2.511331689498303987e+00
3.363151756063587516e+00 2.997150065913542161e+00 2.989177258290667716e+00
3.772444091363251761e+00 3.226225936397009608e+00 2.118026670651324217e+00
2.894627343599684988e+00 2.938876382344711935e+00 3.760882060538414340e+00
3.461419391986256144e+00 2.648356659557946191e+00 3.841166843458740043e+00
3.445847248941003471e+00 3.424323692716495948e+00 3.349385790294159282e+00
3.667810600662216647e+00 3.438557552395159256e+00 3.744899907012574136e+00
3.565225746534387952e+00 3.001262217957815892e+00 3.110297087478565814e+00
3.020454707918521109e+00 3.361284990950171636e+00 3.621198524759209114e+00
2.635412116025035001e+00 3.205596069349552213e+00 3.401321938538678147e+00
3.283077773395052912e+00 3.048456130345133630e+00 3.905168245768857460e+00
3.696115867146582357e+00 3.023654245041482280e+00 1.923705802966427569e+00
2.460253110749676786e+00 3.352915408680659848e+00 2.455035679566656803e+00
3.454739968854544596e+00 2.884242864944716711e+00 2.250381578037097707e+00
3.266072908639784611e+00 2.925934267662584354e+00 3.522164904130835605e+00
3.263174033243829708e+00 3.495534638527193039e+00 3.465332744544757038e+00
2.738132934168858945e+00 3.299161440548751489e+00 3.089013659834737080e+00
3.787784086572833608e+00 2.639663804198015384e+00 2.951075886706787443e+00
2.999529525506307248e+00 2.961001636971461792e+00 3.890621610324482837e+00
3.398685091334260999e+00 3.228986964220874611e+00 4.170609930205826821e+00
2.642116058805001888e+00 2.917135465426574203e+00 3.314024378058041176e+00
3.822467164818182717e+00 3.407064019136531563e+00 2.509191474510398923e+00
3.448322609496064395e+00 3.409108368074153628e+00 3.742394881796141437e+00
3.629458379915845523e+00 3.060800400562979195e+00 3.395895624220846898e+00
2.268580693850032581e+00 2.619503324501236019e+00 3.435173403155041605e+00
3.421690087545746994e+00 3.272556420202989091e+00 3.589058779460745363e+00
3.936933649184923389e+00 3.489363814684355081e+00 2.703097316096342517e+00
3.882295052783454548e+00 4.004391307155687585e+00 3.242056126634304647e+00
3.695690735723842657e+00 3.636598915691712453e+00 2.221204233092054281e+00
3.183849587420881644e+00 2.698773323002924940e+00 3.708236899797246799e+00
3.055684751823599221e+00 3.611573180268036865e+00 3.567407640437016525e+00
3.697392049456525775e+00 3.696923651827531465e+00 2.967732035997291629e+00
3.608273938830377059e+00 3.348974216716341434e+00 3.516007645533878456e+00
4.105133260124305572e+00 3.046994755279410771e+00 2.873787076717483568e+00
2.962058223958204728e+00 3.245051508703343135e+00 2.744308782405460168e+00
3.067545458466164554e+00 2.776705944774167545e+00 3.035908053363260084e+00
3.426515815783522267e+00 3.575770952537368430e+00 3.096168528066771231e+00
2.706259394756163950e+00 3.285994202804221054e+00 3.699964161045501854e+00
3.772894927420413769e+00 3.165785518410904942e+00 3.300125049876570404e+00
3.205124315968638449e+00 3.558818692943815698e+00 3.112782606841840050e+00
3.055233961486154559e+00 3.732165129780583790e+00 4.149509898369016625e+00
2.888387716550892215e+00 2.947246077329208624e+00 3.023856963530118236e+00
3.374395955380470991e+00 2.812325450430698925e+00 2.992148317695032755e+00
3.714345803031454452e+00 3.805781345536800586e+00 3.596004335198465629e+00
3.009167515630330136e+00 2.439798327373986275e+00 3.230311945217007263e+00
2.765344058768863800e+00 3.549169503243104096e+00 3.736270267691632174e+00
2.711282436926570227e+00 2.919702280067708156e+00 3.513600876032635600e+00
2.742971866349440901e+00 3.650497132655661670e+00 2.042701475458085447e+00
3.350460565577522143e+00 3.553747210184844185e+00 3.415359244325635313e+00
3.336750740836247342e+00 3.171158389808505618e+00 3.308566004857468101e+00
2.850821776642382677e+00 3.307503139109508439e+00 2.984305320478097379e+00
3.134371308090720287e+00 2.450506187019627635e+00 2.947407497566632006e+00
3.287647461342489752e+00 3.345786939695690076e+00 3.711912406852157620e+00
2.769161397092416266e+00 3.406854534017667469e+00 3.629345292669989398e+00
4.084258773352082095e+00 3.084374103058399985e+00 3.026204166556392572e+00
3.416264362519883857e+00 3.224510404259445462e+00 3.372533712766343061e+00
3.213072894420913261e+00 2.681063175766903672e+00 2.315710589739768288e+00
3.132798650766681181e+00 3.542852544186418040e+00 3.575301218313298168e+00
3.397899855323609941e+00 3.284385174705667154e+00 3.505733580369458480e+00
3.166884120923166623e+00 2.807600512292243611e+00 2.859012649488088087e+00
2.590157870946061536e+00 3.943672582971273766e+00 2.680862004883768801e+00
3.628419771414838291e+00 3.304354949810505815e+00 2.728740612493668838e+00
2.985892823613019331e+00 3.041581004855224535e+00 3.276522215537868821e+00
3.032946864928971031e+00 3.887818171998132843e+00 3.026919353910859645e+00
3.268266669478537167e+00 2.957932879992832387e+00 3.016593663834427730e+00
3.470955605399521637e+00 1.530369446385554166e+00 3.292712521295930728e+00
3.276006343412466215e+00 3.818754708069160397e+00 3.103807520542561704e+00
3.876576781188211918e+00 3.702145594093637193e+00 3.325750536117966227e+00
3.447008019101445608e+00 3.393582700237086414e+00 3.405042868210939488e+00
3.235721209345014948e+00 2.927776192624405027e+00 3.565123975416429669e+00
2.612613036272227518e+00 4.257506465629872672e+00 3.327164396425294601e+00
2.267842651713836144e+00 2.872989139030264205e+00 3.447456205827748477e+00
1.922583475846924905e+00 2.957988309333141164e+00 2.851328162284398449e+00
3.507149391334431154e+00 3.534252926364924274e+00 2.109783345032437474e+00
3.640885580069010086e+00 3.150782319854286584e+00 3.752879852306944652e+00
2.862112450119472573e+00 2.536420151868421069e+00 3.425094176954443626e+00
3.770965867455890574e+00 3.078435104573258307e+00 3.214177516557266134e+00
3.186196008067597063e+00 3.251873890938148826e+00 2.874949749786602116e+00
3.051108505315378583e+00 2.340170232574575238e+00 2.796411261276622540e+00
3.552952318317903035e+00 3.997289012918952444e+00 3.336879616821110339e+00
3.440163960683638944e+00 3.083766930394063355e+00 3.022045738510837687e+00
2.161159268389847288e+00 2.989286676196339698e+00 2.710862157362916580e+00
3.764193149012506900e+00 2.623278398261394972e+00 3.670542325341914047e+00
3.368644548259438043e+00 2.984291952510595092e+00 3.793313588909287049e+00
2.691631595235698171e+00 3.167179924925037415e+00 2.785762900091463656e+00
3.362544084027278668e+00 2.926801201722547763e+00 2.454605214694080662e+00
3.190602285315065068e+00 2.671450984595173939e+00 3.128839966014542284e+00
1.866063757023083136e+00 2.921092551045933572e+00 2.516395312166457288e+00
2.260583437957469410e+00 3.492098900223834512e+00 3.512172862497676018e+00
3.442889676646073926e+00 3.122165986752372557e+00 3.460592312434206175e+00
3.134381753290722994e+00 3.341993435811484670e+00 3.630891999698111494e+00
3.196700244767277432e+00 3.366287918198947349e+00 3.349204056705096022e+00
3.203697700946865012e+00 2.538867730882041318e+00 3.138059329246906781e+00
2.475386219683519684e+00 3.474324907666597184e+00 2.959975739499914216e+00
2.762913222996811857e+00 3.362669125033360018e+00 3.617446541913014624e+00
3.822239309407083674e+00 3.786285192434488689e+00 3.345383072493842036e+00
3.872142893246947715e+00 3.482554328772984320e+00 1.945024421877288079e+00
3.744211615523981518e+00 3.565837935215171672e+00 3.119907689982350352e+00
2.931485046865992317e+00 3.066540837758672922e+00 3.746537821900203902e+00
3.339957775362512482e+00 3.251370750130617271e+00 2.622703207964640182e+00
3.573508152160510321e+00 3.292248306362131949e+00 3.704253494575643568e+00
3.927750724627931511e+00 3.379558886772480619e+00 3.804410639247493897e+00
3.339756096039124600e+00 3.075604236502932576e+00 3.020823320841146575e+00
3.448392536517800533e+00 3.317902941309607279e+00 2.380759833662599245e+00
3.453551819956496072e+00 3.074299219239768899e+00 3.966431020835478272e+00
3.569151250706739553e+00 2.935112850800612350e+00 2.997282677540037632e+00
3.040471853228745136e+00 2.407100201545558260e+00 2.243671811105627523e+00
3.098085025905145340e+00 3.200832698851015401e+00 3.268032061654155385e+00
3.787408775581142528e+00 3.259991045901441176e+00 2.648688161698509180e+00
2.665142981712959713e+00 3.011548956872352800e+00 3.048077996461215466e+00
4.146288686583218919e+00 2.937005021588930731e+00 2.694602377834633522e+00
3.504010733064288896e+00 3.290891335807083262e+00 2.731579653401806418e+00
3.615370119880960686e+00 1.933112081039231933e+00 3.393878435060528442e+00
2.881337462298279029e+00 3.455285156059290319e+00 3.112176096380345314e+00
3.932840014645305970e+00 2.731340577324354868e+00 2.765197693939278167e+00
3.226063799589437675e+00 2.900099224204236048e+00 4.268147708154377717e+00
2.895598692379239836e+00 2.552685253138725407e+00 3.838024946388761460e+00
2.745574875351107558e+00 2.494836201995557889e+00 3.046558039671012796e+00
2.849467004607936893e+00 2.633425551148135035e+00 3.670007746863982234e+00
3.320585398494833917e+00 3.862375392208014624e+00 3.253248950455837729e+00
2.649539502536940372e+00 3.507729001161184801e+00 3.275579605045384035e+00
3.044383883773829957e+00 3.933541520907705369e+00 3.838654187106297133e+00
3.421184942946299934e+00 2.451036649647678978e+00 3.544136252162607192e+00
3.179790449027890098e+00 3.306557837974221759e+00 4.051975713866856843e+00
3.754628799392401906e+00 3.562559264465691378e+00 3.791069171952139882e+00
3.681513913593791987e+00 2.538956791033871951e+00 3.603464894032278210e+00
3.725026289491759179e+00 3.270169222841890821e+00 2.695996853729887732e+00
3.435293636928098415e+00 3.889508443870425047e+00 2.934139494221387423e+00
3.321185445128654212e+00 3.844319401913371070e+00 2.724354589263306536e+00
2.554818538567806385e+00 2.852005129057805455e+00 2.945375332001316071e+00
3.346607273237174773e+00 2.587373156523506967e+00 3.207543253976349096e+00
3.708250790030760413e+00 2.457093160140270349e+00 3.589190121843115922e+00
2.718402780510100314e+00 3.677254133450939655e+00 3.132087629073457169e+00
2.030641119731766864e+00 2.540090160890344340e+00 3.655274547797076945e+00
3.396694717545443165e+00 2.765688251626913008e+00 3.825541623778680123e+00
3.984334543464380651e+00 3.683196717808450149e+00 2.793018299845425378e+00
3.347134273838448415e+00 2.555139745925856687e+00 3.399029449099134403e+00
2.680233238587831579e+00 2.765535411043381853e+00 2.591658278025245732e+00
3.543159892655439958e+00 3.750033430382193611e+00 2.826849140827469853e+00
3.323005015431701459e+00 2.917267252345216111e+00 3.391831956952430449e+00
3.494131660023255925e+00 2.661849393813969566e+00 3.095608887138539433e+00
3.384005041470070196e+00 3.350896709165215981e+00 2.994316503071752233e+00
3.639456380171949057e+00 4.016128515733442761e+00 2.811885052646139638e+00
3.035478618336373113e+00 2.661316305108691882e+00 2.983883353217108514e+00
3.294857832860964120e+00 2.985585478787511793e+00 2.661489338226638690e+00
3.015890941241141654e+00 2.268102829973785983e+00 2.962499604383492358e+00
3.339881960475099998e+00 2.431487426398436735e+00 3.622889309898687404e+00
3.139176977454960937e+00 3.495611509966776165e+00 3.684645614442872308e+00
2.950073676593001348e+00 3.787489535600967017e+00 3.526454432176323817e+00
2.899729121167582857e+00 2.625701265412032193e+00 2.925986092573139352e+00
2.867532104104886237e+00 3.317973857201588217e+00 3.856751717924786327e+00
3.304150454146640659e+00 2.556761926370302529e+00 2.336966213964517536e+00
3.232098411486164391e+00 2.823433951138464515e+00 3.340938269724795795e+00
4.012499246065842406e+00 3.299192828532062194e+00 3.520112511957678159e+00
3.975435587385155234e+00 3.223359377232575262e+00 3.564098712252904200e+00
3.837651994722836690e+00 3.400449949097773317e+00 3.805795922440477153e+00
3.256847067025884890e+00 3.902831077096565071e+00 2.854363202390437948e+00
3.701547163509032679e+00 3.319303938704734502e+00 2.711463057613291205e+00
2.463978813347590613e+00 3.174679374444871360e+00 3.920679035955571656e+00
3.503894719339844865e+00 3.488603597332383455e+00 3.369250842095949938e+00
3.300699166340110846e+00 3.362854753597087409e+00 3.474565559338969933e+00
3.382082534173702193e+00 2.603393316815517000e+00 3.805359694857309627e+00
2.868691603642898436e+00 2.935778966117125854e+00 3.079162008611369572e+00
3.207401678134761180e+00 3.591952061278601782e+00 3.272911858379556005e+00
3.471142924898468873e+00 3.853223163364217996e+00 3.374413038540956311e+00
3.398351295675596351e+00 3.296233660635179863e+00 2.832863639075332785e+00
3.232622479379235081e+00 3.475009650301155162e+00 3.203859915645747236e+00
3.600210195646300626e+00 3.738675191615392190e+00 2.797384775881216701e+00
2.941591081587979772e+00 2.611867422572717867e+00 3.209675394783488844e+00
3.492314577468525361e+00 3.283275899357710248e+00 2.845658288997685137e+00
2.815017346438116963e+00 3.563707838268971084e+00 3.809374113925202199e+00
3.634729352507229727e+00 3.321887779748584180e+00 2.989068398372591417e+00
3.578991561650931352e+00 2.679152796295665162e+00 3.848133302831946434e+00
3.293603233334477576e+00 3.531331762160756949e+00 2.179131035161429697e+00
2.158270549574573316e+00 3.152253395629089461e+00 3.367915505684577759e+00
2.887952751185939082e+00 2.678225234309284275e+00 3.209298794705270019e+00
2.583534442684492394e+00 3.962323096495034669e+00 3.457599595526228420e+00
3.505279922945911064e+00 3.790264821882263657e+00 3.403602955593121759e+00
2.814470197137008078e+00 2.271775805469369303e+00 3.327896249408146989e+00
2.715382803975423087e+00 3.366765896092450028e+00 2.093632515942991379e+00
3.555412322282185400e+00 2.981698907786497710e+00 2.872069280929675728e+00
3.345110145615151964e+00 3.547698904197897907e+00 3.323607360115181653e+00
2.764057655124795509e+00 3.910064988087718962e+00 3.432954480489850191e+00
2.961220152506642833e+00 3.042365220549834159e+00 3.518515877237546441e+00
2.888307392038664823e+00 3.212090320613490313e+00 3.649437882166934433e+00
2.948759734128270971e+00 3.747833628445161658e+00 3.425755357933015333e+00
3.496840790715189939e+00 3.076068387428393613e+00 3.151289144902567063e+00
3.548800783211306431e+00 3.335342238551649796e+00 2.979896355627193572e+00
3.462908018506752228e+00 3.256305894128948886e+00 3.656097569482059217e+00
3.217990167783211231e+00 2.668983525982348670e+00 3.673452174483046839e+00
3.655436822329737989e+00 2.840419938063810434e+00 3.054584172096491024e+00
3.793186272710231677e+00 3.208822878209250717e+00 2.767848368715918106e+00
3.604352445270663452e+00 3.349972360227325918e+00 3.036826352143549457e+00
3.854644293432809121e+00 3.521308823253787690e+00 3.884555186240671087e+00
3.277875932644673806e+00 2.643446490774207014e+00 2.831855382012962163e+00
2.702125371293829570e+00 3.240591001181507114e+00 3.186103107483301056e+00
3.557836972989384616e+00 2.455251045195577131e+00 3.611974978616110388e+00
3.967025289612452710e+00 3.453334159916284563e+00 3.739428261586182245e+00
3.275278175075817533e+00 3.071802356454846450e+00 3.554633745511666554e+00
3.066302419772677812e+00 2.735013742894006228e+00 3.022245533422272423e+00
3.097717230889883933e+00 3.424021812382879837e+00 3.252964777254251150e+00
3.250314347523631131e+00 2.947970015184755432e+00 2.526816456395712507e+00
2.878001584080440267e+00 2.841240593057567931e+00 3.108962577319072995e+00
3.233651884879253480e+00 3.521018909297100929e+00 3.873599993900584515e+00
3.003921872882350463e+00 3.330051246974997881e+00 2.691610396171241426e+00
3.815483590569048289e+00 3.798227638533926864e+00 2.725104771572613771e+00
3.912109337866670256e+00 4.069255021237451864e+00 3.010659862164461131e+00
2.842884585057112279e+00 2.636826928404941039e+00 3.788419476868781111e+00
2.908996270142758966e+00 3.170821408601460334e+00 3.260875530017797175e+00
3.204010882446149733e+00 3.247170484052579909e+00 2.608704104643976063e+00
3.645316140925572768e+00 3.173651617709785988e+00 3.241155847761061359e+00
2.946521711239947106e+00 3.539337612652817988e+00 3.901238652765621318e+00
4.079060201239002481e+00 2.835965966746043510e+00 3.637989311407363591e+00
1.927022894888192450e+00 3.318129719575301007e+00 2.883628445151757091e+00
2.592062912541539976e+00 3.403594574769283732e+00 3.574236773101649778e+00
2.908222711971492291e+00 3.587469753256911531e+00 2.849549483814437512e+00
3.438042268615804531e+00 3.715714422051391796e+00 3.440022976411770905e+00
3.203304828595816112e+00 3.413047696556640087e+00 2.844706182917338122e+00
3.101769163691272979e+00 2.684102889643348533e+00 3.435539933996611950e+00
3.733559269403960990e+00 3.846836718102058406e+00 3.571144791908488436e+00
3.372197165517047512e+00 2.697931920186396937e+00 3.267866447286004394e+00
3.712278670101153644e+00 2.766037229715095247e+00 2.739408559071178306e+00
3.489171064373555176e+00 3.172434374381457811e+00 3.746709491673797299e+00
3.254097009563009735e+00 3.393126481486822055e+00 3.100522475983753079e+00
3.829559347377030409e+00 2.680658040521626262e+00 3.277144828451887371e+00
3.554047505363091108e+00 3.008846072026384544e+00 2.916552019105160376e+00
2.235402852749139857e+00 3.468639268614352122e+00 3.780798398898225887e+00
3.798934058332861685e+00 2.796204118986316267e+00 3.698594438958049846e+00
3.344509452684413020e+00 2.792256227688683534e+00 3.778927823923251328e+00
3.675452151196471728e+00 2.860835796875460080e+00 3.513235095421602949e+00
3.074197043230159743e+00 3.432218618656393883e+00 2.448617608881873409e+00
3.563422970701098258e+00 2.511416476578720580e+00 3.706229825118038335e+00
3.617511471614967888e+00 3.291270764427342677e+00 3.484900937850343716e+00
3.769554412747229577e+00 3.461043743551766472e+00 1.894608614452128803e+00
3.687688996547928699e+00 3.173623723139913810e+00 3.168512950072193579e+00
3.648173998882362490e+00 3.847668901990219048e+00 3.715404436242576214e+00
3.562407840441105478e+00 3.712978429990160922e+00 3.078375957773308524e+00
2.147791238897333255e+00 3.367579872262732366e+00 3.602397118356436057e+00
2.388129504094910427e+00 3.203461516093914607e+00 3.117728022315199077e+00
3.472833549502027495e+00 3.118779036088197731e+00 2.023003050340224984e+00
3.791925893705252903e+00 3.494434933210566641e+00 1.601942530949236554e+00
3.094704824049765435e+00 3.694473820066660696e+00 3.899354670728787386e+00
2.589960505447562511e+00 2.837169573783235865e+00 2.373084221380541425e+00
3.945932786100925682e+00 3.711261862028926828e+00 3.346632338276577023e+00
3.904852837846026326e+00 3.399171635227133947e+00 2.895340459922338905e+00
3.020494727393221890e+00 3.135122556579738706e+00 3.174784706156447811e+00
3.252001873671465759e+00 3.350307314097126898e+00 2.712980646818437425e+00
2.831027056183537116e+00 2.323676942990476224e+00 3.234258832040636022e+00
3.942294531021151460e+00 3.590598831032247418e+00 2.956215497910057444e+00
3.294553711933705831e+00 4.050453358626539213e+00 4.030696282544887765e+00
2.207552852636363028e+00 2.914319915232299163e+00 3.246873922085007802e+00
3.707524739716586026e+00 3.646449899832053365e+00 3.083743069856781371e+00
2.538719533646816906e+00 3.499560682866333927e+00 3.058569972802890558e+00
3.539543368004267165e+00 3.480482164594701278e+00 3.121460953715955000e+00
3.745099765789226876e+00 3.442753355584552200e+00 3.198331769735856867e+00
3.195123330898956837e+00 3.758195791732239943e+00 2.943762327799677614e+00
1.896276212432115305e+00 3.551769724033950304e+00 4.119645393601854444e+00
2.740193272642846622e+00 4.155378459031419780e+00 2.758230862136684447e+00
2.926967943725111265e+00 3.223556584977099959e+00 3.061005632599071991e+00
3.433477532438584667e+00 2.734049632821962561e+00 3.384003544982284062e+00
3.905784252922329003e+00 3.474397451689648086e+00 3.339690842790453473e+00
2.444242285745200860e+00 3.665928769990311586e+00 3.913047752342602159e+00
3.182210698662256920e+00 2.759357562862604585e+00 2.761269055729481003e+00
3.000125039406844607e+00 2.543016583348364001e+00 2.877901333954125729e+00
2.081426409882523476e+00 3.240948164389283015e+00 3.030321850012196894e+00
2.644301872735059789e+00 2.753898580571499277e+00 2.940751060672383677e+00
2.226438875488307989e+00 2.548404908818037828e+00 3.390358717427396140e+00
3.087408752666869205e+00 2.922245168238232882e+00 3.462327501434022015e+00
2.887363558681315556e+00 2.773022142892913600e+00 2.899253102598636112e+00
2.968107805867308269e+00 2.743213740098693343e+00 3.252713540341796605e+00
3.255815020557257800e+00 3.196057820352331991e+00 3.396669711949871662e+00
3.320415863181571670e+00 3.098471206212663809e+00 3.428698505412482334e+00
3.869601159736595353e+00 3.729340104984856907e+00 3.268179370068127643e+00
3.588301626679658352e+00 4.029804398560165701e+00 3.735483856459408170e+00
2.105868074329581230e+00 3.455159944659548898e+00 3.201007972708663551e+00
3.378835724610170566e+00 2.828939470043405624e+00 3.941758062380690486e+00
3.570718336281728522e+00 2.089195053885113396e+00 3.656414798828594215e+00
3.116597689553918027e+00 3.341472356694805690e+00 3.802092384662149271e+00
2.221905754020303103e+00 3.409557871617858282e+00 3.446436911742037257e+00
3.129465582419093561e+00 2.808463641855982740e+00 3.014220108035962298e+00
3.016797695937581736e+00 2.879400852904807628e+00 2.741556060519139582e+00
3.423715199337059811e+00 2.690761608715995568e+00 3.461806029380419591e+00
2.916404463677261472e+00 3.256303768403261412e+00 2.919628018090586252e+00
3.377547964962666960e+00 3.345563461707538710e+00 3.592220719020061015e+00
3.392111286050942809e+00 3.744532478878340953e+00 2.594856121272863803e+00
2.752876898784224480e+00 2.853995343033137733e+00 2.531832739292662726e+00
3.489676824844349490e+00 2.602958298984041630e+00 3.282562513996971187e+00
3.680370227627445257e+00 3.491683131598874557e+00 3.359236078283833749e+00
3.643462297570563724e+00 2.508309440167826754e+00 3.477296439819378193e+00
3.345338282609912728e+00 2.691328241542705779e+00 3.639665568212830493e+00
3.137770690386922023e+00 2.506371934955859970e+00 3.853074421441030850e+00
3.862822368932453010e+00 3.001682993445139225e+00 2.816474755668706642e+00
3.725648313017268620e+00 2.332433690254854142e+00 3.450762217429304890e+00
2.448428972739127740e+00 2.681026507906731027e+00 3.309273770875088339e+00
3.049605919109791063e+00 2.719762656798257350e+00 3.271663623009872346e+00
2.541082748886449583e+00 3.136506890003013304e+00 3.107037813551212668e+00
2.931528024790664322e+00 2.817123806395753327e+00 3.562602251851323398e+00
3.722564072434853877e+00 3.036159343505063113e+00 3.449408351680519846e+00
3.236358090744194449e+00 3.335331712060799259e+00 3.519064711882934127e+00
3.270735774917483685e+00 3.626216101119854596e+00 2.707794428853389945e+00
2.757332698409599381e+00 3.831614536662290682e+00 3.947958310800915083e+00
3.637599960887283324e+00 3.262813343492757312e+00 3.445508421530131482e+00
4.026005636807623134e+00 3.468761571429636259e+00 2.624918632941807939e+00
3.333018175408723582e+00 2.433935617752196912e+00 4.066017486060167663e+00
3.334864305947669472e+00 4.016662401981363928e+00 2.943747001556025644e+00
3.386641342381385478e+00 3.423274706684718449e+00 2.614395650402911553e+00
3.557414469456179784e+00 2.769553751458674995e+00 3.246189738191305185e+00
3.349550168029045150e+00 3.175979162867843097e+00 3.089399758559823628e+00
3.774481377184077058e+00 2.655268872715773387e+00 3.754583615833348986e+00
2.814996008471775557e+00 3.037707128285095592e+00 3.978515659794714665e+00
3.077688319956688900e+00 3.452443788933091451e+00 2.598039700820150788e+00
2.604095541730502283e+00 1.887152293972319095e+00 3.394027261336877821e+00
3.723082863807566589e+00 3.115281538535877637e+00 3.050509665644358215e+00
3.612607483965629473e+00 3.604981470120165010e+00 2.631028968476884167e+00
3.023944003954470716e+00 3.409593878566318459e+00 2.674742699592364659e+00
3.184505055723814149e+00 3.304814852023742144e+00 3.509268840660895172e+00
3.888896132799659178e+00 3.404224745282824482e+00 2.508136323089027009e+00
2.633415348201977757e+00 2.920499174261328434e+00 2.503422096054225054e+00
3.459281948476880419e+00 2.482687227368380434e+00 3.082040500482337908e+00
3.737984391438372356e+00 2.325313683068985338e+00 3.092063214692830186e+00
3.292561736268926786e+00 2.967637143981229020e+00 3.901282200595348471e+00
2.984592049571904049e+00 3.653388990958735594e+00 3.215050183226229930e+00
3.659129598806897921e+00 3.700754171976972984e+00 2.279510087852041345e+00
3.531911960132881223e+00 3.307133791204981410e+00 3.207447141618055220e+00
2.983585571542162196e+00 2.809128213233992089e+00 2.702215196279386777e+00
3.103725705352269326e+00 3.367863890248234959e+00 3.812587918761024763e+00
2.534160098155403773e+00 3.284326204987431996e+00 3.293531745027840962e+00
3.781287188336786009e+00 3.272908404899965706e+00 3.010313017815982484e+00
2.283072515224807919e+00 3.583151939772177830e+00 2.778900227902034725e+00
3.534394374397301419e+00 3.969263052257260949e+00 3.178583910497928322e+00
3.360101783915595774e+00 4.028207319588784863e+00 3.135176979690136534e+00
3.220604161574271096e+00 3.669564107160524724e+00 2.988497240871677896e+00
2.738035386583243191e+00 2.863571629826513032e+00 3.686921414875187430e+00
3.704649259535456984e+00 2.457445951510931259e+00 3.355869961068548513e+00
3.766746063422290458e+00 2.889270118211069160e+00 3.163194798144906450e+00
2.822489072574857705e+00 2.774403486425636167e+00 3.698550741819750076e+00
3.023867411095626512e+00 3.478821751403022855e+00 3.151376714756108033e+00
3.790423038860024185e+00 2.496529565829407549e+00 3.803134427537256723e+00
2.943899636139007736e+00 3.448899373492048337e+00 2.980661088959681404e+00
3.403980577247061490e+00 2.967397537303643862e+00 3.819526129474709375e+00
3.107552326469637638e+00 3.733770846244455210e+00 3.693060474881495914e+00
2.586162766711670002e+00 3.061233501316378725e+00 3.383497209426599817e+00
3.219232016013659159e+00 3.488265757733581385e+00 3.307264220251645792e+00
3.191473649495248477e+00 3.728793418703067353e+00 2.598249819231479130e+00
1.558210424039329522e+00 3.533152804485832021e+00 3.274516366165078018e+00
2.991332300810655820e+00 3.602027677824462426e+00 3.819640691853190884e+00
3.896153511086754673e+00 2.900571559572311831e+00 3.671665998303692557e+00
3.996813452945584100e+00 3.125793326934966476e+00 3.917421700091451964e+00
2.999459574495907166e+00 2.790035424136235065e+00 2.368528225826155076e+00
2.902481777004821240e+00 3.304874198242616412e+00 3.659337605594921605e+00
2.957208337612356353e+00 2.885670333353165251e+00 3.892624418596614788e+00
3.864158205699755655e+00 2.858960759412466857e+00 2.803719554670299541e+00
3.403423483173638076e+00 3.264239448631184093e+00 2.216606446064051106e+00
3.298839008355761049e+00 2.863647251038456076e+00 3.058830155395390271e+00
3.375173776197078812e+00 3.588685451105954272e+00 3.880703978261718312e+00
3.417767029574961146e+00 3.842210102623468071e+00 2.822495845202487530e+00
2.868206664392605632e+00 2.845038813208233819e+00 3.120694955523868330e+00
3.457478081336949227e+00 3.455036034576207005e+00 3.047152308378807017e+00
3.558120326158232150e+00 2.832970409362933761e+00 2.908871656043100273e+00
2.627428695961878891e+00 2.806035897310566352e+00 3.520817446948016460e+00
3.569954264808214983e+00 2.735156787626170427e+00 3.944491800430742767e+00
3.211076672806764343e+00 3.165906408863038646e+00 2.882061872510910838e+00
3.484516852685692889e+00 2.425594749774965031e+00 3.191900785919721262e+00
2.162353816289738440e+00 3.613490268351152945e+00 3.374442071708043667e+00
3.599346301398798076e+00 3.346897460741183661e+00 3.120171867468484628e+00
2.551090195679980965e+00 3.379966028935143640e+00 3.221480732354864873e+00
3.289828117451240264e+00 3.453690474692644674e+00 3.184385176561133957e+00
2.665976053872398222e+00 3.967825609731629566e+00 3.710493041310142015e+00
3.565238678745417555e+00 3.261387957974083651e+00 2.916713123045861611e+00
3.288378791196448159e+00 3.523333166055819365e+00 3.791540623009240996e+00
2.627100288857525445e+00 3.935916787425375318e+00 3.187689464699157149e+00
2.901713026700835307e+00 3.513471429714343230e+00 2.228432359739594304e+00
3.748648341987005139e+00 3.511324858770286106e+00 2.578038424180626453e+00
3.874892553774093695e+00 3.627028171097078424e+00 3.069588038619256221e+00
2.881623639717346919e+00 3.680493939971661188e+00 3.219935645451048600e+00
2.651376225429278310e+00 3.805658482677564791e+00 3.820409858337362685e+00
3.872256574922703365e+00 3.582091306443243361e+00 2.534595724249852911e+00
3.556852946893642287e+00 3.821954323635949002e+00 3.671060682041025647e+00
3.267979422708964243e+00 3.582334058608379390e+00 3.240287365212269233e+00
2.813704354985927747e+00 2.605077369833133538e+00 3.738387348149939005e+00
2.559787586241385693e+00 3.380494927756078738e+00 3.585670990635879019e+00
2.444373223378521143e+00 3.383183222594649209e+00 3.005706861570554445e+00
2.566923623215919381e+00 3.361993879579436850e+00 3.054400514847550596e+00
2.659567295972891099e+00 3.324369987384726333e+00 2.951614802078788014e+00
2.360170259281329841e+00 3.009112579969487111e+00 2.892178438067259716e+00
3.539101979147651900e+00 3.553069250798798873e+00 3.704076502325377440e+00
2.582155901010600108e+00 3.877661555792982995e+00 3.889937117914207487e+00
2.729198050114191698e+00 3.047269024052265074e+00 2.652911555817632827e+00
3.243033757068835676e+00 2.484386613321852177e+00 3.978363442144316142e+00
3.159502158472517586e+00 3.540494325520241681e+00 3.205861307485465161e+00
3.577376884490412579e+00 2.668608454574214583e+00 3.689256922958096041e+00
3.650424947308835044e+00 4.231534853081632797e+00 3.035189865046030722e+00
2.468328919313882874e+00 2.567632345511197123e+00 3.299051002178268632e+00
3.517856911504408046e+00 2.872094847072160562e+00 3.583848604921695546e+00
2.559236978428998111e+00 3.149139555542366686e+00 2.697633770525619479e+00
2.945463939202854764e+00 2.906301702975889079e+00 3.554272348854357055e+00
3.218897323000167621e+00 3.360866206263154687e+00 2.791107157968149455e+00
3.105240251658679895e+00 2.774368346165974941e+00 3.356905693133824364e+00
3.710041009317578631e+00 3.046611203298755122e+00 2.878090187529819932e+00
3.017578120998338331e+00 3.422941325231012133e+00 3.179500148514913249e+00
4.153833687508523553e+00 2.696822844208926817e+00 2.319563628946566425e+00
3.138497311774720799e+00 3.691838007790290810e+00 3.286144522662370449e+00
2.891763362600295206e+00 3.504970303999485282e+00 2.468173795813965565e+00
3.896355673225365024e+00 3.195818030122884679e+00 3.830607533716676283e+00
3.788238564584864410e+00 3.293163107725936456e+00 3.560904347102316070e+00
3.039915428572764533e+00 3.337270862079160683e+00 3.150856558733725610e+00
3.195461246407198086e+00 3.078036813520785842e+00 3.124489305738860523e+00
2.731057806136571564e+00 3.124412927405719298e+00 3.143892211283424221e+00
3.503459083121890583e+00 3.685755318377375467e+00 2.639510809134547831e+00
2.264210105271757367e+00 2.832194170250315501e+00 3.233681291406225178e+00
2.536854974211184999e+00 3.090033338110707906e+00 3.428815501201491145e+00
3.478659474469918411e+00 2.879090975920020501e+00 3.481409499947655473e+00
3.781903895163008400e+00 2.846352321379981731e+00 4.061957913254230945e+00
3.170448838017117410e+00 2.685747226527040343e+00 3.378744062278196125e+00
3.403759506569453031e+00 3.600203427250527444e+00 2.939169722050038569e+00
3.476341439654572429e+00 3.598250356908326175e+00 3.851916383923683185e+00
3.506792970988957148e+00 2.664625475674857746e+00 4.183533623912786936e+00
3.232611372391217763e+00 3.592232483542886268e+00 3.248593271999641541e+00
1.768346197275651122e+00 3.496196135592549936e+00 3.281597879904471604e+00
3.199879537810629948e+00 3.072742979642375971e+00 1.817426595315975391e+00
3.120121574797992903e+00 2.496847529254499154e+00 3.107014308182517226e+00
3.329834985152644311e+00 2.865144197647385926e+00 4.140555200115750623e+00
2.986800568459847760e+00 3.106965924679463864e+00 3.530960713038675092e+00
3.634117742628946157e+00 2.934750032829616551e+00 3.568335438460542797e+00
3.447288474298995986e+00 3.869133348088223290e+00 2.342453344851314068e+00
2.785523911904255634e+00 3.051889794683782853e+00 3.515165335815435554e+00
2.536221642476644167e+00 3.121120035199895337e+00 4.036100725817712842e+00
3.491943641383083552e+00 2.311935762323756638e+00 3.953206164830212366e+00
3.027993469905853718e+00 3.700290115855887851e+00 2.780733047544319714e+00
2.821111291599490922e+00 3.771436469281999937e+00 3.839470696626801960e+00
2.405572283215073881e+00 3.263884216045819020e+00 3.316980192418789386e+00
3.136921060681429285e+00 2.266628938037779761e+00 2.822906245728932895e+00
3.441507056334540238e+00 3.399038452168036795e+00 2.484137289277395855e+00
3.454909762641356519e+00 3.076059735623211555e+00 4.095801047699512587e+00
2.915129616914083677e+00 2.961459508618471403e+00 3.730108127095752568e+00
3.142388014844579303e+00 3.560125197980292366e+00 3.563537674689321477e+00
3.250439623515635201e+00 3.679112386782037447e+00 3.455688289722735895e+00
3.104778655778658969e+00 3.555153255868074069e+00 2.859873888098130923e+00
3.731413575429499918e+00 3.880628721500104739e+00 2.404426118749986241e+00
2.787275124923006775e+00 2.597695624460971242e+00 3.593424212493448344e+00
3.451578738902605803e+00 2.790024713767609299e+00 2.827997122008265585e+00
3.564526174503209077e+00 2.843752948548763371e+00 3.133304203982866465e+00
2.629578383731112634e+00 3.264665969872692752e+00 3.393949178990192106e+00
3.467667390676281158e+00 3.151188589141495466e+00 3.177987192679615713e+00
3.684948193990484011e+00 3.491068278067973818e+00 2.355275127628110532e+00
3.189261295836213872e+00 3.276315996849432199e+00 3.261612701052904129e+00
2.861572808302809356e+00 3.025738539494482016e+00 2.883863986521885359e+00
2.852757857413070308e+00 2.675971848696847566e+00 3.565535433822607736e+00
3.434432294184043499e+00 3.153865794147891144e+00 3.199134803796095383e+00
3.647123647048397643e+00 2.338699299269806797e+00 3.133701291883985718e+00
3.460899869763060632e+00 3.256561196796524449e+00 2.503610535580466756e+00
3.743660210644375486e+00 3.139376629192742296e+00 3.610056049790315580e+00
3.358145934409544786e+00 3.465373575317353794e+00 2.990158579159717167e+00
3.575610561753448824e+00 3.202198208599960960e+00 3.807277127971977482e+00
2.803549323831743489e+00 3.092258503197482522e+00 4.013630795331987855e+00
3.253826032752863195e+00 3.449328472388917266e+00 3.352141078919505635e+00
3.245837265669091920e+00 3.267937342362976505e+00 3.118770514601399313e+00
3.447729877218999484e+00 3.072328688851657663e+00 2.471012533740927442e+00
2.377222771437808468e+00 2.572697009109134569e+00 2.638559293538124351e+00
3.510720819416408567e+00 3.605001775034844425e+00 2.453151165853386662e+00
3.466536504836098320e+00 3.131152332663821536e+00 3.663526611906950059e+00
3.941164296093873087e+00 2.649781706609165344e+00 3.566863256594948073e+00
3.582086109025572451e+00 2.431433964426913619e+00 3.539316753539183846e+00
3.780732677682533627e+00 2.487618238863429365e+00 3.132210614076496924e+00
2.550090164053834929e+00 3.163832336962224545e+00 2.253244260593799009e+00
3.392077439316040888e+00 2.782543280260512120e+00 2.322851105671340122e+00
3.264086847061326679e+00 3.190365295177425509e+00 3.048127870896625069e+00
2.776181685120296283e+00 2.979297589754760001e+00 3.525391360055469825e+00
3.119205002767504009e+00 3.176636358897990675e+00 3.719383273407434576e+00
3.048870379671250408e+00 3.483483059285056083e+00 3.957002736106436380e+00
3.079990313079251862e+00 3.015195907010216114e+00 2.737952632490516347e+00
3.689869791666924748e+00 3.436148346337664083e+00 2.384456516488336231e+00
2.912292169635152916e+00 3.376679008535928173e+00 3.407589665287494629e+00
4.194418744218478601e+00 2.558093710578481783e+00 3.899309528869042474e+00
3.112077236537748703e+00 3.723681024886069224e+00 3.467298166331306497e+00
3.266949816693690334e+00 3.630533813758089146e+00 3.069795420294603172e+00
2.485754979805479437e+00 2.122502387016239389e+00 2.733489526025763006e+00
3.979884513128785439e+00 3.231195149197410466e+00 2.989682011028224728e+00
3.077935970013010447e+00 2.167149912051668625e+00 3.521042694415007279e+00
3.150948540998586900e+00 2.789328065764582476e+00 3.091753310030515678e+00
3.583586618389036360e+00 3.262770608235979974e+00 3.875853127193185976e+00
3.961589330648594753e+00 2.550003366312972641e+00 3.543902953496788744e+00
3.614881971532493576e+00 3.865548296069853951e+00 3.763836667560291005e+00
3.779520818413319105e+00 2.723888893537951716e+00 3.509526395045690972e+00
3.487171009991534731e+00 3.454645697214837163e+00 3.648458444359509834e+00
3.477077141065432642e+00 3.655190202858194404e+00 3.861673454583709031e+00
3.815096962461440810e+00 3.776919364548058322e+00 3.288336349851269880e+00
2.755867893480892228e+00 2.175650081946663761e+00 3.069124213158353154e+00
3.410736302260358954e+00 3.384369684261368416e+00 3.135636323728915542e+00
2.524534162704754170e+00 3.955833826596931058e+00 3.451629559790633017e+00
3.829314108485899038e+00 3.259087576734912783e+00 2.852495681970238284e+00
3.749012789672371948e+00 2.931079820876034692e+00 3.504782497179989686e+00
3.786407033454180393e+00 3.442436962499025643e+00 3.194383162333823467e+00
3.362682983275658621e+00 3.419377433485890183e+00 3.234389556510657293e+00
3.039475866583434716e+00 3.201991079072449953e+00 2.047810588601966408e+00
3.092134383225574545e+00 3.908519625933356334e+00 3.101750444134418583e+00
2.949207941471377215e+00 3.528557913411445313e+00 2.834108645286328443e+00
3.109233699841358778e+00 3.550018343075908245e+00 3.697201264640443519e+00
3.379810463531815135e+00 3.322302947256352113e+00 3.512082467159213905e+00
3.408049416709747259e+00 3.273589488045804963e+00 3.155753434551327619e+00
2.967724665611714663e+00 3.064287006535033608e+00 4.048214508521853716e+00
3.728327200443334100e+00 2.756919433533334907e+00 2.569181413263815106e+00
3.317558046654167203e+00 3.433268390113143553e+00 3.535016140134810581e+00
3.191741155675575481e+00 3.265351478030509735e+00 3.768446068450141961e+00
3.164927294360948107e+00 3.005605741695335897e+00 3.569052312574590768e+00
2.682717185943634952e+00 3.220386504777845271e+00 2.943654199204250421e+00
1.797822196988401178e+00 3.523588735310967834e+00 3.258101749704785277e+00
2.797339562948728986e+00 3.342075975053199866e+00 3.031388306078046213e+00
3.770488253671899770e+00 3.354352675817629414e+00 3.366947029802657809e+00
3.655301647070520410e+00 2.705869298394098621e+00 3.033675987349170988e+00
3.401049721422705119e+00 3.160144138764277688e+00 3.566589495397603393e+00
3.715730387540835178e+00 2.752947043631404966e+00 3.377094613595785777e+00
4.180986956014149492e+00 3.204324063583011917e+00 3.469570996968821763e+00
2.708226698840231261e+00 4.167835566537565484e+00 2.862803518589711160e+00
3.345198277338238046e+00 3.195408494925637832e+00 3.005441644633148890e+00
3.240211716029047118e+00 3.574673008592494483e+00 2.980575106563903454e+00
3.504665203670724427e+00 2.834151702984166743e+00 3.474801875058922462e+00
2.666772411943877596e+00 3.817515035605286489e+00 3.710496141503873524e+00
3.540788160517251537e+00 3.940862723582938099e+00 3.565593594472736605e+00
3.644923254128699774e+00 2.973607237461952213e+00 3.400861010840773524e+00
2.805583665701909535e+00 3.088752476517717671e+00 2.932640187161549505e+00
2.583110302642354306e+00 3.675852648603838979e+00 3.315807816723592261e+00
3.997951223534518039e+00 2.783414974313332735e+00 3.209880538581141085e+00
2.942954660750601636e+00 2.668275041719231577e+00 2.814392861107136490e+00
3.128163123885780106e+00 3.263044550285358003e+00 2.109041809602463236e+00
3.109771995396406030e+00 3.354705931470732150e+00 3.306072901540781039e+00
3.130049852650227393e+00 3.934881551305787095e+00 3.478752811236616171e+00
2.679095486467709453e+00 3.709417489687593328e+00 3.882627062018143338e+00
3.108396478677275976e+00 3.314543563025286854e+00 4.078665573254803611e+00
3.914657656080483772e+00 3.016833219733976890e+00 3.651886416172969163e+00
3.546415528208954449e+00 4.088490264490775239e+00 2.442048437551334938e+00
3.256412450702128147e+00 3.459124552672164121e+00 3.006986003854026812e+00
4.030183586004039142e+00 2.989275616365259847e+00 3.673913106933477835e+00
3.290419056124234576e+00 3.748127432342872822e+00 3.818402329077889679e+00
2.330169687960671698e+00 2.821723183076131125e+00 3.684176103376676004e+00
4.158890671572482489e+00 2.650116861424062886e+00 3.517725648615686040e+00
4.157453327455087333e+00 3.318538262218984070e+00 2.762971700245810069e+00
3.354871243864674391e+00 3.294005067029869060e+00 3.866993296434642957e+00
3.217546094516433364e+00 2.940529225009169689e+00 3.047815449237611496e+00
3.604570691561770790e+00 3.191064356046155570e+00 3.757984074480293923e+00
3.519090540048094962e+00 2.044604896747920897e+00 3.805175099307167574e+00
3.815990677906560435e+00 3.098277842532562776e+00 2.841003369376656540e+00
3.532170007572724924e+00 3.449109073356193100e+00 3.384962901192594131e+00
3.205750057869261038e+00 2.469932391194237020e+00 3.717132627297049297e+00
2.495027957451577016e+00 2.865444002568367843e+00 2.408368979369476470e+00
3.421255510270807765e+00 3.229514019155260929e+00 2.810546485785569093e+00
3.582229425893513675e+00 3.268845271315066636e+00 2.038413383112700483e+00
3.177130674901467611e+00 2.798892455287563141e+00 3.342762194926845343e+00
3.962084702912576528e+00 2.927178942309148102e+00 2.667740256248296138e+00
3.525138660839975291e+00 3.572558386633960748e+00 3.337550628454478030e+00
2.264412735401448273e+00 2.935698805604536332e+00 3.832182656168951151e+00
2.291195921193028617e+00 3.548043692608466415e+00 3.692154527848005241e+00
2.629583828338199591e+00 2.903701109039680706e+00 3.399390239056309770e+00
2.600301810063746721e+00 3.287245361876767635e+00 3.531554557195343502e+00
2.840463615078296478e+00 3.766784727756648632e+00 2.704460627643032744e+00
3.642419645174775233e+00 1.854956759438722624e+00 3.538054824487294692e+00
3.468301229802402297e+00 4.146089264389300588e+00 2.986443798720146425e+00
3.744224645219000003e+00 3.407069676905871258e+00 3.387811262949739888e+00
3.481749836178705149e+00 2.896691607382504863e+00 3.322195274763112049e+00
3.585588602067831587e+00 3.108222950459747835e+00 2.629304810462806508e+00
3.556465514866544275e+00 3.133045515177769413e+00 3.092631367928474706e+00
3.043550197699898430e+00 2.715802723295142052e+00 3.684463327406851896e+00
2.921785096940939130e+00 3.575650768128044721e+00 3.331299834694551709e+00
3.293110811678374716e+00 2.071158968358785213e+00 3.776460849230201422e+00
3.494351863765090105e+00 3.351276142301360395e+00 3.121728057884500807e+00
3.860959197566535828e+00 3.115278434992903467e+00 3.770381893010532615e+00
3.668458237496224239e+00 3.851504855257760873e+00 3.188868174186220372e+00
3.545193843951488955e+00 3.677094318108850679e+00 3.057076673371138753e+00
3.668354450081181106e+00 3.883299962599596089e+00 3.837944990802331535e+00
3.799005763803235070e+00 2.600929211431415311e+00 3.580994825155682015e+00
2.929394521773114768e+00 3.592994498839817918e+00 2.989460531964830192e+00
3.349259505527936387e+00 3.604559462626713451e+00 2.654951758560450070e+00
3.321068186070585071e+00 2.510908576461890807e+00 3.442588309133232549e+00
3.016079279709050542e+00 3.095895643255491159e+00 2.944105601643371539e+00
2.552634411512892054e+00 2.851743331723521013e+00 3.488550884566410382e+00
3.920562019988347746e+00 3.491691690118164271e+00 3.470551814748740416e+00
3.671715565474786391e+00 3.978928781390523639e+00 3.390049545272315168e+00
3.647626111092413748e+00 3.103898732319444687e+00 3.493211442503699526e+00
3.112130516844736405e+00 2.739609354414367814e+00 3.152108906023691759e+00
3.114624648782254202e+00 3.146081739045557324e+00 3.873859937105544660e+00
2.951714546416990714e+00 2.168591326526029039e+00 2.546831193421919881e+00
3.530454713320470450e+00 3.645152407468890576e+00 3.017299259929412614e+00
3.170543110692146449e+00 3.288850022111925231e+00 3.423849665776889761e+00
2.900422999720874806e+00 3.348492526943345204e+00 3.113740277529598810e+00
2.906541177151990230e+00 4.039572248113771025e+00 3.013373751528029221e+00
3.843924260837157547e+00 2.650601283942173314e+00 3.338135974921871085e+00
3.541573033773032009e+00 2.643043258066414047e+00 3.627182788290322257e+00
3.396394982311982336e+00 4.100598904141506296e+00 3.306598267417783621e+00
3.670899373482446215e+00 3.250966027773650069e+00 2.965494032293054527e+00
3.735006277333698499e+00 2.265127934464312265e+00 3.159347980889763541e+00
3.944048210343547023e+00 3.614711764079678868e+00 2.919264955074785561e+00
3.497992877470907480e+00 2.473778797066035207e+00 3.051623237674465194e+00
3.737943718481840705e+00 3.181433350250334247e+00 3.032683592261104621e+00
2.373580742973046220e+00 3.339619152592037121e+00 3.101471845383449111e+00
2.548134613025259121e+00 3.317102105740132423e+00 2.897305851573217073e+00
2.994937925906724807e+00 3.679798768581804769e+00 3.600524397248740183e+00
3.279272715374713432e+00 3.293065508257378760e+00 3.445502313768185054e+00
3.072056860352907925e+00 3.202356550805093516e+00 3.051741479038760918e+00
2.951122704686773623e+00 3.770672225456517257e+00 3.409758156808460949e+00
3.395488238109743317e+00 3.070394414950874840e+00 3.610432701977153158e+00
3.132974535523620485e+00 2.023157579138445072e+00 3.413049133781094646e+00
3.749942014842519544e+00 3.279889344644840499e+00 3.431002450522024905e+00
3.434944119349677472e+00 3.936972718252552017e+00 2.975140377000802250e+00
3.355994223720843106e+00 3.211898625775477800e+00 3.295039266596557770e+00
3.053815276842493098e+00 3.966790515807690376e+00 3.716706175470299911e+00
3.729577075529851182e+00 2.858327764918560110e+00 2.642051021532961119e+00
3.309268382924466678e+00 2.980592866148818132e+00 3.582514910156095578e+00
2.833397988400281342e+00 3.292787737290489236e+00 3.094369275013793885e+00
3.637395920593262666e+00 3.166162489752627707e+00 2.501145326916181855e+00
3.144753965604146995e+00 2.580268004232313395e+00 2.831814830123007276e+00
3.207750580921068906e+00 3.482527775976412610e+00 3.312097379533084585e+00
3.337663394198693290e+00 3.319627953410740684e+00 3.287423587869710673e+00
3.633468609311705233e+00 3.160023832799109034e+00 3.429403131777717828e+00
2.663821571371495001e+00 3.349506313548975101e+00 2.907810999783975614e+00
2.630178910397915626e+00 2.753288767179220553e+00 2.546535435742878661e+00
3.043418276322062521e+00 3.395252014222509995e+00 3.261285082499087107e+00
2.961040932810923287e+00 3.208822665174461797e+00 2.742224692369556127e+00
2.857802856737500452e+00 3.717048079272891936e+00 2.918300334249163797e+00
3.397574778533132722e+00 3.717790053667465955e+00 2.769420760947540305e+00
3.728317060646091363e+00 3.423228037491660380e+00 3.846928378114163216e+00
3.167016526448739100e+00 3.153891479973132128e+00 2.892037601015406523e+00
3.406654945025195946e+00 3.805951208661298324e+00 3.240058671031770920e+00
2.805363654388457473e+00 2.982053664522922087e+00 2.969811665180682958e+00
2.366438600398552694e+00 3.423495320019866117e+00 3.014038522826450350e+00
3.327973523690431978e+00 3.904845478480324594e+00 2.521742474514728549e+00
3.155324851157616628e+00 2.906541153154995172e+00 3.781375768083458766e+00
2.997905392307378847e+00 3.407969785398984541e+00 3.247463152419089560e+00
3.576818792572427075e+00 3.283420162345934479e+00 3.664292417840558702e+00
3.154232008265440257e+00 3.499181750516330069e+00 2.332284062843544170e+00
3.664945607581052478e+00 3.529715276208201580e+00 3.108866897130070583e+00
3.994580726408008875e+00 2.531215791513724334e+00 4.018270063158944083e+00
2.874076544879269335e+00 3.766620314973179617e+00 3.718279584498184409e+00
3.347805708734746144e+00 2.304628160871953213e+00 3.626932394471984011e+00
2.288854461215646285e+00 3.316173715383277543e+00 2.971212134197616095e+00
2.605223066632225137e+00 3.713122453767196962e+00 3.274947705762830452e+00
3.986981241036360757e+00 3.189824956882489015e+00 3.442237387935649373e+00
2.774175619429824824e+00 4.070481347856309995e+00 3.568153491901070229e+00
2.753934474595689963e+00 3.320164146844767572e+00 2.882631354998645090e+00
2.878421640659780234e+00 3.478922764568686432e+00 3.639821998576349582e+00
3.459169469059356850e+00 3.023069195074977955e+00 3.461081686113896438e+00
4.150824824718473138e+00 3.372527645215374736e+00 3.288868506878723785e+00
3.323560833693412153e+00 3.554169365293689431e+00 2.267382621432311396e+00
3.587912187504108896e+00 2.991673080488612690e+00 2.574879677684610790e+00
3.290140685935688758e+00 2.738186500834396853e+00 3.105217306292187729e+00
3.471544278157574936e+00 3.172060820432883066e+00 3.782263719677612990e+00
3.919360792619702494e+00 2.731226809958899437e+00 3.664249631887395608e+00
3.004586858873122601e+00 3.700727405280713977e+00 3.515243074322243366e+00
4.202159531846650253e+00 3.287165100737498236e+00 3.086321456198505953e+00
2.782374889384763961e+00 3.367338410437336282e+00 3.379595400260378746e+00
3.567699340199045110e+00 2.567590156341247543e+00 3.109376838905490548e+00
3.180845016403977876e+00 3.098081009200557290e+00 3.113346634646898536e+00
3.358861210989857238e+00 3.578240283646378028e+00 2.676979106393332586e+00
3.273627983583947909e+00 3.751784089299565306e+00 2.413179631281481274e+00
3.606616114030228637e+00 3.614566635858488031e+00 3.294845186519906211e+00
2.971362107285157261e+00 4.132551149777961008e+00 2.676924752300305688e+00
2.950055538363201446e+00 2.905945370988726406e+00 3.203592279882652161e+00
4.035900937531894606e+00 2.680962918449662169e+00 3.494019756984269254e+00
2.900799543753607601e+00 3.179016201253779705e+00 2.976540944478307527e+00
3.477171359529000139e+00 3.228215633023042486e+00 2.990485612890285250e+00
3.544354867887880012e+00 3.094706084559332826e+00 3.484300509901942178e+00
2.906538157037334535e+00 3.532499470098818151e+00 2.941925086477167106e+00
3.694905024998461851e+00 3.415332126148865832e+00 2.306210572805339698e+00
2.969392379268025461e+00 2.529485329509753910e+00 3.145562532576206660e+00
3.279529058413872544e+00 3.834402659494177357e+00 2.911263565326364322e+00
3.760507792581552877e+00 3.933131084647822018e+00 3.371309642861680445e+00
3.756996860144294015e+00 3.504929236514442437e+00 3.543687260677067741e+00
3.323056793213126081e+00 2.191828579977972868e+00 3.409198018513287298e+00
3.487766931308007301e+00 2.268706560410403750e+00 3.631622344728417495e+00
4.002005513241608803e+00 3.680152028214587645e+00 2.262219873294033068e+00
3.248317395163907495e+00 3.075519821664658870e+00 3.802125476080424171e+00
2.766475599656910145e+00 2.980913608172436557e+00 2.651485361027810850e+00
3.742339939799455895e+00 3.419291461644666352e+00 3.231054949806403176e+00
3.219991609714654590e+00 3.637700785286567928e+00 4.094680231392637815e+00
1.938792378909948155e+00 3.625221088710294914e+00 3.329317629368813591e+00
3.415518752636866218e+00 2.993229767239629080e+00 2.377747392043352725e+00
2.858131511796764279e+00 2.569953517113369834e+00 3.017645212124898890e+00
3.407915909827768708e+00 3.731200785824497768e+00 3.519175425853104056e+00
3.719441784043431731e+00 2.872169236889877908e+00 2.536892188728522513e+00
2.745313482622714574e+00 3.665714766398685320e+00 2.625202048120580223e+00
2.924721672180688348e+00 3.516854625081233365e+00 2.585785098368162505e+00
3.659394996047173443e+00 3.617781664148423726e+00 2.810923948197603384e+00
3.500982737648081766e+00 4.100324995051281007e+00 2.847320177037916178e+00
2.547888980958537442e+00 3.333083915510518302e+00 3.517032817325158156e+00
2.340295072168615764e+00 2.714536705006044048e+00 2.700773675839184040e+00
4.000152296829792675e+00 3.372198507991219785e+00 3.513578608250475632e+00
3.041278222750293914e+00 3.240344849993216592e+00 3.064649199228655085e+00
3.553419765408759368e+00 3.495554311886915233e+00 2.664763982583546742e+00
3.240811139200277857e+00 3.092624199746249580e+00 2.641385070990537542e+00
3.191619223175326869e+00 3.228501113378232201e+00 2.634798661148147314e+00
3.177825408691225206e+00 3.558330021325485149e+00 2.709451908059730130e+00
3.638400278687305978e+00 3.841840450061068779e+00 3.009909499278143663e+00
3.487608782937989815e+00 3.503570630004278375e+00 3.354882850786846227e+00
3.301580478184040768e+00 3.235548541396958466e+00 2.578349165172651780e+00
3.073468522133660397e+00 3.989383487859845978e+00 1.857586331103490807e+00
2.706745886968962012e+00 2.911422177918137066e+00 2.750968681039078323e+00
3.921303435855580499e+00 3.285539451054927174e+00 3.052948037033829998e+00
3.235634749943546495e+00 2.440443186976640089e+00 3.411268313407751940e+00
2.836987455387815160e+00 2.626574090193033673e+00 2.739988973048717469e+00
3.469777788313310296e+00 2.751246678617131902e+00 2.951374949338671172e+00
2.880894062188459781e+00 3.375811825656123144e+00 3.717071196976977188e+00
2.970053891263769064e+00 3.341236281851672540e+00 1.771368522433814707e+00
2.878876034880474499e+00 2.541317603589559493e+00 2.427952843752551715e+00
2.584960446053195859e+00 2.829917716245685000e+00 3.431960978338213675e+00
2.890918680796598750e+00 3.756049192960311256e+00 2.498522386548610363e+00
2.933206895125183067e+00 2.966442408428764832e+00 3.124626772318196632e+00
3.422368509469353892e+00 2.756967708804285877e+00 2.744407586915694974e+00
3.446338481870956816e+00 3.097772599387517367e+00 3.214018460281817369e+00
2.950001426584382802e+00 2.773010155719364267e+00 3.196726759623321534e+00
3.393160881080856228e+00 2.414749256413640133e+00 3.492214507825774472e+00
3.546854953303901770e+00 3.331289771437412117e+00 2.648280025816913685e+00
3.295936753478104997e+00 3.268635466098297471e+00 3.398277738809653226e+00
3.599372637207548742e+00 3.242305757785727494e+00 2.664226243704626906e+00
3.204855962528101010e+00 2.996230002876172804e+00 3.277107917321894437e+00
3.095061401309279425e+00 3.635393218357028999e+00 3.333237529711930325e+00
3.086236791235820842e+00 3.050326097841919548e+00 4.170680099134302488e+00
3.430890489193855419e+00 3.413273591056523060e+00 2.457161059422170446e+00
3.414161853201965968e+00 3.813731421725782500e+00 3.777055305540931496e+00
2.435965764026448710e+00 2.687681066784386008e+00 2.958755928784375211e+00
3.725527034738738585e+00 3.788709083268583022e+00 3.114898553900636191e+00
3.814400467534133199e+00 3.258621556692887111e+00 3.818576755469675454e+00
3.135699657775924631e+00 1.786726689501434873e+00 2.890357801464443988e+00
3.189358239270974060e+00 2.722015003735731131e+00 3.874834382064743288e+00
3.593456805143841137e+00 3.386575720645513154e+00 2.668080134051288521e+00
3.866046738951264494e+00 3.445319331814183261e+00 3.537656853221772479e+00
3.167070145038871853e+00 2.902085707062186604e+00 3.198464846740740164e+00
3.543477527462870480e+00 3.848043225428830372e+00 3.208804565811122167e+00
3.877666177671417636e+00 3.454473400059798305e+00 2.969385441956134741e+00
3.420298349711510699e+00 3.513404341576290779e+00 3.281830100346564638e+00
3.110626927040278655e+00 3.907220000466638421e+00 3.009962004953537829e+00
3.625562284458342610e+00 3.485871725261538767e+00 3.430327386442526105e+00
2.167857294112535804e+00 3.083530293906087572e+00 2.515151376523087734e+00
3.842423186274460889e+00 3.133820633536377631e+00 2.436661748353803336e+00
3.107706740067210927e+00 2.715372338896527626e+00 3.127534929545278786e+00
2.531314839093309121e+00 3.587242712860223559e+00 4.064286281386766397e+00
2.876407286036550826e+00 3.189166467379014769e+00 2.966778417171614723e+00
3.350071699880521781e+00 3.582169945303768532e+00 3.382403772666759068e+00
3.439154618274996356e+00 2.707283245002577221e+00 3.621740384690504300e+00
3.220959149044078984e+00 3.284141386311256738e+00 3.888227179831755365e+00
2.867620533389136028e+00 3.485649204567903503e+00 3.880676427563379161e+00
3.485807678454446279e+00 3.730738832960419860e+00 2.961927537672182087e+00
3.104311264952860139e+00 3.241628945336612944e+00 2.929687248775168840e+00
3.176488506678336154e+00 2.847586640193104923e+00 3.207950075479230723e+00
3.819372528229719066e+00 3.410601539943280081e+00 2.383501755439299874e+00
3.192606743194888352e+00 2.744690715654410251e+00 3.176427442455393546e+00
3.589506565858336273e+00 3.011537857934265539e+00 3.237065989107048569e+00
2.866977955390523469e+00 2.518859034692216170e+00 2.362485108359543506e+00
3.361215300212765378e+00 3.609506021443658064e+00 3.512931196173291859e+00
2.228087725811399356e+00 3.542512955954502551e+00 3.842777450669071726e+00
2.856043449910521836e+00 3.290713915026597380e+00 3.597633042790351787e+00
2.928147345458581352e+00 3.586522611715400988e+00 2.418524143224773049e+00
2.958138813687309465e+00 3.428186657206917065e+00 3.231916017241532213e+00
2.887114279222323887e+00 3.722577907852645307e+00 3.872719109455725839e+00
3.302787810136710522e+00 2.941460350297316673e+00 3.322618686113808284e+00
4.123096055712186292e+00 3.194112450562105465e+00 3.365987794462915961e+00
3.366235764695125532e+00 2.227332449658138369e+00 3.572623003908042438e+00
3.640722099228718811e+00 3.948550530999908936e+00 2.730183859146683378e+00
3.265358209303120596e+00 2.767894959403538913e+00 3.153281413185423432e+00
3.090279576829985775e+00 3.239688320431821644e+00 3.896101112718254100e+00
3.658265308553385609e+00 3.864888989591187318e+00 2.318229916352370523e+00
3.274195585440037082e+00 3.695049773781263980e+00 2.455735797324042569e+00
2.651215963269805798e+00 3.237465585396826384e+00 3.315286441845827881e+00
3.628464978381201966e+00 2.993294225586285329e+00 3.193285547451767847e+00
2.604178492955921076e+00 3.877601796380064414e+00 3.441356251507476482e+00
3.213684509759243912e+00 2.463587138689832035e+00 3.771099366021549937e+00
3.008087854830570951e+00 2.496586572917680158e+00 3.278292691117894009e+00
2.887313117662063888e+00 3.093324742998758481e+00 3.045750704050013802e+00
3.549364600059673691e+00 2.688554590128040545e+00 3.220004898399591919e+00
2.843966833649437476e+00 3.789918061915911629e+00 3.520397250773581455e+00
3.108991371995109887e+00 3.561251637922906443e+00 3.544478350426964575e+00
3.336691029572059541e+00 3.636822845320663689e+00 3.387249507460053266e+00
3.506105018674433804e+00 3.246875680444359702e+00 3.832953779128676963e+00
3.773548262357580896e+00 3.509739363064458662e+00 3.692816759244347935e+00
3.874742387693921319e+00 3.141056694852414122e+00 3.598986808651870817e+00
3.590628826197663326e+00 3.045663345196191862e+00 3.297936796381021107e+00
3.757271458216383309e+00 3.180542266367213600e+00 3.146393756725333724e+00
2.989035334177805758e+00 3.621182677344565448e+00 2.853859784852968762e+00
4.089575156515696364e+00 3.744976935535978324e+00 2.753673934481501995e+00
3.053073781026620637e+00 2.023717764900955451e+00 3.084615529308729176e+00
3.525954666028290330e+00 3.368834759151382752e+00 3.796667627389442412e+00
3.314682258297707129e+00 3.066551673188551153e+00 2.875747882229904739e+00
2.963899947765553211e+00 2.281691618810949507e+00 3.229519146684423969e+00
3.991592771476491830e+00 2.761424153370221291e+00 3.030092866468392376e+00
2.066521928672977459e+00 3.523747660287955163e+00 3.566689688945884118e+00
2.953568990602937649e+00 3.268265568815380551e+00 3.671799017896252515e+00
3.846981357528744816e+00 3.653454979065716479e+00 3.642390182058282022e+00
3.505381001990751422e+00 3.472654703351136796e+00 2.944536557383020448e+00
3.787151695472293689e+00 3.963089515381852390e+00 2.916599666385299994e+00
2.281881529166293721e+00 3.423318831475700819e+00 2.421086027418892783e+00
2.841825136159671139e+00 3.317442458860944576e+00 3.304875214981839893e+00
3.053557498385709668e+00 2.532032862518914573e+00 3.348058830709596201e+00
2.738513345502983753e+00 3.663804142651937212e+00 3.079423984126727465e+00
3.610306524119740512e+00 2.422440072385282139e+00 2.681905738190349719e+00
3.201007405186643506e+00 3.728518782362300499e+00 3.708218636193205242e+00
2.738130880680187840e+00 3.424781421747006949e+00 3.286865075348361920e+00
3.424087388861545733e+00 2.448801733134923886e+00 2.557109372737025321e+00
3.819501662594027458e+00 2.433257251520797748e+00 3.148919074722463129e+00
2.429606314689810809e+00 2.859591328992914239e+00 3.865056248475156941e+00
3.708533620815739784e+00 3.277464578315017363e+00 3.526055183467563303e+00
3.136827384424031973e+00 3.389660217261853514e+00 2.455459964583208698e+00
3.082726637619776167e+00 2.832597348599220854e+00 3.463794164396770459e+00
3.450308428651481574e+00 3.408876060567699096e+00 3.414139079273826205e+00
3.593756299449479830e+00 3.277037985029056966e+00 3.440725898140346573e+00
2.965923288289107784e+00 3.319928044147070434e+00 3.913692487478221516e+00
3.448481654324155432e+00 2.875653238074852958e+00 2.849028461200322049e+00
3.176502117614604437e+00 2.599764148320782287e+00 3.307766460432449929e+00
3.654660339380193079e+00 3.560777258615362317e+00 2.741276682729782532e+00
3.407389450850824897e+00 3.505508965612184724e+00 3.702896568119229403e+00
3.548467731203825082e+00 3.124362241498487514e+00 3.377002653070991123e+00
4.016834141382847889e+00 2.265672160582174133e+00 3.877937819499345906e+00
3.715137612866471706e+00 3.024522856900905499e+00 2.474863328770598780e+00
3.210585426522000851e+00 2.901730046327210211e+00 3.570051570132284358e+00
3.911915075799957453e+00 3.229063127729254301e+00 3.020339033153425223e+00
2.987145098284235800e+00 4.161755770195151527e+00 3.475630911321907490e+00
3.417009478459414940e+00 2.347290278289407173e+00 3.408379837252871969e+00
3.496010038292661992e+00 2.585477691320861471e+00 3.163940362718043797e+00
3.191924721615769123e+00 3.264441819780294907e+00 3.596660872911163320e+00
3.893352657135923600e+00 3.020692897543150401e+00 3.724913664026260118e+00
3.513002984497034298e+00 2.988268044829078374e+00 4.098055390184381253e+00
3.253207166360179592e+00 3.670872655396326234e+00 3.822986929499197384e+00
3.642961640198095985e+00 2.608823612603461850e+00 3.283584130081947272e+00
1.605873919502075253e+00 3.399366586952358826e+00 3.534097551649820534e+00
3.622721849247873216e+00 3.685781743485987416e+00 2.091985062455671951e+00
3.683048869244005097e+00 2.866571473291351868e+00 3.430268110019977001e+00
3.424167880708111067e+00 3.669568803086287634e+00 3.438300895889030873e+00
3.285622172327816060e+00 3.073412011260896914e+00 3.075649453906168951e+00
2.943597513575159308e+00 3.063434019106547890e+00 2.241680768915266686e+00
2.729324422657308347e+00 3.029493915944344806e+00 3.760318429710485688e+00
3.275322882433832294e+00 2.997797134381613215e+00 3.960760448947133749e+00
3.433896398494244107e+00 3.473297070976801848e+00 3.466696039066067048e+00
3.161145364094215093e+00 3.065801429884399187e+00 2.553777129754025932e+00
2.504722962721472879e+00 2.570173404923844274e+00 2.356340190993902350e+00
2.831916518317540099e+00 3.677468395947097957e+00 3.929878756084480784e+00
3.841843921198149658e+00 3.203559503144479681e+00 3.373897667296861691e+00
2.780859917256700342e+00 2.690803715148440745e+00 3.552987853004391905e+00
3.412071809163846225e+00 3.785798489596017280e+00 3.131807148386396733e+00
3.290295208529605553e+00 3.911383805223500154e+00 2.004617577225980884e+00
3.894268399917571344e+00 3.496053791663405796e+00 3.830712991164581194e+00
4.141318155564158054e+00 3.258156993216366537e+00 3.045340832880367721e+00
1.768601361685393059e+00 3.405311796297578741e+00 2.960916630385829862e+00
3.701257527124425017e+00 3.347369219978035382e+00 3.960432952854037403e+00
3.078840539152658984e+00 3.645258803780218937e+00 3.767269526826704684e+00
2.983310225113934955e+00 2.822211885093711015e+00 3.067460472427380402e+00
3.655846522635178175e+00 2.531855084945890511e+00 3.167909889821561631e+00
3.125164799352688316e+00 3.837039706897003466e+00 3.478878515892079637e+00
3.382191816555902175e+00 3.339079362380569904e+00 2.763436050887949413e+00
2.837705710156405381e+00 3.381282215703325544e+00 3.618576335787153209e+00
3.393409495189422920e+00 1.971962343673785645e+00 3.543403014815727836e+00
3.763810337226124236e+00 3.075935486835656540e+00 3.610487312107775626e+00
3.896397623491110185e+00 3.856476992756977307e+00 2.853363240513521415e+00
3.539995853769471790e+00 3.184521844336094976e+00 3.604942424266953882e+00
3.835445613669533405e+00 3.189374473815597799e+00 3.737538365000055318e+00
2.542093093308039453e+00 3.068992473408968191e+00 3.102403847859856345e+00
3.785236088260951703e+00 3.463760350438403357e+00 3.612966245175134095e+00
3.577620469494876776e+00 3.728154255027179786e+00 2.904013558311613785e+00
2.707805112173490958e+00 3.380691690683993222e+00 3.537333790908768982e+00
3.308194030816923537e+00 3.011150086081196608e+00 3.520875408680064211e+00
3.532912569871999420e+00 3.192500051667234828e+00 2.776918853858867386e+00
3.320993629798036473e+00 2.954591548562062187e+00 3.733381604517863384e+00
3.549514309448491556e+00 2.946444866720939082e+00 2.162064442296956379e+00
3.143093044791308799e+00 3.285189216528412892e+00 2.781252075971916149e+00
3.167158458674971921e+00 2.045455134598561653e+00 3.166063984067469583e+00
2.467071975809759898e+00 2.837931196171244341e+00 3.865930646649465174e+00
4.194141903623905598e+00 3.416092326283964198e+00 3.392676690387537608e+00
2.321459063294993630e+00 3.364711107121289402e+00 3.517780183944411387e+00
3.357255654922746579e+00 2.361071139908157868e+00 3.564836533672306462e+00
3.405002343843882340e+00 3.569606174761284390e+00 3.291140732279727033e+00
3.824401790234636778e+00 3.045588510221413525e+00 3.489979851983328274e+00
3.021802180937699589e+00 2.849980921320533600e+00 4.036102973948063166e+00
3.245639958177086282e+00 3.790050738681429277e+00 3.606234540876922967e+00
2.783620771354112566e+00 3.171847869287718336e+00 3.302733818188612336e+00
3.251937329155387690e+00 3.056034042746025747e+00 3.120086877938652137e+00
3.815650102404581911e+00 3.304096714086598219e+00 3.001856549100477611e+00
3.146645137159833627e+00 3.150214537741843568e+00 3.404705407628392688e+00
2.485188458768913478e+00 3.959521036850289111e+00 2.906914301657849808e+00
3.341192827159987111e+00 2.948978183702299916e+00 3.520028138514764482e+00
3.859990147263950178e+00 2.120172943820061828e+00 3.283206045320671063e+00
2.787913080074616357e+00 3.147587505497937421e+00 3.391358753644194479e+00
3.373250723591115108e+00 2.630181290323915899e+00 2.958965970899622544e+00
3.453159802077541141e+00 2.659604755819512167e+00 3.362392780419277472e+00
3.891568422061110866e+00 3.629198749400817992e+00 2.993984403848794162e+00
2.786290690372483780e+00 3.672183257334419082e+00 3.682415773616560806e+00
3.072706218612768048e+00 3.960820511253984044e+00 3.446965917331271889e+00
3.034036299159216021e+00 2.967981496766988414e+00 3.494240966930026282e+00
3.254054043994998757e+00 3.710972404611278641e+00 2.969627997905499139e+00
3.754300591122448072e+00 3.496122381739559248e+00 4.195623032791217177e+00
3.877660448491775824e+00 2.632014966093878083e+00 3.856367439668086483e+00
3.497878035692605359e+00 2.479562324087974723e+00 3.091179053954730804e+00
3.430004407690053991e+00 3.641030337782669157e+00 2.754867598873366852e+00
3.425396168511563921e+00 2.056201718478583018e+00 3.519869080426633712e+00
3.684753382249923437e+00 3.511814104966342942e+00 3.267589266551868210e+00
3.413130802949772669e+00 3.333564453294702190e+00 2.791292848810519978e+00
2.742133868167987210e+00 3.350573471502142464e+00 3.556801845181313926e+00
3.742179024620035044e+00 2.707253409413553413e+00 3.988732005987325024e+00
3.616411628293654701e+00 3.268395660911635581e+00 3.028946212079097311e+00
3.575092947158061918e+00 3.047309289439761315e+00 2.429698326204987158e+00
3.815472977457374348e+00 3.250815820059770545e+00 2.201176718949781730e+00
3.788499724934726309e+00 2.753165986837393220e+00 3.425268711698515212e+00
3.831168321104204910e+00 3.118773315220058961e+00 2.938450393983705666e+00
2.622888958368147172e+00 3.825312663314764272e+00 3.386409111734835164e+00
3.665314327135964501e+00 2.594883624493543373e+00 2.823728023300973167e+00
3.026452377747835154e+00 2.630339900379861540e+00 3.298466324580620945e+00
3.195356673838916528e+00 3.300869329308110167e+00 2.531382079769203930e+00
2.927811396979800307e+00 3.274996595311142844e+00 2.985506654388249803e+00
3.084270624252753112e+00 2.042048877315462363e+00 2.749183311535309482e+00
3.209020731800737991e+00 3.894569756083738898e+00 3.714481015051333657e+00
3.622153917556213187e+00 3.035691617171401901e+00 3.534919856377206404e+00
3.392181240665235631e+00 3.943027006281931257e+00 3.006591356063904374e+00
3.342883091715159516e+00 2.863969456585774065e+00 3.170466472331255670e+00
3.201693931799533654e+00 3.181971653009767032e+00 2.900592237357912051e+00
3.274969471321939718e+00 3.526819143258637546e+00 3.329244456984267853e+00
3.148605757621857126e+00 3.003612617083006864e+00 3.665784166169393288e+00
2.999793648691188697e+00 3.443925873722306186e+00 2.931669469669580863e+00
3.159020684319895356e+00 2.526748969371006126e+00 3.036653324842725876e+00
3.456678137515170501e+00 3.801880931880113224e+00 3.936027122273583867e+00
2.897970428959395495e+00 3.635906996826796078e+00 3.117759807794169724e+00
3.582872714480345167e+00 2.811749379495763979e+00 3.359688370772826005e+00
2.847386089834808232e+00 2.638404928041987230e+00 3.661312792276006256e+00
2.564231099842543937e+00 3.273433152753038478e+00 3.977691999260897671e+00
3.570655086213543772e+00 3.214819036818423736e+00 3.877030361338177133e+00
3.712879292665931974e+00 2.891146086685255412e+00 2.955892435512981642e+00
2.948889065813417698e+00 3.388025369785538476e+00 2.781394326481274604e+00
2.896418127454536862e+00 3.103978905829234414e+00 3.348347946512799211e+00
2.915894482470607230e+00 3.696264187724595640e+00 2.460635077256804415e+00
3.041526256499567094e+00 3.470096539356291920e+00 3.618529035345718459e+00
3.170321549779287817e+00 3.393823456603209276e+00 3.098231968062659547e+00
3.895554604430413015e+00 3.587169585024448715e+00 2.538693749446081949e+00
3.111120648305196301e+00 3.234334361736099783e+00 3.541318459781900962e+00
2.832002516612155851e+00 3.515376048486146487e+00 3.189968139163357641e+00
2.731197653330146746e+00 2.793730281660676162e+00 2.589007484985204943e+00
3.332840446600552120e+00 3.712832583390029306e+00 3.312991741624418118e+00
3.266156768883119454e+00 2.883835144910926740e+00 3.448582639158883190e+00
2.764293284154227592e+00 3.299071667220339954e+00 3.823861575102112109e+00
3.340188738700152982e+00 2.368521976632017356e+00 3.474453238210383432e+00
2.878710457708858694e+00 2.939465192645356328e+00 3.033308040990978061e+00
3.369309892984802879e+00 3.010324944437837047e+00 3.685475437458784143e+00
2.350435921496561331e+00 2.837953822986056363e+00 3.613165554617517650e+00
3.879608609166031563e+00 3.626690309575950177e+00 3.827134923893450669e+00
3.334351974284449849e+00 3.326190957875436727e+00 3.776441916654407205e+00
2.758853433777270769e+00 3.379187829435536639e+00 2.808059461854226058e+00
3.860561320072185776e+00 3.773878829900938481e+00 3.156189238205823422e+00
2.965666087575668186e+00 2.884514929835188202e+00 3.362574427411414213e+00
3.353155365776464780e+00 2.489115585365243355e+00 3.356020414308349853e+00
3.582470755897230852e+00 4.000068379608376468e+00 2.802242848391387486e+00
2.771285883613851198e+00 3.471338873572254347e+00 3.458110807981730428e+00
3.137593693941214124e+00 3.079047870705988288e+00 3.274336889118424132e+00
4.006013264518146322e+00 3.507065090649553518e+00 3.684297426333845493e+00
3.611931389541694237e+00 3.243848913502559217e+00 3.691438200349985266e+00
3.765292847583370683e+00 3.577587475582397314e+00 3.323864958005844361e+00
3.326342174931632645e+00 3.422310105442674555e+00 3.329487950459260048e+00
2.558491214478229470e+00 3.026623465315747108e+00 3.895404355315224887e+00
2.965373659572745346e+00 3.552103695001278538e+00 3.339505339741846601e+00
3.286918254335840395e+00 3.436924794045228992e+00 2.422631572441525272e+00
3.764474002364462724e+00 3.268989575659869029e+00 3.114717732357230595e+00
3.526290072948619514e+00 2.671631358006588464e+00 3.472999659394403693e+00
2.548196793078813194e+00 2.456325584487842217e+00 3.093351704168669336e+00
3.152826510436128160e+00 2.895450311986892622e+00 2.593617766432346095e+00
3.883790618876029832e+00 2.886748976082136764e+00 3.293583297501400775e+00
3.915467373007553764e+00 2.911292480858850062e+00 3.163105914965930410e+00
3.327501557574980229e+00 3.222396746195137496e+00 3.732886161092365374e+00
2.672950907155032585e+00 3.829985445766780572e+00 2.969281824127523173e+00
3.227536558365612152e+00 3.195490017023771223e+00 3.441763204749203720e+00
3.377410056475957045e+00 3.430992791900371763e+00 3.142161456807908593e+00
3.535169609516279454e+00 2.685017180814949889e+00 3.534595987315712673e+00
3.264914648605783398e+00 2.964678617376573566e+00 2.990393041543303099e+00
3.625637782418588806e+00 3.241370896912599608e+00 3.408832059816638616e+00
4.018555649443736222e+00 3.436406863839584602e+00 3.257513178456572511e+00
3.381455257915106483e+00 3.028803100913954438e+00 3.067467009406284806e+00
3.329497842526091045e+00 3.548419137759800446e+00 3.584955173366898062e+00
3.450950680620667566e+00 3.348052448531596337e+00 2.886401528283367934e+00
2.904490007767700277e+00 2.703364796775297396e+00 3.220616770997394518e+00
4.039570408505070986e+00 3.570558998995986055e+00 3.527205236794041632e+00
3.382111090698659339e+00 3.145288970469345191e+00 2.981562991885795100e+00
3.321586712044712453e+00 3.322351057528624363e+00 2.543712592695276165e+00
2.914771583873321692e+00 2.865094383866595429e+00 3.324809748999914660e+00
3.274858512078095085e+00 3.071146170090624405e+00 2.997636524887057785e+00
4.003830567482429714e+00 3.143915859169497562e+00 2.656186674701503048e+00
1.671278715061085718e+00 2.980830324432209633e+00 3.424283311127841234e+00
3.546904694917601297e+00 2.857717714607384885e+00 2.858167396704989205e+00
3.825734296360614461e+00 2.692593814891158566e+00 3.496661419046000585e+00
3.143754242751596095e+00 3.364601933080467511e+00 2.799753551191336953e+00
3.659066511309102765e+00 3.282715029539264862e+00 3.375005752240561652e+00
3.567872816464611851e+00 3.616015682983650059e+00 3.223246386101504157e+00
3.718288138085382943e+00 3.369232950536425353e+00 3.210466130817073438e+00
3.268836918055391561e+00 3.872414552471124427e+00 2.918404604736510866e+00
2.930202863513501566e+00 3.269330982152176990e+00 3.502732571800027284e+00
2.815270551450266279e+00 3.412444151651671920e+00 2.866033456017434311e+00
3.048436001737636403e+00 3.199936680356730179e+00 3.728233233620532605e+00
3.696205865292830683e+00 2.582783896384073685e+00 3.441998476827639486e+00
3.630275963484213442e+00 2.957778960298894866e+00 2.882602210412604116e+00
3.736970047054439359e+00 3.124666296472824900e+00 3.789165750370157681e+00
3.191680624742626815e+00 3.855214721844679726e+00 3.673858389025133508e+00
3.851403823000730142e+00 3.343803149874295944e+00 2.963974753744767376e+00
3.488051154278586807e+00 2.001693537848760140e+00 3.550789420012852915e+00
3.334977144247693648e+00 3.463277924458928680e+00 3.639261196360598305e+00
3.857229477308215859e+00 3.785113519668779514e+00 2.419973974193685873e+00
3.378442542270835069e+00 2.891358797217450149e+00 2.949454646705267358e+00
3.267397989305356187e+00 3.314452283547294709e+00 3.348814653345843162e+00
3.656465288958775428e+00 3.470646654939355980e+00 3.105882768292907770e+00
3.025921183509886703e+00 3.347837491940617305e+00 3.102694884985886414e+00
3.499873540004188044e+00 3.737290630811419767e+00 3.639641622182822722e+00
2.571052460526209060e+00 3.519661290558980582e+00 3.039654221946848978e+00
3.878347169270403239e+00 3.177011494096744215e+00 3.690532863756487369e+00
2.664069210001420274e+00 2.956147362159168512e+00 2.489051427970939923e+00
2.597405305716774748e+00 3.858221571389960580e+00 3.276403912275286601e+00
2.879652386392455909e+00 3.356518575561885598e+00 2.658402441701827712e+00
3.295406894041379431e+00 3.126120825435156902e+00 3.913061175188642160e+00
2.779977502694163771e+00 2.882697499024441168e+00 2.031165573473551422e+00
2.778518451292590896e+00 2.774871442243303843e+00 3.036520721544505808e+00
3.079348385930396947e+00 3.007700528153541608e+00 2.541695740380254254e+00
3.399546928726421946e+00 3.309279404170441641e+00 3.080174500537190774e+00
3.683105435262454375e+00 3.332457622151533627e+00 3.909878727828094647e+00
3.248964948117276208e+00 3.678303879262982967e+00 3.622987324829975542e+00
2.873787291932328625e+00 3.199275657476569279e+00 3.249629827070618315e+00
3.136268891243038759e+00 2.922611430374153052e+00 3.708822026708385344e+00
3.522123225724097750e+00 3.269151837616120382e+00 3.755983068180550610e+00
2.898177409327083343e+00 3.092364205590478310e+00 2.105619613632305320e+00
3.888807685269928704e+00 3.712400926358716990e+00 2.964162882653659459e+00
3.133168219136047039e+00 3.308125202568583667e+00 3.300450684901377496e+00
3.733705754918904329e+00 3.068600484296454045e+00 2.561347530466118183e+00
2.784058721262125502e+00 3.565578855424154536e+00 2.739241076837959366e+00
3.479597533970338663e+00 3.202670076548062461e+00 2.400781847806836566e+00
3.012670877816312931e+00 2.097418805773039630e+00 2.128652584068632336e+00
3.192356532952236314e+00 3.469927008723058481e+00 2.263973468376642373e+00
3.401734872637333762e+00 3.399285581515703480e+00 2.968924745722277603e+00
3.466904474264260738e+00 3.297972474077258909e+00 3.245922177927071495e+00
3.438480349305961248e+00 2.919817408979785256e+00 3.478257128634377970e+00
2.059155802025816051e+00 3.080760132144453767e+00 2.333000437719261910e+00
3.342104190078517334e+00 3.738907909744837887e+00 3.413060009457794752e+00
3.161701134422587156e+00 2.494735727014244731e+00 2.538312675482622627e+00
3.662085421380262940e+00 3.324802791359464216e+00 3.295559112406729163e+00
3.173824252178258032e+00 3.588239184307750129e+00 3.479586926026740468e+00
3.662729255637173331e+00 2.652990570654666591e+00 3.557723151867664857e+00
2.833859507865342575e+00 2.739212638559384239e+00 2.481220817195351369e+00
3.095702388988300857e+00 2.960494259780664272e+00 2.246620333180131102e+00
3.018532386712085458e+00 2.783893418205410253e+00 3.016911033532535757e+00
3.098261469646562905e+00 2.799877828822655790e+00 2.905767778985129723e+00
3.254253051275062703e+00 2.989069484149270650e+00 3.535770338225327603e+00
2.340455217047038072e+00 3.616897462300856070e+00 3.858444172137832417e+00
2.464141148074307619e+00 2.627180700971049276e+00 3.651542165987720967e+00
1.669362651229332251e+00 3.619445089773118074e+00 3.426730387524853594e+00
2.839177643091915115e+00 3.112968531888197443e+00 3.354464441256480356e+00
3.157381998279991997e+00 3.520552287188936536e+00 3.253779796985152295e+00
3.438624229510164998e+00 3.058615618745938125e+00 3.860564237850208968e+00
3.251500157819201320e+00 3.921556575933683231e+00 2.457879195597922450e+00
3.451543948988566868e+00 2.990299077945556494e+00 3.778690538905047358e+00
2.730472119294283129e+00 3.840519546994742406e+00 3.359378257304373783e+00
3.830462582276700445e+00 3.079569319794845939e+00 3.411323659459279067e+00
3.595337037855678375e+00 3.096496899339306719e+00 3.956251323862200575e+00
2.831372106960285517e+00 3.802036230102527004e+00 2.594104338858469472e+00
2.973282920447630318e+00 3.691951111968470034e+00 3.039183954606845539e+00
2.414160973277915456e+00 3.655887354834502556e+00 3.985613252010178797e+00
3.686161201054459546e+00 2.356885921820857543e+00 3.713666291879170966e+00
3.574716121250237411e+00 3.127803997663198388e+00 3.390660240895672750e+00
3.379208728338190415e+00 3.793050067043465923e+00 3.509512757007495765e+00
3.428966094889459804e+00 3.383368644920892176e+00 3.610528269025192749e+00
2.933764358714293419e+00 3.538366107924649562e+00 3.314138428938005365e+00
2.793205085345123795e+00 3.136451291430715660e+00 3.135125301283971488e+00
3.671827833312526490e+00 2.898275623467875040e+00 3.469656873146470311e+00
2.641290285887071487e+00 3.454984875316816417e+00 3.667292344155125949e+00
3.569742032050212455e+00 2.948897148307757732e+00 3.538760216905189271e+00
2.665872505138177750e+00 2.601049385949252279e+00 3.276271894103049309e+00
3.072874498476377170e+00 3.291675430513690159e+00 2.467971579703670315e+00
3.951953453840161945e+00 2.878077490469996391e+00 3.129525909936736294e+00
2.644721296203598637e+00 3.032047699745077818e+00 3.706248945690009844e+00
2.780020828637949304e+00 3.178228575221174079e+00 3.261614154027674406e+00
3.291454376354691735e+00 3.779247309498045215e+00 3.366993276609060448e+00
3.867212025773832274e+00 3.281769085428508426e+00 3.589161439198885972e+00
3.622813165917006195e+00 3.906606351953753276e+00 3.545480533517030519e+00
3.310816905942172816e+00 2.144655306100654357e+00 3.704576699015433849e+00
3.221133568539706893e+00 2.818586103732771964e+00 3.951570841737716222e+00
2.932956535742858861e+00 3.293523773675924637e+00 3.325614571423739285e+00
3.511624432573347665e+00 3.349381913554448253e+00 3.485503192567765307e+00
3.227363323451446497e+00 3.639691530932478880e+00 2.593746965505977276e+00
3.482077611881437829e+00 3.404427830274590949e+00 2.881993237293149601e+00
3.847770445249435678e+00 3.106048964779278165e+00 2.134133034932577555e+00
3.818371129930592911e+00 3.510726792319827982e+00 2.391922116618968364e+00
2.690146683029132735e+00 3.456052821984365142e+00 2.482715913832268306e+00
3.755667484555698099e+00 2.627040258197017142e+00 2.887258622773005712e+00
3.631096929976251442e+00 3.245922283733908120e+00 2.733269466551444093e+00
3.022928377272393163e+00 2.867746057764716028e+00 2.919774351817055802e+00
3.427797801806159228e+00 3.360931416495106738e+00 3.542947076814753959e+00
4.028193956548869359e+00 3.565911310340081020e+00 3.482181670272299634e+00
3.855880191805947987e+00 3.013689401927415190e+00 2.798145388786648979e+00
3.453058867579897662e+00 3.937500034129208792e+00 3.531487035639926386e+00
3.752150894293043937e+00 3.211444817083124459e+00 3.307204578674030060e+00
3.683193996178018015e+00 2.387469079693105289e+00 3.932016401129290628e+00
2.822585413328728698e+00 2.625289343809511067e+00 3.225120942567880622e+00
2.882115949644254993e+00 3.221289512229840390e+00 2.960215497995822620e+00
2.057990277201465101e+00 2.916442303779032130e+00 3.097287871240681945e+00
3.586719375664830789e+00 4.109890652223327834e+00 3.232771177982576738e+00
2.354710900308918387e+00 3.877454489680878691e+00 3.201293403229760415e+00
3.069938875462494110e+00 4.236784727017126606e+00 2.877050387218245131e+00
2.637159264504921552e+00 3.246982695583056522e+00 2.586466672757819829e+00
3.499223192300729313e+00 3.254381517577655369e+00 3.601267228940226328e+00
3.370556188589418856e+00 3.348753088533823696e+00 3.842086074531885220e+00
3.361077847516193096e+00 2.983761090721397835e+00 3.175378424906673658e+00
2.486479010057270678e+00 3.426026991421793344e+00 3.254775490943719873e+00
3.618852114022419020e+00 3.018138108130736796e+00 3.318815419466495165e+00
3.719845554834719792e+00 3.307552248928514071e+00 3.966425394374728075e+00
3.717553962152150060e+00 3.688452276637295579e+00 2.938339293251682971e+00
3.728411608933401400e+00 2.149625584499314623e+00 3.432174788159431333e+00
3.600840590748199954e+00 3.867458358331000934e+00 2.904006892465669676e+00
3.749499950076193855e+00 2.497746838842027639e+00 3.352661954867032446e+00
3.240792893993607038e+00 2.743843156746721412e+00 2.915506108651063411e+00
2.440078000667829539e+00 2.951790478657164485e+00 3.634079262089989992e+00
3.254897162691415158e+00 2.620677578119152695e+00 3.481422041137394618e+00
2.390869620285261732e+00 2.678108963605265291e+00 3.331309566562836277e+00
3.558239444803177776e+00 3.347858894618985559e+00 2.928496886185679049e+00
2.662574753136086159e+00 2.991201480034698434e+00 3.691970199388083351e+00
4.031357359400370655e+00 3.682258096361011646e+00 3.345943713330736369e+00
3.272000473434073520e+00 3.223584919695401396e+00 3.181601233173154242e+00
3.571498568996132938e+00 3.627197339415068722e+00 2.476422583839080538e+00
3.862311481381246026e+00 3.732906989693897781e+00 3.455482323547044654e+00
2.709237295283028590e+00 3.524371203754903537e+00 3.804650414581442153e+00
3.459109707234012454e+00 3.042856042576854048e+00 3.181708956899929941e+00
2.842319021371787713e+00 3.356771744784053269e+00 2.851016548530078243e+00
2.756884659981277963e+00 3.548470285966872861e+00 3.442433233284992511e+00
2.756704883086751323e+00 3.915311194184632804e+00 3.021065166229393029e+00
2.696243333517269303e+00 3.340419731482341170e+00 3.764184527167970806e+00
3.112388176635773274e+00 2.398729938471087397e+00 3.616161467638468352e+00
4.128267105728037123e+00 3.964751472985724057e+00 2.936613375881547583e+00
3.389350908017993991e+00 3.809368631538304406e+00 2.395920524810218666e+00
3.850322024442378588e+00 3.789872115976443467e+00 3.255235861503171346e+00
3.383268086796792140e+00 3.450767110255948733e+00 3.005970006176617915e+00
2.802993017170326340e+00 2.985065375323891157e+00 3.857934660891241485e+00
3.155830351211372786e+00 4.105442105227385952e+00 2.866878905148722012e+00
3.071679657002013730e+00 3.675023000320328137e+00 3.487131219875676535e+00
3.626787945877128383e+00 3.394408662089119844e+00 2.855536771223587955e+00
2.799989771552286566e+00 3.047978852768250313e+00 3.482618177903247680e+00
3.626324768943321342e+00 3.343209306219496746e+00 3.370467728441436606e+00
3.564830321505837230e+00 2.812313440757227667e+00 3.609916949879719450e+00
3.137351041525216822e+00 3.224776378578105618e+00 3.499160707066483411e+00
3.578823551552873017e+00 3.730888523201540075e+00 3.052004802657068527e+00
3.520517617463356341e+00 3.086783249508234572e+00 3.462892259299422459e+00
3.376263204356176661e+00 2.817721973341734465e+00 3.324329137450802385e+00
2.810214871563242234e+00 2.880973675197614270e+00 3.400013228470036175e+00
3.602611098645125853e+00 2.961990145725577506e+00 3.639938178413376857e+00
3.393067294941861434e+00 3.004031675080908403e+00 3.470517565981232178e+00
4.033333099848838366e+00 2.687266407515094713e+00 3.759640048711275551e+00
3.172068719073306564e+00 2.004518634803336585e+00 3.086950553722255464e+00
3.524312095387261756e+00 4.096675876952319051e+00 3.401823000992818979e+00
3.001431165057844463e+00 3.118299243349039962e+00 3.067952025574919972e+00
3.373359066073045032e+00 2.941339540479987580e+00 2.770465964811926085e+00
2.862279498820131884e+00 3.404136748742675245e+00 2.538164064608357418e+00
2.145414264540309368e+00 3.567126953900361386e+00 3.356846457647028714e+00
3.480091131068323129e+00 3.530382742448995526e+00 2.366358108893316992e+00
4.085105358125539432e+00 3.333875982222991752e+00 3.040387962325895810e+00
3.440468628470715551e+00 3.038724009761624600e+00 3.119596604520153083e+00
3.012882580918979869e+00 3.449382892553166435e+00 2.887775253078922688e+00
3.104913888879806905e+00 3.452970756690033838e+00 3.582225490230539933e+00
2.657245684162392596e+00 3.133179606134442796e+00 3.895747544801149154e+00
2.573250686190762693e+00 2.898929779386379746e+00 2.285867031876390509e+00
3.403631025292564338e+00 2.889313717348815480e+00 3.294222699979962865e+00
3.095651294932808106e+00 2.367302227405658765e+00 2.662863272935247494e+00
3.950402945758120676e+00 3.162785962780843452e+00 3.680090872948498237e+00
3.146284284616386540e+00 2.950576416883941011e+00 2.190235718207535598e+00
3.882566698325053522e+00 2.595403603360875611e+00 3.316866944886033064e+00
3.570101738310042183e+00 3.363821093639232540e+00 3.204272272246914355e+00
3.414147601456603009e+00 2.992047815203124017e+00 3.271587234710446879e+00
3.494496034132094753e+00 3.353543614746273605e+00 3.215000158650154649e+00
3.248645416192116553e+00 3.911158145156934829e+00 2.607925537535827676e+00
3.647982073338821074e+00 3.295527987895565225e+00 2.593403303048026132e+00
2.874812731343842742e+00 3.197701301707128962e+00 3.111074165790324475e+00
3.664233947607811182e+00 2.979496808294791244e+00 3.488647406129369077e+00
2.474931641224804135e+00 3.125143261399809358e+00 2.715698084729241124e+00
3.647805529684177372e+00 3.096850897729983565e+00 2.671908062334446221e+00
2.731707641876382375e+00 3.644143929683322014e+00 3.331838952285798072e+00
3.181326878828321103e+00 3.927827775998442572e+00 2.694680461503491387e+00
3.389197324122455335e+00 3.511009404524018329e+00 2.960750238922809530e+00
3.000532756170970483e+00 3.501765520221534977e+00 2.893710804168391437e+00
3.285898267981377074e+00 3.496241415209421444e+00 2.090637294238888444e+00
3.736054085678796710e+00 2.657386615489737203e+00 3.107814474498345358e+00
3.386711808975006122e+00 3.053646330767381123e+00 3.995037714932202277e+00
2.517472486861848768e+00 3.828715506224460441e+00 3.301351870708660652e+00
3.547044004291036945e+00 3.110834333790879480e+00 3.018853385906174136e+00
3.098023293476501294e+00 3.284643642801170937e+00 3.243306625407186949e+00
3.563934102876045618e+00 3.967040413274601995e+00 3.043309777415752926e+00
3.063711086798527550e+00 2.644922174469885867e+00 3.360358074421595287e+00
2.896110563183521780e+00 2.514742191747744826e+00 3.250130221628883653e+00
3.362309452331237569e+00 2.819523086929727196e+00 3.404847964210901079e+00
3.580138604429748295e+00 3.344930057214881014e+00 2.166193222827556220e+00
3.315259307542705702e+00 3.283659955477383985e+00 3.024423900286907330e+00
3.444553100737957951e+00 3.164087879805633108e+00 3.640057278084146031e+00
3.166116804635528137e+00 3.243306261975857918e+00 3.507634515292907373e+00
2.749295146093714948e+00 2.823319847055167031e+00 3.021232785405324250e+00
2.802465114343045904e+00 4.102345841324567921e+00 2.494733593442522768e+00
3.320377258683900656e+00 3.131421012503798895e+00 3.193909004585524070e+00
3.189992465862447002e+00 2.907830132644871224e+00 3.780830801993781076e+00
3.250642855667299713e+00 3.391845045666390668e+00 2.015405328110174477e+00
3.559132100425066891e+00 2.878841959253992666e+00 2.612173151653717884e+00
2.512497827272325512e+00 2.662813032173599215e+00 3.102057489769492804e+00
2.356488970768048308e+00 3.152759132745939663e+00 3.447445771259480818e+00
2.802260839269016923e+00 3.062423403155259738e+00 3.610849330029282545e+00
3.820094159968665526e+00 3.142783040147995255e+00 2.615208204561592087e+00
3.294241662837468887e+00 3.370650021105888072e+00 3.383962923277314516e+00
3.625778127099863024e+00 3.201278864554769399e+00 3.169459593915493478e+00
2.769067277849546649e+00 3.777155224494715302e+00 3.743741947374307877e+00
3.740634713692899016e+00 3.345924298558371479e+00 3.831827987074337472e+00
2.708088915294814214e+00 3.912236293125522568e+00 3.116963686514288678e+00
3.715025823206815847e+00 2.391315374037651154e+00 3.992012402506760260e+00
3.456538785444441153e+00 3.378998854482948566e+00 3.303712592153206895e+00
3.084760238645639419e+00 2.991310231719701118e+00 2.793685054063871132e+00
3.642125824253734212e+00 3.318903500001969764e+00 3.248334287629843331e+00
3.380645683310433025e+00 2.914174506993376212e+00 3.190331986773178752e+00
2.607422286074273288e+00 2.948906928868756161e+00 3.627095352040190068e+00
3.721049202010536572e+00 3.207535592016846238e+00 3.622441039743042879e+00
1.963566647167611423e+00 3.723341292522444057e+00 3.923294524610465572e+00
2.589237632309191905e+00 3.156788798362060611e+00 3.168732186425927910e+00
2.899183349715929836e+00 3.475132676319921732e+00 3.357338716673624379e+00
2.296097840809716573e+00 3.976677931182800219e+00 3.439527034299769248e+00
3.481296637620491463e+00 2.607834329319571598e+00 2.922201270618177027e+00
2.824339514001049434e+00 2.916643908231948412e+00 3.507164660421305591e+00
3.124427011245709096e+00 3.497208084073200052e+00 3.079746474970742387e+00
2.906544205779435064e+00 3.707286261800637917e+00 2.716985641949396069e+00
3.237292181486437492e+00 3.668233410804108807e+00 3.554126229463851594e+00
2.933755393202942763e+00 3.054697177638852512e+00 3.130918596906569817e+00
3.365636075995416476e+00 3.257305997431527267e+00 2.664732006168577083e+00
2.254122995112638694e+00 3.715267806732689415e+00 3.451479010133633896e+00
1.882234042489801196e+00 2.257636246273225122e+00 2.730539688792491759e+00
3.876545554138214111e+00 2.612454223929724151e+00 3.838098560459457964e+00
3.207639821104287581e+00 2.599614897276002701e+00 2.988602105196943803e+00
3.461333274816802863e+00 2.912893187442473053e+00 2.913336543998695127e+00
3.646592496953128482e+00 2.750323884515641915e+00 3.473151435714638691e+00
3.311204717525392915e+00 3.404966594863991780e+00 3.336197283621970655e+00
2.859689405684032071e+00 2.802412984632474124e+00 3.484134784557602948e+00
2.318254454943839082e+00 3.384402511660689061e+00 3.423464552585545384e+00
2.685105998772451930e+00 2.867493695094902151e+00 1.910394811966236839e+00
3.239317225514229293e+00 2.910743694433149731e+00 3.250834584065627197e+00
3.117008949673324647e+00 3.577934050054079496e+00 2.975153671009837186e+00
3.728101312365585951e+00 3.515584246746737307e+00 3.615681652374325150e+00
2.950359544589273408e+00 2.584096799473477812e+00 2.743402412213859609e+00
2.851528534437542728e+00 3.704002794894645678e+00 3.435705647917842054e+00
3.085066069834224933e+00 3.216762990515965814e+00 3.049317095224261198e+00
3.372014165988361345e+00 3.201908628981954497e+00 2.709448053309450266e+00
2.790398347378818755e+00 3.180293902590196620e+00 3.272658660501000849e+00
2.512678996510543161e+00 3.590123360086251214e+00 3.643277596040564781e+00
2.835876198642938828e+00 2.761572001375083740e+00 2.486368454865216293e+00
3.909849174149702566e+00 3.767456630851736765e+00 2.750553426524549039e+00
2.396644150197755785e+00 2.013593484727543181e+00 2.873987416435292985e+00
2.125983513317676543e+00 3.223603847485951857e+00 3.783027352214194838e+00
3.303759414349538570e+00 2.323402858446262709e+00 3.488869446259582840e+00
3.366835493633229870e+00 3.213548556632390252e+00 3.960915126429271016e+00
3.338992201676045379e+00 3.369132760048377584e+00 4.009726619387174118e+00
3.343221640994931576e+00 2.314430796111174082e+00 3.675027935238399657e+00
2.722714954050257763e+00 3.568142422910361766e+00 2.893595022145018625e+00
3.674703086478649627e+00 2.717354278227326336e+00 3.449630013742601697e+00
2.574719712403929606e+00 3.514896183720301437e+00 3.291524961294587825e+00
3.099725157817726284e+00 4.011658611934278973e+00 3.058569106275340399e+00
3.109796110274483993e+00 3.542116368085675759e+00 2.672224766606686952e+00
2.589126498651644681e+00 3.307769635874328706e+00 3.418204373081870973e+00
3.707422378178883537e+00 3.306472362379060836e+00 2.972248107047220422e+00
2.807650129959917695e+00 4.024382788430663105e+00 2.992944775585825390e+00
3.775131437294660053e+00 3.191177211751327292e+00 4.112364466289539777e+00
2.407209059599057177e+00 3.458282002261527932e+00 3.894429512340032318e+00
3.717150901864145318e+00 3.058394203208154138e+00 3.334388862706906043e+00
3.160069952727051490e+00 2.665659118521550131e+00 3.210940474666508671e+00
3.277079533090734742e+00 3.818697854640406231e+00 3.548424953801112558e+00
3.658319858541375869e+00 3.295010801380986010e+00 3.361083348646038083e+00
3.541332962789379479e+00 3.843180802927820938e+00 2.302463359668259102e+00
3.323628949474275451e+00 3.016472092994642029e+00 3.192053964632001861e+00
2.771747559141612971e+00 2.949050732156331733e+00 3.614057440189515802e+00
3.529220524410765503e+00 3.576729293959488132e+00 2.273911795860534379e+00
3.551352148343193793e+00 3.446783610825131738e+00 3.860793451912732710e+00
3.651798370276853500e+00 3.404017062038157349e+00 2.937089158971621483e+00
2.758949588222868066e+00 3.457126755552712094e+00 3.476419374467567547e+00
3.045956290416291790e+00 2.889315484519134003e+00 2.856931011261556019e+00
3.412229629546309262e+00 3.408194000524037204e+00 2.989149781171561937e+00
3.332958666879234588e+00 3.451673695597589742e+00 2.457405620095200138e+00
3.602395440499675860e+00 2.418983753142973647e+00 3.080325159608034102e+00
3.827304676953416696e+00 2.601707746357862394e+00 2.976083261140761049e+00
2.912377443086243911e+00 3.478417956381061771e+00 2.959070776344249865e+00
2.416225924492323429e+00 3.366113014252322344e+00 3.942949232552422689e+00
3.468008790868280844e+00 2.272270112104817219e+00 3.588812680503055130e+00
2.938731864407079453e+00 3.162466695597152988e+00 3.539460133767299954e+00
3.998322989239741609e+00 3.345452192408167491e+00 3.213890165256870546e+00
3.987175083921096430e+00 3.178744695335714798e+00 3.286459958998191322e+00
3.494451808521073843e+00 3.825344438612239273e+00 2.180014906174787104e+00
2.619794422973209080e+00 2.791427146162347661e+00 3.203724302949687353e+00
2.510419283685846104e+00 4.245054223061122123e+00 3.566801159904565033e+00
2.742687492719141140e+00 3.103567353018461539e+00 3.640424325208295731e+00
2.060140535726199040e+00 3.859602160619727051e+00 3.115028026845412246e+00
3.784619395048132606e+00 3.688253102034317887e+00 2.901766666873086820e+00
3.382941613060137520e+00 3.201882578743174168e+00 3.471584598205702754e+00
3.112615292430885194e+00 2.946333574630160879e+00 2.478381522712030716e+00
2.066555986585764781e+00 2.873280433141338630e+00 3.595943054861559851e+00
3.651919594092678967e+00 2.474361297558218986e+00 3.519246255722754846e+00
3.630241629302791928e+00 2.770575968131989253e+00 3.596991671545669345e+00
3.667808261102911249e+00 3.030567789418276092e+00 3.305112816556241562e+00
2.988868199260866110e+00 3.897278931581137140e+00 3.718961661950987985e+00
3.183532866671736183e+00 3.649045321902683270e+00 2.351797139256908142e+00
3.552112924465288035e+00 3.098736561533537159e+00 3.395662594873367635e+00
3.047185905545839013e+00 3.362229943678638033e+00 3.415694865932338953e+00
3.994516753342690851e+00 2.926668230106022950e+00 3.326256043507532123e+00
3.132282321940892622e+00 3.081562772384089932e+00 2.743596129214960655e+00
2.903229149461915348e+00 3.643622390740595129e+00 2.849693651741493916e+00
2.233575838789906509e+00 2.187962495501547089e+00 3.087513093609302484e+00
2.604876949704262756e+00 2.998633271438788217e+00 3.068449106392269421e+00
3.925521381357866435e+00 2.877010789710840566e+00 3.594739162234513508e+00
2.344762651688961252e+00 2.259791141164838812e+00 3.348363190703202097e+00
3.736543923674436218e+00 3.561087409913614277e+00 2.620139059618184607e+00
2.406038029179966564e+00 2.982469735195857119e+00 3.665524483149650070e+00
2.120627564911833129e+00 3.172021516355425064e+00 3.314007466823308157e+00
4.102826514721454210e+00 3.110059008308902140e+00 2.938611167279277403e+00
3.115253236118150415e+00 3.281388411281042305e+00 3.316992660940936588e+00
3.150582860396516693e+00 3.142509455475530178e+00 2.878438301207748129e+00
2.458348287234578322e+00 3.778995524714389376e+00 3.246033234073077534e+00
2.875746465478656866e+00 3.525771849035365779e+00 2.767503558289634125e+00
2.482612131781609666e+00 2.461847163913479353e+00 2.892514201652632178e+00
3.943505343367965210e+00 2.961944401303816310e+00 3.386863667133592770e+00
2.844873638995912390e+00 3.328445796230871334e+00 2.158167558480684090e+00
2.999016041068657934e+00 3.423856779139388795e+00 3.007561409703047417e+00
2.518838023667785198e+00 2.861891751676388651e+00 3.395885015325450063e+00
3.500069456475203289e+00 3.402214729751376066e+00 2.860248471762052436e+00
2.868984981455768413e+00 3.392939121900742094e+00 2.837653282861986703e+00
2.471812608642010023e+00 3.596657242816100108e+00 2.890738089225219909e+00
3.762960436382647877e+00 2.512352274750671910e+00 3.574142897994780466e+00
3.302821063224929965e+00 3.039190099325780103e+00 2.783696125841426117e+00
3.641499284636128042e+00 3.005138239708741832e+00 2.760902204404215521e+00
2.510451197899578712e+00 3.651742841934589645e+00 3.102753933246482632e+00
3.543810274308630603e+00 1.717209434145809510e+00 3.424470211613201531e+00
3.546777664395359686e+00 2.627888573827263929e+00 2.705719606409023648e+00
3.972927087287874581e+00 3.007095077590751675e+00 3.019088333262193391e+00
2.839489306335167385e+00 2.719823403293048170e+00 3.383837245686828421e+00
2.143862173898545720e+00 3.548731942075380008e+00 3.445929855590744051e+00
3.225503097979899536e+00 3.590308324001747931e+00 2.875362859772842672e+00
2.812293546928132049e+00 2.658593175564788691e+00 2.821583475659295459e+00
3.489967842816553034e+00 2.974830036125008181e+00 3.447122874800521597e+00
2.660334477787102081e+00 3.047857382124116388e+00 3.278070072036643356e+00
3.214853491347303471e+00 3.883502335452600374e+00 3.528611577225494678e+00
3.750413667523287309e+00 2.762856069126853775e+00 3.847981701408836219e+00
2.899816462014715768e+00 2.353109650269228581e+00 3.566041156080573149e+00
3.192317399970064251e+00 3.152210445256488303e+00 3.682337825749841809e+00
3.307728014957448170e+00 3.098848536368538742e+00 3.799065352182114275e+00
3.735836741903111324e+00 3.045907338758904626e+00 3.369829740532729989e+00
3.542158427293038425e+00 3.744884071078414145e+00 2.202406717845331041e+00
3.408917515723876690e+00 4.140688805490325919e+00 2.797205616825356067e+00
2.802401213051397555e+00 3.408532386899713718e+00 3.097249184279688095e+00
3.465545429332716587e+00 2.930452761247167803e+00 3.487032898736559527e+00
2.863952847670722779e+00 4.139303157659244725e+00 3.552278999779702851e+00
2.904985571059655047e+00 3.280108985391605447e+00 2.864659780848121784e+00
3.467533723173674254e+00 3.067465246931710965e+00 3.368422623448665831e+00
3.824005532451357769e+00 3.200743961392411130e+00 3.435428951362211158e+00
2.613455396122136065e+00 3.674667079227474265e+00 3.786228683461447364e+00
2.812528486696097563e+00 2.410561487027331751e+00 3.324312939323092575e+00
3.120466817267233406e+00 2.651442442046152870e+00 2.984295314478160766e+00
2.730529276319997756e+00 3.428148473842516530e+00 3.150872185118873681e+00
3.049550642506901443e+00 3.002487332837465051e+00 3.413880581693127692e+00
3.077441040702874719e+00 2.857587470223965198e+00 2.697078065002439740e+00
2.417302218514181256e+00 3.576274571300809058e+00 2.914658779782592468e+00
3.615048542286354749e+00 3.472817003739368857e+00 3.393299178023065465e+00
3.570415382183161235e+00 3.272735302649405931e+00 3.871388221384469031e+00
2.508827979281524012e+00 2.871931735170702105e+00 2.982194350729510113e+00
4.028262951873292863e+00 2.931187536592323006e+00 3.017498371953296843e+00
3.040877920712374838e+00 2.769570235383808310e+00 3.770377660235257444e+00
4.110798341378281151e+00 3.880821626162581861e+00 2.409025566864735790e+00
2.135670794631610470e+00 3.808347897358011824e+00 3.411202430611783853e+00
3.236726383599983325e+00 3.419061403563120383e+00 3.180301327833733538e+00
3.551516268537241228e+00 2.835773912372727246e+00 3.692586120866987898e+00
2.588043690562414234e+00 3.657266721467335113e+00 3.192170106722428180e+00
2.561227937524646503e+00 3.823571119311729660e+00 3.856196151586430698e+00
2.974146818018572169e+00 3.023064603941672868e+00 2.159694208600529741e+00
3.240062304069083243e+00 3.183027903862417407e+00 2.434958899521253883e+00
3.185533271982094572e+00 2.656235718848558580e+00 2.802012423762932691e+00
3.724278298585869784e+00 3.565983690233841319e+00 1.994955330102567093e+00
3.317554322817313217e+00 3.225125988245783226e+00 3.192839428691012227e+00
3.410244144277031264e+00 3.614284721236954212e+00 3.796786986488700943e+00
3.736560103289398693e+00 3.077304960674645429e+00 3.250551495676880620e+00
3.228006445826610893e+00 3.539394893107934426e+00 2.996860524897412947e+00
3.325460209194715855e+00 2.269198746384210263e+00 3.613172313120904811e+00
3.845026634718440306e+00 3.721184315777162688e+00 3.299744578852518373e+00
3.619860773572966206e+00 3.139638629129406944e+00 3.785916065091022187e+00
3.207407163222320889e+00 3.613207950838942750e+00 3.438450229250129997e+00
3.190140449434012648e+00 3.709573464263081988e+00 3.829532217649106673e+00
2.611106103209889895e+00 3.144795796534901378e+00 2.991419344800233304e+00
3.482639066307953613e+00 1.895458067337087327e+00 3.515582147945673697e+00
2.876820936852340083e+00 2.985340159808011595e+00 3.699288634008353061e+00
3.534507519756017846e+00 3.121154669415981964e+00 3.501155101569406902e+00
3.606694154060084756e+00 3.415045230776114327e+00 3.120347783180368317e+00
3.498389121087297493e+00 3.774644447435406835e+00 2.984805051678338206e+00
3.891083974174890603e+00 3.560527475808728859e+00 3.177756857734499896e+00
2.846774329648265489e+00 3.817625494685433996e+00 2.782000932921582237e+00
2.975428174158802896e+00 3.762942764332727119e+00 4.036883989059462330e+00
3.115019900624723892e+00 3.619435912447604320e+00 3.719029736226596494e+00
2.857345697439360510e+00 3.238985515559742012e+00 2.554823807973843230e+00
3.120457606158163699e+00 3.304774259279008586e+00 3.771836900431414286e+00
2.654217347789006087e+00 2.926618847655243272e+00 3.134174011652734571e+00
3.168101268373233914e+00 2.482714694110418119e+00 3.764339466046746630e+00
3.881495538534974532e+00 2.527979065183641794e+00 4.014501719254552015e+00
3.308382457943649602e+00 2.503154830755932814e+00 3.289406145302239626e+00
2.563913121493981873e+00 3.351712627681892709e+00 2.151478895813470515e+00
3.692808972186545802e+00 2.626924342787885447e+00 3.584742885042129235e+00
2.246285843458713405e+00 3.968214272515567131e+00 3.395204113473416108e+00
3.722045594753895514e+00 2.910359321315792780e+00 3.307938758700100568e+00
2.864580893736516920e+00 2.777339497692682624e+00 2.635837577323579595e+00
2.621547492162368265e+00 2.746912520759912102e+00 3.316264665853979832e+00
3.049464587895144962e+00 3.506015470659066491e+00 2.824808771024761356e+00
3.366180652019622688e+00 3.297733803853186707e+00 3.975050605971877093e+00
3.168833822891842011e+00 3.248955227237564802e+00 3.086214957954162674e+00
2.867158886913832472e+00 3.799439432802302896e+00 3.564568703497677404e+00
2.760842399257909641e+00 3.747095537396250009e+00 3.069892676955070066e+00
3.705047210215786535e+00 3.437435444069403268e+00 2.583247309880375209e+00
3.347368654297059098e+00 3.246318227340132090e+00 2.891128616625885162e+00
2.997053526912971666e+00 2.229282434187858541e+00 3.374298406428929198e+00
3.199298134488858025e+00 2.399117870256339380e+00 3.147207483250649140e+00
3.287447883266676474e+00 2.219609469718706762e+00 3.024631435032631099e+00
3.261928337425697322e+00 3.230617345022217091e+00 3.754728498366741274e+00
3.816477812842192119e+00 3.102035011857126268e+00 2.865896696632703744e+00
2.251922740743144136e+00 3.712482312532811690e+00 3.058816810178183854e+00
3.015620041560564069e+00 3.815303332260501001e+00 3.400384772665392852e+00
3.177822364177953496e+00 3.980717048299518446e+00 3.526075243323019137e+00
2.582537773041424067e+00 2.802732293118516793e+00 2.713412831382113755e+00
3.189834501642092590e+00 2.704361279958134912e+00 2.842296924660342672e+00
3.103458446587893604e+00 3.097793870937427307e+00 3.440820952975022884e+00
3.587053835102366417e+00 3.281936020861344616e+00 4.097823970261337045e+00
3.457722895564986132e+00 3.732544664507007948e+00 2.062498930151929422e+00
3.026197690381976280e+00 3.817019739955950897e+00 3.853114875661007410e+00
3.777014670181879641e+00 3.259839965048500154e+00 3.181262556177639755e+00
3.703713169303774144e+00 3.428009758989139844e+00 2.320048325187749949e+00
3.086932966583313398e+00 3.451463680586577709e+00 3.505398391805509384e+00
3.714015899471787119e+00 3.041428094481354982e+00 3.424712169359472647e+00
3.456154294904682178e+00 3.006564798682515249e+00 3.759850703221470525e+00
3.098114918153375363e+00 2.828177035662990946e+00 2.855450465497244572e+00
3.542918472323882018e+00 3.936385468264182563e+00 3.125084540891305274e+00
3.325245300751212163e+00 2.614434692788518255e+00 3.119720347394961291e+00
3.554982666623245358e+00 3.831440607155572664e+00 2.587657979485569193e+00
3.884235676669653969e+00 3.618404796912899624e+00 3.719493518465515347e+00
2.447448538919859917e+00 2.815012237665937445e+00 3.028851559815512129e+00
3.328190043490354633e+00 3.244484537007399361e+00 2.997734272196005634e+00
3.580196997782113755e+00 3.067576770280835419e+00 3.316430479364633754e+00
3.148476090036717689e+00 3.354622899190729868e+00 3.267927609737732997e+00
3.084687506532936663e+00 3.872538963556903635e+00 2.967850355938026485e+00
3.499984454536441802e+00 3.108809623716862536e+00 3.521414875091229746e+00
2.859426212833247938e+00 3.019966420529608175e+00 3.622840134275959301e+00
3.073417238641483973e+00 3.164520139039908475e+00 3.694868673497317069e+00
2.917335805393523440e+00 3.675215907120275016e+00 3.237676267131109231e+00
2.867888443538957333e+00 3.773005608309216274e+00 2.994643141026305244e+00
2.440603190748771301e+00 3.539125522208705465e+00 3.508209831859426142e+00
3.229451924471178348e+00 3.795796083689877864e+00 3.373651548413072021e+00
3.341200409107887292e+00 3.248210860454297855e+00 1.946674598559548830e+00
3.598460204943875862e+00 3.600395942993372511e+00 1.931744701247299689e+00
2.647739823407560422e+00 3.540612204688506903e+00 3.067264800308270978e+00
3.385151500717260120e+00 3.880081039531113163e+00 2.610355702181935911e+00
3.341197011365594438e+00 1.943024637727097881e+00 3.280222626414538212e+00
2.647643483396017849e+00 3.426677197892045168e+00 2.232388844509192172e+00
2.173760653261829656e+00 4.181693242403094146e+00 3.388391558110025681e+00
3.881052846598822104e+00 3.742194066329332269e+00 3.647337130454280540e+00
3.715963116335576633e+00 3.421303026799624725e+00 2.281934680245059077e+00
3.128287047156945277e+00 2.553330499367488571e+00 3.383126605017399147e+00
2.835722397088580315e+00 2.465778682196483995e+00 2.765649973397574790e+00
2.933969939279034378e+00 3.497350416202910761e+00 3.225103102318565895e+00
3.565559728520362626e+00 3.113584410390719093e+00 3.598971612558332200e+00
3.915179245565454380e+00 3.991721005163402669e+00 3.646651888105787442e+00
1.964799104828213183e+00 3.448027546622192574e+00 3.610305000102609352e+00
3.142047654606458629e+00 3.173199044526294532e+00 2.536843511132316653e+00
3.494097529937353563e+00 2.527775027090740867e+00 3.748157767857485112e+00
2.694619677185612794e+00 2.478378669861501127e+00 3.027917991305117518e+00
3.354476649816967360e+00 2.790342791462337324e+00 3.523568373067334392e+00
2.592820026293607416e+00 3.463281258310085153e+00 3.048622443664808390e+00
2.731340590814439029e+00 2.096045351011347257e+00 3.440199736180989287e+00
3.403011177182047931e+00 2.871131033505044172e+00 3.040452758440655323e+00
2.982417087445140780e+00 3.491365316582589529e+00 3.830146665137068585e+00
3.236674974930417115e+00 4.026999506969246134e+00 3.339720663860274996e+00
3.434361050414732386e+00 3.368095243721476617e+00 2.701857687480361037e+00
3.626001338176991773e+00 3.263370051228569046e+00 2.913431681077648161e+00
3.749498185594224875e+00 2.308633149026656728e+00 3.009618749910885072e+00
3.021233936229523298e+00 3.003845280480545554e+00 3.084470993323596311e+00
3.542445691003397013e+00 3.521203320421822713e+00 2.938797140081593984e+00
1.720153002820258514e+00 3.511518889637457619e+00 3.523258868533408972e+00
3.749588138226873202e+00 3.936672211944082900e+00 2.838597046865584783e+00
3.640320350890504653e+00 3.121261683802455611e+00 3.234973800052931558e+00
2.627006141378905646e+00 3.101694808625672817e+00 3.658228961761515574e+00
3.623468569208306178e+00 2.531208704719274838e+00 2.693940588550432391e+00
3.072016530584753990e+00 3.432711804356326279e+00 3.820583118849870896e+00
3.210152012467589078e+00 3.300331501977773030e+00 3.357049904671248974e+00
2.405814560278390690e+00 3.391347469816262450e+00 3.962274226448179171e+00
3.626203692968325676e+00 2.207279734095946022e+00 2.856314868292037623e+00
3.434584754664907535e+00 3.579026024700688424e+00 3.477340781520303459e+00
2.980408372588244426e+00 3.799504556946340372e+00 3.467271023674002528e+00
3.851691974632249771e+00 3.553675896212676211e+00 2.589099193685575617e+00
2.966520966234413859e+00 2.974672132809640157e+00 3.260277763861500588e+00
3.127277274994929801e+00 2.818841458291945656e+00 3.033749524170161749e+00
3.362847228133154953e+00 3.237013524020726951e+00 3.160293872916784430e+00
3.015123334098452901e+00 3.571049428334503339e+00 2.971699435408415191e+00
3.230086113957711280e+00 3.011003323951185529e+00 2.576078566298728667e+00
3.014713530016250864e+00 3.478630825072021704e+00 3.530454773254423806e+00
3.557565132478198500e+00 3.380491253467700297e+00 3.110110682895320000e+00
2.314570926749531132e+00 2.908187005655810786e+00 3.341700254689679905e+00
3.059747000289260832e+00 3.209958575936927350e+00 3.286667972905207957e+00
3.413203164970245229e+00 3.786328812579823122e+00 3.395286385770556414e+00
3.278130626100625999e+00 2.403750917238261398e+00 3.251964922124489288e+00
3.561427286739493603e+00 2.634161645299482046e+00 2.781161928229541225e+00
3.008373549039743633e+00 3.362806575066556558e+00 2.867159330225174330e+00
3.974189511928476026e+00 2.987742795873261414e+00 3.200544489963705441e+00
2.629228484747458072e+00 3.898784744381097234e+00 2.963806077981528730e+00
3.192265449873766592e+00 4.036842733449539367e+00 3.462270397006462996e+00
3.623969882631062678e+00 3.576629822562667815e+00 2.264721105902312459e+00
2.451531420230145919e+00 3.045045702937968279e+00 3.798839881557762865e+00
2.827976652937568502e+00 3.477516415918035175e+00 3.897412501299160059e+00
3.496876952944772299e+00 3.658251224015482528e+00 3.899179461848389927e+00
3.392207551822265188e+00 2.725488885844089548e+00 2.705191226863757237e+00
3.308055554240675100e+00 3.524873918060391631e+00 3.161383299515654777e+00
2.914873881657046084e+00 3.226306258910375480e+00 3.627514211226868124e+00
3.518300192471791821e+00 3.640905736178873475e+00 2.858159734600547175e+00
3.173762708613741879e+00 3.633430307669927029e+00 3.649263630614545395e+00
2.671882401147449126e+00 3.188044348501630321e+00 3.520453159553949440e+00
2.479004335113408342e+00 3.164488683846538919e+00 3.637692880041189625e+00
3.599305655465493636e+00 4.086819038747502297e+00 2.926387970463475430e+00
3.564263462668432414e+00 3.505021518390999180e+00 3.139395126513707890e+00
3.128767972998126368e+00 3.553605763517014626e+00 3.888788734389283519e+00
2.714270867985047353e+00 2.709847063146595847e+00 3.059908602259767907e+00
3.385998444434305643e+00 3.505023572416249955e+00 3.691272138619416499e+00
2.591395334307265319e+00 3.227207345014086126e+00 3.669166288853694891e+00
3.122588690781854304e+00 2.756206791721608429e+00 3.412319374686683560e+00
3.343930269468946559e+00 3.337576741600535524e+00 4.112418833810569829e+00
3.854368519823399453e+00 3.704970245613671054e+00 3.643474776379535651e+00
2.984937717536540358e+00 2.088859360800455978e+00 3.637445790722312999e+00
3.622762295525972842e+00 3.331657096982735933e+00 2.891982240300017715e+00
3.233826715670569563e+00 2.370567384231694774e+00 3.209081847180622393e+00
2.676855117082647784e+00 3.739030420554411815e+00 3.482465713322814960e+00
2.907908758746121425e+00 3.007787056331022058e+00 3.648850193392574770e+00
3.369810124512558236e+00 3.438523319687107005e+00 3.589431130186768737e+00
3.408001426759283081e+00 3.210729529268726790e+00 2.705563769982759492e+00
2.959507600321354737e+00 3.738337325932854505e+00 3.503671703974391871e+00
2.670985906563988266e+00 3.417505463795312615e+00 3.381086984098075288e+00
3.482308975952593588e+00 3.564895573069646773e+00 2.100766698937257981e+00
3.391194988660091614e+00 3.209182472277016807e+00 3.223170563429077262e+00
3.524663470982462687e+00 3.398960025792905792e+00 2.713245585951856054e+00
3.191036948093391334e+00 1.591242162488182066e+00 3.678343535396181974e+00
3.785530515128138873e+00 2.487946684817830434e+00 3.286436661101485690e+00
2.925889873204330360e+00 3.263633997291107924e+00 3.672975081436240075e+00
3.649682160645050466e+00 3.755780943964289964e+00 2.393445662557779574e+00
3.259533359687827314e+00 2.686461620360301783e+00 2.846296984087318016e+00
3.706582661038731352e+00 2.917085757355014852e+00 2.916411511049933125e+00
3.184385601920014963e+00 3.616385104237826553e+00 3.111017315854148979e+00
3.693790871298113121e+00 3.253121984875637640e+00 3.666177408700141971e+00
3.419753748117797976e+00 2.795191909786028273e+00 3.204838357999253873e+00
3.277306033390688267e+00 2.893366262152775814e+00 3.398075840854569929e+00
3.305670343513556375e+00 2.251802169676962340e+00 3.956791008525898601e+00
3.258919148451207448e+00 2.707297190991057256e+00 2.005043602570752537e+00
3.489040661033348201e+00 2.182694586941062997e+00 3.129170451164327460e+00
3.451450299331609184e+00 3.090706961014444420e+00 3.050242829875291495e+00
3.314455778903195426e+00 3.741169895140874058e+00 3.732156080661625630e+00
3.510132339072522534e+00 3.342802342478774058e+00 3.398007869416545645e+00
3.251508066961901200e+00 3.535644520083725872e+00 3.212360817089358722e+00
2.921792421204902901e+00 3.660847931006650846e+00 3.975560562728241987e+00
3.557967384518311516e+00 3.783067795705846059e+00 3.494919780096214623e+00
2.961335630215491399e+00 3.709736711916299168e+00 3.654646003794805420e+00
3.280443090334314693e+00 3.251028107728801686e+00 3.333161087570592596e+00
2.572807682374398386e+00 3.526497780740192933e+00 3.425723688625248453e+00
3.847024223044431590e+00 4.049617095643171183e+00 2.748976167356400158e+00
3.796740356597255506e+00 3.952157769893424710e+00 2.741377299868407391e+00
3.504414831307827605e+00 3.304360950055797996e+00 3.245790309774924776e+00
3.134033499112646837e+00 3.296505220734822661e+00 3.614360345597498636e+00
3.504912665829035934e+00 2.338772032764244280e+00 4.001194708384266718e+00
3.179886645427830949e+00 3.229672886705187818e+00 3.534368638572141119e+00
3.322980935123482915e+00 3.527955244244955324e+00 3.726333298907003488e+00
1.990594465444277317e+00 3.750678207772601525e+00 3.488397404816624192e+00
2.182969522688078534e+00 3.168112776161319921e+00 3.651191492497205537e+00
3.737706313996477014e+00 3.724698990558140910e+00 3.353756061782914522e+00
2.707830245894983445e+00 2.751432555544018221e+00 3.242980666751555052e+00
3.611710599175715242e+00 3.542818342244653973e+00 3.139806334414669386e+00
3.199751970008030355e+00 3.392538424623325888e+00 3.583625749338716915e+00
3.317398544549925443e+00 3.054162360635815254e+00 3.232168992210481928e+00
3.093318460549772553e+00 3.580588698013926319e+00 3.734833165946929157e+00
3.986807642066541035e+00 3.389311430913176437e+00 3.138875365518523974e+00
2.754477491468472206e+00 3.090649738065803565e+00 2.679519034762516849e+00
3.221641633806012539e+00 3.349513730369354292e+00 3.932032217354783477e+00
2.406879198651124874e+00 3.321110548502896442e+00 3.690855839212542122e+00
3.018845086313004966e+00 2.909587963090108698e+00 3.955460827717238281e+00
4.002151455136136349e+00 2.617924631244003653e+00 3.050511077586342878e+00
2.716254832680439435e+00 3.667923609606922319e+00 3.545548810374586690e+00
3.921094840325975106e+00 3.787487026815818059e+00 2.985668488051185232e+00
3.458207239946657907e+00 2.870709226456344076e+00 2.365832393251556365e+00
3.865490704484592310e+00 4.014864046492058414e+00 2.684955429363894641e+00
3.544573902023953949e+00 2.907095991080649089e+00 3.861033383335806590e+00
3.822217045660208257e+00 3.165051628213460866e+00 3.364413302145056406e+00
2.783505126487329839e+00 3.593111991018284712e+00 2.651006615803946698e+00
3.073320369642186911e+00 3.006990423565563120e+00 3.544623119581576276e+00
3.846710723974575252e+00 2.662996716651051088e+00 3.153035688662712666e+00
3.223361691500687520e+00 2.788478469378839808e+00 2.706864257266369034e+00
3.687745816812210808e+00 3.953749768058333558e+00 3.064148332632275817e+00
3.121671566259779151e+00 3.051557440948558853e+00 2.663904432336743344e+00
3.444438787532679402e+00 3.250003026890893487e+00 3.328998762163448255e+00
3.348019330515156433e+00 3.547347239505117322e+00 2.350981173614299369e+00
3.307697187130494321e+00 3.030479690906448642e+00 3.024055043585454960e+00
3.490615679806944094e+00 3.006691809318329245e+00 3.558112562153254999e+00
3.668620537031165529e+00 3.300462449720392488e+00 3.995073855532564444e+00
3.456458626345022545e+00 3.648603016643642061e+00 1.870208643280997673e+00
3.505842584681107876e+00 2.571252305351032774e+00 3.437075645394407353e+00
3.850742862747719819e+00 3.093001645520144560e+00 2.804895636864587427e+00
3.186804174401043799e+00 3.742147232939212920e+00 3.739238185367245837e+00
3.677898469958799321e+00 3.280509385489305707e+00 3.449543080231151304e+00
3.693007956921698032e+00 3.688428442473471680e+00 2.164537020922219668e+00
3.504163158720189131e+00 3.552409171465316540e+00 2.920515320984741425e+00
3.317997747444441092e+00 3.980313722393162834e+00 2.474966979212712026e+00
3.661643298118224532e+00 2.715654209683720399e+00 3.797034175429682801e+00
3.179762193678294491e+00 2.474451707931629940e+00 3.465115505953916486e+00
3.399854168620506378e+00 2.222586764775538626e+00 3.720493156573785765e+00
3.414228421434900351e+00 3.252817043836129685e+00 3.118741709787996808e+00
3.346792530292756584e+00 2.545083839440783535e+00 3.835631128591444394e+00
3.112371927074872424e+00 2.255740156476559566e+00 3.122399379003743647e+00
2.614381421400305161e+00 3.680272862484402552e+00 3.205578980013705781e+00
3.024784003121107290e+00 4.066896453390138610e+00 2.840982121822285045e+00
2.887300993765360868e+00 3.120631657403079018e+00 2.412527969953832230e+00
3.469418026515765252e+00 2.871216011794341050e+00 3.931889056944276817e+00
3.302161097968283610e+00 2.347948609953299570e+00 3.427704971983155158e+00
3.974670687831480365e+00 3.706612765248281871e+00 3.125627572537607257e+00
2.381912138396955037e+00 3.295351589327106367e+00 3.309966789848313606e+00
3.701752170601805503e+00 3.273010594894840697e+00 3.818307343714853364e+00
3.354177865513650048e+00 2.320327226482504557e+00 2.659304194049940673e+00
2.328740971010210714e+00 3.331315615552003617e+00 3.144856659748377137e+00
3.541300215531798301e+00 3.478440627072838076e+00 2.605680805182224891e+00
1.837196384396218463e+00 3.421787426704387070e+00 3.443720307585667939e+00
3.041578514230822705e+00 3.072793996331812938e+00 2.953891861783460193e+00
2.451139612981114269e+00 3.429996942146309458e+00 3.273914668322373434e+00
3.507880841210331724e+00 3.700487038692553909e+00 3.032893890241564971e+00
3.172732791712671752e+00 3.943847355687938094e+00 3.060249563801459072e+00
2.024822056024100814e+00 3.886002496135484208e+00 3.608953173050932328e+00
2.247065200443616462e+00 3.580716585821170472e+00 3.783837380847141052e+00
3.064578425216363033e+00 2.769540996689672685e+00 3.513394170208147038e+00
2.532452023564422561e+00 3.557366816539315302e+00 3.453760685852782952e+00
3.151309369496374302e+00 3.493212365771221517e+00 3.112311965501520561e+00
2.943203162288527963e+00 3.513010395381412909e+00 2.773064620982064632e+00
3.765387925627610155e+00 3.532263713723938992e+00 2.763379735603170850e+00
3.432879086697966375e+00 3.233021077808298394e+00 4.021344547355249155e+00
2.807663984171818949e+00 3.138559266388615043e+00 2.471315943883468869e+00
3.414905041873337321e+00 3.120653959219542806e+00 3.366635695195829836e+00
3.294189232320198002e+00 3.434725965001671266e+00 2.891223162194952234e+00
3.779483454350570426e+00 2.649612460963677751e+00 3.390093106483230923e+00
3.597372370437601941e+00 3.343669200654032281e+00 3.830084251104710180e+00
3.555614786154062568e+00 3.655610316516826330e+00 3.661279790476108076e+00
2.448635823885216389e+00 2.489969591065390286e+00 3.022479422806224836e+00
2.645254420360925174e+00 3.430032033442088846e+00 2.717852256132369249e+00
2.955249693030878699e+00 3.036817055911411600e+00 2.930203370337890245e+00
3.374761257499519829e+00 3.089999566112680895e+00 2.458528030805218645e+00
2.835347601912101556e+00 3.331409971686446259e+00 2.677422078330213395e+00
4.069751616910073366e+00 3.336868415190969994e+00 3.861460479088576037e+00
3.194816723223918409e+00 3.691715762109002430e+00 3.593227926629769975e+00
2.906692418314784643e+00 4.031250416570036244e+00 3.615787214845866515e+00
3.349047383082365492e+00 1.643654443956156452e+00 3.384075757980482990e+00
3.019534580094465070e+00 2.333129624971716165e+00 2.337864621431573475e+00
3.066128851028663505e+00 3.360610204453332805e+00 3.497050000809608594e+00
3.527678566470966004e+00 3.162634207327151614e+00 3.975560091125363016e+00
3.489135911260731415e+00 2.205695939666912242e+00 2.825166922153885540e+00
3.310588517840943545e+00 3.493855070728228096e+00 2.583087265237083763e+00
3.347698801264652690e+00 3.850650160361503538e+00 3.293495093728965539e+00
3.774018327936739858e+00 3.796160467161906471e+00 3.465524142781986061e+00
2.868059428249943643e+00 3.605958670206636629e+00 3.507091519836150084e+00
2.543996506860986440e+00 2.953196185708069521e+00 3.176951560756698711e+00
2.779195052548213418e+00 2.805292572916609828e+00 3.253674895611781803e+00
2.315380782174767393e+00 2.906124230885960724e+00 3.253366469920894399e+00
2.963851326800858832e+00 2.273488871114187404e+00 3.822352083395657907e+00
3.261517778616832786e+00 3.076274629659679238e+00 2.523817165668380103e+00
2.803434682734631256e+00 3.088741912364029840e+00 3.876256134190154246e+00
3.395844627054172893e+00 2.422476936072274878e+00 3.520437698093278112e+00
2.611952608848268742e+00 3.444351905130018654e+00 3.208694541993849736e+00
3.312884146350698611e+00 3.183564781555622059e+00 3.670424716857350500e+00
2.823704033880591879e+00 2.344835202060090662e+00 3.391044481341592309e+00
2.858880064231922535e+00 2.313873983119191013e+00 2.593788042214838274e+00
2.866896482903483534e+00 3.487512583392116117e+00 3.006685394074008588e+00
3.081904358014498246e+00 3.760187849156364504e+00 3.414315623811897016e+00
3.871317691222830426e+00 3.498363112199659675e+00 3.117795598409977220e+00
2.976950523421448835e+00 3.243998952088906762e+00 3.169232506157324103e+00
3.401880475333548759e+00 3.627075753874858144e+00 2.673420200250815615e+00
2.341421331650122450e+00 3.564970982264590749e+00 3.090181659139433989e+00
2.426467033454751565e+00 3.695555032813293561e+00 3.321392914308674449e+00
2.714824274120004155e+00 2.194673277292130908e+00 3.262869946371355301e+00
3.392117670231671323e+00 2.620240867162757503e+00 3.402487505594142370e+00
2.845431436685444737e+00 3.408611485411630060e+00 2.052940377236142311e+00
2.728716376809626087e+00 3.784204864557547676e+00 3.711054538183927942e+00
3.029756166403456685e+00 3.262462681447951152e+00 2.449269496117971734e+00
3.252639722264265565e+00 3.806230061421475241e+00 3.329321711787566418e+00
2.712467072628751641e+00 2.939394524422984212e+00 3.715334534204780770e+00
3.264469770423201300e+00 3.023145836463642322e+00 3.225201109043148939e+00
3.345046724754616729e+00 2.616278665148471294e+00 3.361453024445805404e+00
3.348624947241595873e+00 3.810336674852827787e+00 3.739728094990103724e+00
3.454996243324660377e+00 2.980385569797275203e+00 3.170742837996621155e+00
2.941798600844054867e+00 2.622384693192598260e+00 3.175332672564332714e+00
3.680386912329476790e+00 3.725826071311609144e+00 2.626166104571268978e+00
2.700485857207632012e+00 3.286096285931609629e+00 2.137007749246035537e+00
3.728797458180772129e+00 3.802692646083724259e+00 2.697965658929777355e+00
3.429113853908063891e+00 3.255126769339979020e+00 3.415586489798701830e+00
3.760992972603141027e+00 2.541179244309901275e+00 3.147146441139796913e+00
3.595327655626048724e+00 3.878945982139502036e+00 3.556578840499662775e+00
3.032322816990229430e+00 3.459135358221863576e+00 3.640339839344079564e+00
3.349163186062320108e+00 3.293618927604039737e+00 3.925100840409591729e+00
2.894543425483003585e+00 3.757494908717974980e+00 2.535147130798787174e+00
3.691505261618572842e+00 2.853311718134048380e+00 3.414944883387303953e+00
3.257818557336137566e+00 3.562162823909556852e+00 2.507676678974975371e+00
2.562395743667734038e+00 3.085180078666528658e+00 2.825874400100330863e+00
3.397937036577760583e+00 3.413827797778532513e+00 2.403717425314572331e+00
2.837374347331826030e+00 3.119184877664702871e+00 3.139256132850774872e+00
1.746604533078411015e+00 3.877275694974251508e+00 2.877505012750618096e+00
4.058694777790154973e+00 2.461680351048296522e+00 3.211167517213650235e+00
2.338509065489352334e+00 3.348163613121644566e+00 3.621546241578135650e+00
3.184568504160161240e+00 3.166544932629104636e+00 3.735362112185976802e+00
3.438389407088998428e+00 2.923237656395915707e+00 3.097676949456608320e+00
3.959479436013699782e+00 3.570292128902498252e+00 2.950238618749883468e+00
3.276139816952563955e+00 2.806014121980056508e+00 3.043167833359778918e+00
3.061867368563541802e+00 3.045330491529329553e+00 3.615621309939656136e+00
3.022081198673691738e+00 2.902872129507572563e+00 3.717713166334368768e+00
3.204395870493955023e+00 3.245624865938748993e+00 3.511607567400870877e+00
3.332652810533612175e+00 2.473901100768138850e+00 3.457591506956710248e+00
3.096281231983209814e+00 2.549423163870375486e+00 3.033526120756785183e+00
2.960129749040334879e+00 2.337957608484264149e+00 3.457119764248875349e+00
3.450694879567794526e+00 2.749178538742194089e+00 2.695867028525587017e+00
2.661496576685345783e+00 3.461230893424330546e+00 2.903561759991610369e+00
2.559989069664000638e+00 3.088731633041328806e+00 3.178484206216728225e+00
2.811578466178495717e+00 3.105968757138171998e+00 2.919003480610303569e+00
3.930162689287671984e+00 3.442528272711650850e+00 3.506249031406258876e+00
2.859351232170063373e+00 3.525179715521397750e+00 2.634769599193429013e+00
2.904781750658341988e+00 3.406539442267150442e+00 2.705275924923940423e+00
3.173152036091169137e+00 3.821080416543637615e+00 3.817833709284775612e+00
3.001216358281124652e+00 2.627076344646614992e+00 2.844130532162575165e+00
3.409528016332379341e+00 2.659532305304765920e+00 3.439915262431734622e+00
3.022927966715764470e+00 3.157597870613135793e+00 3.154364574900439422e+00
3.978058902021896159e+00 3.476130935518020326e+00 3.095783197411494658e+00
3.303345994765288118e+00 2.730276608653495973e+00 2.848926685500164702e+00
3.322000870017979945e+00 3.663869524081547091e+00 3.505686503826385358e+00
3.816492392469270190e+00 2.896769382329547060e+00 3.060501317115118081e+00
3.343663729430103704e+00 3.631540890083897022e+00 3.430605981566769547e+00
3.578234804586260420e+00 3.361708691666859927e+00 3.050825681050545413e+00
3.024121123769349495e+00 3.104373911956733956e+00 2.961974858632064223e+00
3.754072327657615116e+00 3.681047193766479264e+00 3.733015382289258000e+00
3.452237621985026816e+00 2.462903247438902099e+00 3.536148932137181511e+00
3.302748479572530371e+00 3.188504908751808919e+00 3.398875415488844531e+00
3.742033169132768400e+00 3.470630824339152820e+00 3.241041605991162200e+00
2.382130038561517615e+00 3.391428859608383917e+00 3.412802527342511549e+00
1.980986548238697242e+00 2.564309313372937105e+00 3.005858413109944838e+00
3.939696613946408466e+00 2.918815953357800641e+00 3.314467667542360996e+00
2.738015317487930922e+00 3.021135077929592683e+00 3.091517946547317486e+00
3.010305097465409752e+00 2.460668874797447891e+00 2.776717351073910933e+00
2.669025588363111101e+00 3.067759749695692317e+00 3.081121666162760508e+00
3.476793815114021857e+00 3.086221096610417103e+00 3.821369490213296860e+00
3.157159897648394775e+00 2.785063357486668778e+00 3.652075318564862005e+00
2.986910835443965961e+00 2.975648674816900208e+00 3.102420443394954042e+00
3.430309393056168776e+00 2.967455865601739351e+00 3.740143511600011905e+00
3.036836055780403498e+00 3.734792871820249438e+00 3.774188169385379599e+00
2.608715933144424515e+00 3.663477505355266395e+00 2.083425076792541297e+00
3.856631150168647881e+00 2.297462728269871413e+00 3.340777577448662328e+00
3.825858447846885557e+00 3.574514730538878471e+00 3.386224021785618543e+00
3.115900423969457211e+00 3.245713804520067303e+00 3.028393472725553259e+00
3.573629307492666385e+00 2.966797317866817885e+00 2.636334364222867155e+00
2.640303927578091070e+00 2.724043158772547102e+00 3.005029972756382950e+00
3.477092126470503253e+00 2.993486040198771736e+00 3.418282786564670328e+00
3.547286737721184302e+00 3.478032958998180213e+00 2.307810701118141239e+00
3.640662962357358978e+00 3.465110192140117285e+00 2.291093909272455598e+00
3.522573415829898025e+00 2.792038326882781085e+00 3.784591911846006962e+00
3.175998524611085561e+00 3.446394507897853732e+00 2.847695098978602513e+00
2.984017983588288736e+00 3.949422604761791078e+00 3.534092840428347593e+00
3.694123387316578189e+00 3.703878763343551483e+00 3.624446482399101832e+00
3.050060713283745617e+00 3.232204488891747829e+00 3.218849504368781922e+00
3.550046404514651588e+00 3.690626620477138964e+00 2.001616958783714484e+00
2.739403839087172443e+00 3.089033475410172258e+00 2.570994843898159576e+00
2.684066838285450007e+00 3.810908427013369959e+00 2.859482725491162558e+00
3.653562978434326425e+00 3.175624264954868714e+00 3.138234312943601001e+00
3.925018008052780338e+00 2.800191556898843359e+00 2.881513160549207697e+00
2.721411178140815679e+00 3.032485071772907936e+00 2.454483555538836459e+00
2.709374393199467601e+00 3.190523493398158994e+00 3.010885413689339263e+00
3.016192705599842316e+00 2.969312805513532272e+00 2.560434431764021301e+00
3.358263937278487266e+00 3.449055330542976971e+00 3.367614416758784923e+00
3.909326453133183055e+00 3.580289699126387948e+00 3.521390901355676561e+00
2.896189466686791114e+00 2.988111600511205612e+00 3.200851328327893430e+00
3.378772712589237948e+00 2.500662835341257662e+00 3.076267572419711271e+00
2.984783997047140147e+00 3.291041627935391567e+00 3.308797987983786104e+00
2.787604503670798373e+00 3.394284228761453637e+00 2.504490352285511090e+00
2.300578944902159417e+00 3.215108341736569120e+00 3.355038846677333542e+00
3.294539726036172844e+00 2.308352095753632316e+00 2.991554068322632709e+00
3.272942145690996618e+00 3.231400011672346917e+00 2.931888271698406712e+00
3.685157672103875459e+00 2.805187121990563082e+00 2.600925388669034444e+00
2.808883508502859616e+00 3.596442487602304006e+00 2.866383000703933703e+00
3.171704661492629196e+00 3.386580831060330254e+00 3.407689526111882916e+00
3.049793688030668637e+00 3.751255005773268980e+00 2.655640752813383187e+00
2.517827183766785826e+00 3.024896923859146547e+00 3.611445467958585898e+00
2.899000962081013988e+00 2.780597661696772693e+00 4.070742046381170098e+00
3.706392090149358776e+00 3.449787024219555409e+00 2.701258577227399371e+00
3.245689453963886972e+00 3.546200708345738750e+00 3.560287421027647614e+00
3.362304666199069203e+00 3.730644838085317438e+00 2.767189511902098165e+00
3.746869466526047354e+00 3.397439741875582619e+00 3.872092767845813022e+00
2.701189232982576627e+00 4.007443136860507238e+00 3.544135661212948651e+00
3.001778519372756637e+00 3.525378254614917051e+00 3.160535771981261899e+00
3.481996902948890416e+00 3.863929246729763456e+00 3.599272497331177600e+00
3.148527325938643262e+00 3.572475311679354615e+00 2.923657925344031572e+00
3.667699428201556255e+00 3.101296197659022980e+00 2.273873798382926470e+00
3.952763425494104865e+00 3.498652486626685487e+00 3.734480214185186497e+00
3.140635713157777786e+00 3.608463382149757592e+00 3.386758639665967685e+00
3.402995872157790203e+00 3.504869690297998552e+00 3.581455592504962482e+00
3.112760968745607038e+00 2.384008153158744925e+00 3.706664319514120454e+00
2.515295864478765964e+00 2.299878796519196467e+00 3.360794068577277027e+00
3.229176394318996834e+00 2.757494234622671403e+00 2.943799405199511998e+00
3.114997628228038717e+00 2.515697364142110093e+00 3.456084890816811139e+00
2.184484189515797592e+00 3.618955171772543888e+00 3.313292779017141587e+00
2.921477460096947976e+00 3.414909861829055426e+00 1.975949419052447142e+00
2.363420206744626384e+00 3.199218353095915290e+00 3.351048612510877600e+00
3.527689483648634550e+00 3.144631894884595713e+00 3.453302074106671782e+00
3.234987902797487269e+00 3.663600509258126969e+00 3.176554143765679683e+00
3.326343340583897579e+00 3.474722011972179114e+00 3.288201286379745625e+00
3.578929693008392476e+00 3.282487351608846637e+00 3.783780954586905665e+00
3.462005379016549700e+00 2.928743106091300508e+00 3.134545383499474536e+00
3.726536392777593854e+00 3.722845823919781694e+00 2.628202735996961970e+00
2.533961422546652908e+00 3.044031742689857545e+00 3.243473905331148099e+00
3.138475512567275860e+00 3.507500832292085757e+00 3.602804226985241165e+00
2.200436195720390398e+00 2.689796238343903134e+00 3.017614594740804179e+00
3.837460289809148328e+00 2.898463296737671779e+00 3.048187281084890454e+00
3.504079891518063317e+00 3.790121900284485701e+00 3.671336784119882068e+00
3.268528068480906601e+00 3.010828601438666929e+00 3.477348906194435596e+00
3.061093508271514274e+00 2.833407670039814530e+00 3.284685086900961171e+00
3.521907811827238444e+00 3.621099635826856566e+00 2.916516163067726097e+00
3.122413068977028860e+00 2.687248458738388912e+00 2.821778910820061270e+00
3.813041441449020574e+00 3.176806928955520082e+00 3.084835330084344740e+00
3.739983649663776166e+00 3.434143488820661894e+00 3.585313719031800073e+00
3.429978452189692550e+00 3.702600718322352158e+00 3.295578361286470859e+00
3.306884345482208332e+00 3.676465475675636085e+00 3.704166934256893917e+00
3.380056193783174123e+00 2.804111243882060567e+00 3.527146448706167892e+00
1.869935124393294679e+00 3.595823637010896245e+00 3.901717115576354367e+00
2.922342771374543791e+00 3.402268837523811484e+00 3.543414428837376562e+00
3.236977711358981047e+00 3.143283407394124929e+00 2.957031081573795017e+00
2.932616989789901929e+00 2.178741850973537009e+00 2.699809910063689422e+00
2.718299186137243861e+00 2.746283785774665365e+00 3.706325693887661643e+00
2.708433479399283694e+00 3.102537795250139396e+00 3.529325755769024742e+00
3.740258337137303712e+00 3.123830983850518717e+00 4.117131047965657764e+00
2.989814046898966904e+00 3.648135760177223741e+00 3.381101895115399270e+00
2.753317305799083847e+00 2.476161609287075738e+00 3.160784204192577995e+00
2.379256012699011436e+00 3.244569760777192613e+00 2.436191303255752949e+00
2.850364772790571433e+00 3.653900687394176394e+00 2.398228149409073584e+00
3.794787332462718599e+00 3.390723659720055849e+00 3.374707887631194669e+00
2.455786657998403566e+00 2.860997426136952182e+00 3.588346591889605808e+00
3.632040203970740677e+00 1.659209513107006373e+00 3.728936727250968364e+00
4.065840814959464922e+00 2.695660127944682571e+00 3.788275952784730727e+00
3.522496644232870899e+00 3.462904584190542590e+00 2.612847981265919994e+00
3.820815391581282139e+00 1.960388147172430928e+00 3.167760365632600106e+00
3.660748934503718299e+00 3.172099795694849789e+00 2.767007938057685745e+00
3.762414661167697627e+00 2.378462638598163537e+00 3.333969112344963737e+00
3.666147913711533146e+00 3.629038831880194049e+00 3.191777994225282189e+00
3.512976284309188291e+00 3.686638768453204928e+00 3.337119592911065524e+00
3.398116058609855106e+00 3.492627383515352957e+00 3.025324161009901758e+00
3.278896220284258423e+00 3.197713646150083910e+00 3.817473610590990774e+00
3.756969473173129348e+00 3.828896935107648503e+00 1.981459099767957976e+00
3.117867179920961629e+00 3.146603203764931411e+00 2.631037946181591369e+00
2.698480875770956189e+00 3.220110742287897398e+00 3.539496860793930999e+00
2.966438834189923934e+00 2.395756119770474868e+00 3.589375534782245136e+00
3.299516018147391261e+00 3.621231438242181966e+00 2.797397146304255511e+00
3.521621535908704193e+00 2.917018669158980781e+00 3.433635515902720758e+00
3.229169250918309864e+00 3.695666873494358295e+00 3.672274193203874937e+00
3.905084772822591699e+00 3.557287827299550731e+00 3.746200644978785910e+00
3.136104593100901727e+00 3.350192453295192774e+00 3.217332415068172580e+00
4.001792972653528402e+00 3.283520533014840037e+00 3.210000930888850856e+00
2.340623238797007399e+00 3.152535929038933205e+00 3.646752596587898410e+00
2.804861678186598262e+00 2.667528489700060401e+00 3.259367986595263389e+00
3.737332214342897974e+00 2.798446963449440439e+00 3.350747045048507733e+00
3.159209757787250439e+00 3.030927591162143830e+00 2.472166697493038967e+00
4.093634968724415124e+00 3.294040843756881110e+00 3.640397106912494518e+00
3.386997962945959895e+00 2.782938664216592972e+00 3.511301414534771848e+00
2.900452519563318621e+00 3.580775926972949552e+00 3.544407878111723420e+00
3.850025598987441011e+00 3.094902069911142917e+00 3.607039269786821212e+00
3.421212949891588195e+00 2.220840273673270637e+00 3.053680442032611797e+00
3.542367722925141571e+00 2.894481419055546123e+00 2.741440382196814962e+00
3.960422474957729921e+00 1.966173228408678808e+00 3.197783352619258057e+00
3.085784756020297781e+00 3.971926440833500660e+00 3.572830235596201387e+00
2.947266761693839054e+00 3.745500955805182830e+00 3.734860159821620673e+00
2.961838787945077822e+00 2.504611378482918926e+00 3.806044606842239997e+00
2.735480193165486629e+00 2.019441119184824274e+00 3.038435182451133532e+00
3.719305988302207489e+00 3.760938175386823179e+00 3.383658701721289130e+00
3.288708473703718660e+00 3.599295636859120684e+00 3.478753142269197962e+00
3.513983497928114819e+00 3.559645055783716039e+00 2.915207414343186976e+00
3.369600961910588666e+00 2.019561479541934101e+00 3.326258116748065152e+00
3.809611633950447995e+00 2.796064341538469833e+00 3.123860219779710068e+00
2.951587120408253551e+00 3.363273701169358532e+00 2.727397504516699822e+00
2.894977860513466617e+00 3.424869131639628250e+00 3.903191719674052873e+00
3.074206265378442993e+00 3.759303340053324227e+00 3.244555750577161390e+00
2.510440787880546143e+00 2.802045044401437757e+00 3.122413537168633901e+00
2.433450558570859901e+00 3.166189582647750189e+00 2.229261742478428676e+00
2.919382814162998052e+00 3.377737150586480830e+00 3.373225065082546603e+00
3.084433617025483354e+00 3.206327619359934822e+00 3.636899162269274566e+00
3.755023215852256957e+00 3.445425173362137272e+00 3.432896566305204900e+00
3.248964547152282556e+00 3.661369775085510092e+00 2.718193957318980836e+00
1.568422390089846630e+00 2.976527726214400538e+00 2.962359659073987128e+00
3.091060645966988041e+00 2.943326911285471859e+00 3.711492338723252793e+00
3.015577819777699009e+00 2.518562667952732870e+00 3.053364194115212982e+00
2.899652555730285908e+00 2.954136112967573613e+00 3.115576252455289907e+00
3.241019604515383623e+00 3.074582515509369340e+00 3.923224433416292900e+00
3.386844813799856357e+00 3.426820017441552402e+00 3.166317476419529431e+00
3.409446308421830274e+00 3.392659238806499999e+00 2.052666757215752202e+00
3.393197065141542623e+00 3.762982546277547247e+00 3.425895625352448626e+00
2.654949094417550448e+00 2.397577555167926810e+00 3.064879812769829126e+00
3.098414043696399389e+00 2.835799896270701836e+00 3.078745943879421798e+00
2.580487919546614162e+00 3.518689954387525631e+00 3.345297188516006770e+00
3.663051722467871585e+00 3.039289767000898923e+00 3.422363220829181429e+00
3.523499059877830408e+00 3.791466488855153028e+00 3.482620591458444714e+00
3.199892730953217690e+00 2.673716260037705794e+00 3.324197196503158480e+00
3.774002815350104179e+00 3.737259182982638261e+00 3.507593718792131554e+00
2.808135969833937651e+00 2.764124114315883229e+00 2.958838050486608306e+00
1.455162203576284119e+00 3.499003216805111283e+00 3.261437388524038639e+00
3.668588782862456821e+00 2.285149533059741334e+00 3.466706123143806551e+00
3.041601733838752875e+00 3.551035589346455801e+00 3.400959258450416911e+00
2.320501726084693850e+00 2.864632111352669597e+00 3.285278599230870178e+00
3.943671190574827623e+00 3.273009669322537007e+00 2.993929700953905648e+00
2.994979365255426629e+00 3.984784745504969194e+00 3.752870561607698274e+00
3.000625893658015908e+00 3.049466479633659688e+00 3.486595319851845787e+00
2.602068157916626046e+00 2.862456335046791089e+00 3.180017177070763701e+00
3.997005878980155913e+00 2.844088129891838790e+00 2.831142150699784032e+00
2.753025350177585651e+00 3.501973302368135865e+00 3.288527827279642324e+00
3.489057518126291058e+00 3.706170918957129690e+00 3.621451031012783428e+00
3.216466381495317162e+00 3.893035557788622647e+00 3.504542639165445728e+00
3.497556786432123310e+00 3.739299566680985176e+00 3.549602272590452134e+00
3.674081825593263240e+00 2.879984560965467733e+00 3.585850910675206560e+00
2.881523482034049621e+00 3.602981179427876324e+00 3.416454457174450177e+00
3.585802374033569606e+00 2.717652361472664868e+00 2.894090928521231287e+00
3.541905035955691616e+00 3.835866863218722500e+00 2.584028885257761310e+00
2.269428287176455505e+00 3.179412692782926264e+00 3.317383500922423956e+00
3.502329784449283334e+00 3.026753209488951768e+00 3.541705372239764227e+00
3.746860028846018764e+00 3.449529889835177165e+00 3.403066413434823634e+00
2.971776110685945493e+00 2.736596317004193590e+00 3.452268396978019904e+00
3.508685195471616058e+00 3.325503391648794604e+00 3.331281261588730391e+00
3.122761729177843115e+00 3.171504874581748012e+00 3.251872299083703233e+00
2.852075144361001957e+00 3.256798294947126582e+00 2.866389100127026968e+00
2.480421111208732654e+00 3.032289268816958927e+00 3.654009309051489574e+00
3.075718546936965669e+00 3.227401967663364957e+00 3.665931740712364828e+00
2.743903624732341395e+00 3.008952443731277349e+00 2.992512785454516155e+00
3.553863709795672232e+00 2.928103355231912897e+00 3.361287606418557949e+00
3.826246784340982199e+00 3.879894171167133532e+00 3.337743526042010078e+00
3.104270398135656528e+00 3.176773506376533440e+00 3.093178897093809887e+00
3.218512314696061694e+00 3.643231161692915610e+00 3.293415710807062968e+00
2.470453592267795262e+00 2.764403559637584440e+00 2.440520541780117902e+00
4.000916436843775514e+00 2.978555347273143195e+00 3.321983636538256679e+00
2.812047024580607513e+00 3.568474368496580507e+00 3.858324589126167492e+00
3.419108760368045008e+00 2.525957023076245811e+00 3.215960612562515308e+00
3.115322397460799309e+00 3.057931756648911037e+00 3.760326298307203885e+00
3.812615758156234325e+00 3.088837884168954773e+00 3.198949349615974214e+00
3.172153016549451365e+00 3.288215018224071695e+00 2.727100819607596094e+00
3.834108752808961906e+00 3.319056362203648192e+00 2.457524552267724705e+00
3.776090399893708316e+00 3.351171000100817032e+00 2.789382724820720583e+00
3.611165880595425648e+00 3.468786987103254837e+00 3.464240943273106055e+00
3.428881981272525081e+00 2.716094252073201876e+00 3.203927042224124833e+00
3.681665403357971655e+00 2.937672243521500359e+00 3.841379489876075137e+00
2.570088089624785521e+00 3.617454962930772400e+00 2.798250503054626304e+00
2.521044302480471622e+00 3.705066665244283186e+00 3.032271835213108169e+00
3.364680521936622704e+00 3.588639912122203235e+00 2.955600519647071600e+00
3.459377040605825293e+00 3.127376436103115331e+00 2.649642363827183100e+00
2.838283427021519145e+00 3.253768414409327736e+00 3.353587290944936239e+00
2.852075157355263180e+00 3.988613678191659684e+00 3.471828805274408847e+00
2.961294657814450115e+00 2.499217607180614031e+00 3.107581373564875626e+00
2.757032881400275137e+00 2.457889074332262336e+00 2.658955833948255520e+00
3.116112462551940077e+00 2.093053418928622289e+00 3.247287707092342046e+00
3.332127436526447717e+00 3.189052828860325040e+00 3.653400828269648404e+00
2.576118233777025424e+00 2.673436589490002735e+00 3.241409355251954061e+00
3.626543445214743588e+00 3.400750500906399854e+00 3.594146335548352056e+00
3.169894102429902105e+00 3.347245108885360754e+00 3.049949801600403188e+00
3.066559297653079330e+00 4.062452235081376983e+00 2.422096678006429471e+00
3.501342747621969398e+00 3.071231140106773339e+00 3.492499463524592063e+00
3.258958811605110029e+00 2.952122064649945088e+00 2.723646655072934575e+00
3.570945637791784311e+00 3.605196381491198476e+00 3.492736829162369272e+00
2.378566356815666971e+00 2.727867796748219220e+00 3.616893095248947532e+00
3.368524104932284935e+00 3.384005253360835130e+00 3.651974527118922786e+00
3.451832477588706372e+00 3.018643985821471976e+00 3.327765028847425643e+00
2.773805484919717124e+00 3.207076498940963472e+00 3.153631074046048255e+00
2.716169212289549328e+00 3.102529940502837480e+00 3.173697895977223293e+00
3.982693530032070939e+00 3.481363471661930387e+00 3.124760708314492152e+00
3.949229109517722325e+00 3.019837199959419127e+00 2.734474959379609160e+00
3.687853636350273412e+00 3.413158242374612072e+00 3.220861286736070639e+00
3.736993516021275497e+00 3.337611234217584766e+00 3.358266804203669409e+00
3.118564355551458167e+00 3.580242246101215997e+00 3.376819975600909185e+00
2.753617736659295101e+00 3.155343402357758009e+00 3.067167761785153601e+00
3.257004407987763805e+00 3.127362390615117338e+00 2.705991925891637173e+00
2.486834924134435632e+00 3.953831687497096681e+00 3.328373767012004159e+00
2.902108448710579935e+00 3.235404452131760866e+00 3.051352990446457802e+00
3.263311066202853272e+00 2.407414050682309625e+00 3.193361167512466015e+00
3.468540038754688748e+00 4.089031768499307162e+00 3.288777024919550929e+00
3.910590464384991805e+00 3.367226598687870442e+00 3.028586674764955688e+00
3.531374380127756840e+00 2.589163311873179829e+00 3.832260116810514816e+00
4.105459072818317345e+00 3.844816148587441695e+00 2.967061642199940508e+00
2.668640338207021845e+00 3.910768692911603672e+00 3.289468065742814140e+00
3.165329688273846642e+00 3.897952057687272820e+00 3.030172157724404070e+00
3.527798254804993316e+00 4.038556603993272986e+00 3.008570519580964220e+00
3.125808391712229017e+00 2.927155579414071784e+00 3.808955369899263754e+00
3.319043092340974610e+00 3.609443216576498248e+00 3.372078365477960471e+00
2.816218641250606947e+00 3.500106311427724215e+00 3.516084644675696591e+00
3.533730827024439858e+00 3.366405315614076521e+00 3.744613756558504036e+00
3.582767667323630612e+00 3.719520113882448520e+00 3.700156359182467103e+00
3.443459950165220107e+00 3.282262991905652960e+00 2.529631303666396214e+00
3.498950831981118892e+00 3.224742492705150898e+00 3.246821254317113326e+00
1.986081345899800343e+00 3.866654405888606316e+00 3.549169296918239791e+00
2.817324101985173801e+00 2.799641966801524884e+00 3.509099645903082987e+00
2.935888144161025171e+00 2.668330859158994262e+00 3.003925897306962245e+00
3.187666010870073396e+00 3.354185961538107552e+00 3.496131495367296615e+00
3.067061658181484685e+00 3.023169142392237774e+00 3.261046856868130117e+00
3.786361689891040605e+00 3.633173019007762683e+00 3.107452136184785108e+00
3.112289176000341495e+00 2.799308145801192804e+00 3.434809688246941217e+00
3.080894069159273219e+00 2.702243145154849202e+00 2.703188595306614150e+00
3.273294055755553433e+00 3.576923149342549291e+00 3.438231382280803494e+00
3.455958262572720763e+00 2.633382326301246135e+00 2.833728960524265705e+00
2.574153631512089646e+00 3.285110605684019802e+00 2.848687118975111954e+00
3.463718657364692532e+00 3.374502040852157769e+00 3.135692089424320539e+00
3.195934615257928435e+00 2.466037653547135555e+00 3.679915820580531349e+00
2.356493612997549114e+00 2.972012793188610225e+00 3.753628664481085675e+00
3.752695869564987685e+00 3.571210971353620867e+00 3.280460282097732438e+00
3.344949770657689392e+00 3.078712007826462482e+00 3.302721169817024460e+00
3.307341097001934127e+00 3.075017914763646498e+00 3.500378076751515799e+00
3.292756929114450060e+00 3.169590683774782480e+00 3.031564069712218146e+00
2.172737454472657870e+00 3.612022466090762496e+00 4.144532056689651078e+00
3.454576829752122435e+00 3.533824779290100970e+00 1.981948316786677156e+00
2.510350007544568385e+00 2.513967589057596097e+00 2.333885748803094184e+00
3.949968184431118079e+00 2.965527087748740520e+00 2.510533657597225243e+00
3.143842404240353883e+00 3.709046031677750488e+00 3.541406756351292096e+00
3.925997673409479916e+00 3.127076374002429660e+00 3.237460747293604335e+00
3.023200704686063389e+00 3.029353103026097394e+00 2.949612993273641237e+00
3.293352949962614851e+00 2.276996070310706610e+00 2.773048313987330538e+00
3.722742208974507694e+00 3.146181434391146947e+00 3.141305506892470678e+00
2.966993666537325325e+00 3.097625431392551310e+00 4.226478193216563817e+00
3.432899193410657190e+00 3.357839988529625508e+00 1.860634168172545122e+00
2.620188979849383593e+00 3.714329041364074158e+00 3.418638344766518067e+00
3.607323692018334249e+00 3.150717670173394325e+00 3.421647596580487782e+00
3.184841099714727619e+00 3.563469730370790511e+00 3.782911824694289216e+00
3.862290035807554922e+00 3.764730663718020232e+00 2.835047802100076897e+00
3.821023758642388746e+00 3.750141575463218580e+00 3.116638023065687602e+00
1.465777593832418679e+00 3.531975112661099203e+00 3.895766875993951217e+00
3.181287009570882507e+00 2.177357506175670476e+00 3.753036514126441237e+00
2.520102928383017638e+00 3.145659862659462735e+00 3.545702183069789903e+00
3.360448533123826298e+00 2.525434798474291753e+00 3.319288341762606009e+00
3.175904474617108786e+00 4.136553778203191811e+00 3.379366513230307678e+00
2.756491405808553452e+00 3.248217425358700616e+00 3.044006087338091859e+00
3.480163446694657825e+00 1.937986606411408408e+00 2.782978205483085610e+00
2.043211216560392618e+00 2.942753830322692998e+00 2.784648343820392391e+00
2.689641199813519901e+00 3.618168981543980589e+00 3.291019214315685115e+00
3.454503194886107575e+00 3.274237443182703711e+00 2.589550438397560050e+00
3.489430911029100191e+00 3.175360868712675089e+00 1.978692525759876641e+00
3.077518058106575971e+00 3.536657675186110961e+00 3.680325077775325138e+00
3.099598004218579561e+00 3.021057165048668391e+00 1.629427063382791419e+00
3.871112207395834393e+00 3.514618460895585716e+00 3.418980396902873142e+00
3.716040082824106250e+00 3.524964633290938565e+00 3.781241603034465104e+00
3.029069213405218175e+00 3.097539878082363085e+00 3.720608342618404674e+00
3.660563258768358974e+00 3.695232770791173404e+00 3.314518990508579677e+00
3.365757916466713962e+00 3.609986357817740021e+00 3.042244456078754489e+00
3.656683494638475196e+00 2.975916576721352680e+00 3.345709514865302658e+00
3.333226521864216974e+00 3.114025037613166180e+00 3.742554984921271366e+00
3.775003067121089462e+00 3.502060279733932635e+00 2.887793943949628961e+00
3.449209798954537831e+00 2.822644307582230727e+00 2.758263272177946313e+00
3.639340575970740232e+00 3.382408320793738099e+00 3.210038479743198447e+00
2.970138008183677236e+00 3.254264319366432012e+00 2.390229327209309584e+00
3.010549735219514300e+00 2.639598749926145071e+00 3.035202063985902754e+00
3.039787467697058876e+00 2.422186327970079933e+00 3.328868277771397377e+00
3.037870405304128774e+00 3.458744682540006110e+00 3.398547788640204015e+00
3.296717931952821257e+00 3.571726883943307396e+00 3.436726620341829186e+00
3.023591986633463069e+00 3.903158043672513067e+00 3.143611577283198066e+00
3.849361486179537106e+00 3.759056281682105816e+00 2.625784699062374994e+00
3.854856825078603499e+00 3.589922819694361333e+00 3.443822466978898600e+00
3.939720378464739881e+00 3.304591892413288434e+00 3.457086410471887472e+00
3.957261188199031388e+00 3.176415445985262931e+00 3.048343442160990069e+00
2.248701592609473110e+00 2.651199727528414041e+00 3.650646347708724093e+00
2.874381740721373202e+00 2.281192611506939638e+00 3.190498141502575713e+00
3.226518621865338332e+00 2.650455755394014012e+00 3.490849177339731213e+00
3.452445696388037888e+00 2.714903652013777258e+00 4.079365449604463123e+00
3.887461203211607152e+00 3.264383382107437725e+00 2.740454040820730075e+00
4.093843302437001341e+00 2.850053542577943855e+00 3.340682848699018326e+00
2.616366647789210464e+00 3.303179620735782862e+00 3.007518706348275561e+00
3.672332466374120585e+00 3.152585944209991275e+00 3.310285427661486146e+00
2.800855497568719876e+00 2.191154246691548568e+00 3.123846848018480671e+00
2.991269603529592480e+00 3.133055044141618062e+00 1.788250907032635784e+00
2.463516905803665225e+00 3.309991128940126703e+00 3.264241580388731023e+00
3.277540972831931132e+00 3.042117468674063741e+00 3.290164409384703337e+00
2.491596193022970418e+00 3.379490288953557631e+00 3.987421283994799115e+00
2.937612443282549890e+00 2.949671603152431043e+00 3.755398050632494655e+00
3.311499351444273209e+00 3.475459398256801613e+00 3.399111066214025811e+00
2.446979817182521888e+00 2.989488329347169682e+00 3.645805701686759104e+00
3.292926197732744420e+00 3.308566408708421225e+00 3.536296743824729027e+00
2.734797068040939916e+00 3.026015998651572225e+00 3.002346760456927388e+00
3.432260132086110360e+00 2.884969089128828656e+00 3.469331349297087197e+00
2.810153170993734850e+00 3.511002923906648476e+00 3.146584145718900327e+00
3.370421794962227935e+00 2.531792101072059431e+00 3.197574333753726794e+00
3.595385823934848180e+00 3.427373303322026388e+00 3.616944322244799004e+00
3.333011274716998873e+00 2.590643209246100920e+00 3.543654941494552624e+00
2.809201986715957222e+00 3.480830021838943189e+00 3.696878625859580492e+00
3.576041944395139449e+00 2.798118438785624829e+00 3.544691520105790250e+00
3.644273377671776171e+00 3.716171757573633272e+00 2.346272364132459654e+00
3.064632429728246343e+00 3.836998356446745806e+00 3.687730617751958206e+00
3.218518082650366097e+00 3.295349750990077542e+00 2.902918432451663477e+00
2.659322632376134088e+00 3.510315841266865355e+00 3.709643551108031012e+00
2.302505256514574938e+00 3.702899015900770419e+00 3.345333889043133446e+00
3.032068623216582548e+00 3.877161402272708557e+00 2.605466991696196111e+00
3.508480873812678258e+00 3.530356646546430444e+00 3.994665980691527896e+00
3.470683789300456290e+00 3.024024796358925737e+00 2.868000490293820981e+00
3.514591603081420157e+00 3.474391249948372895e+00 3.461947366759447586e+00
3.097566084351423221e+00 3.193128342834703037e+00 2.486887629038300851e+00
2.882132177451630639e+00 2.854940529697460150e+00 2.506274765770860391e+00
2.997507673493489566e+00 3.546428859632421382e+00 3.669174986791182480e+00
3.681287610365025831e+00 3.304146915499701631e+00 2.651365017874298680e+00
2.804939810515305165e+00 3.303528290388826782e+00 3.195857642739353022e+00
3.520989684512030760e+00 2.151617030440658773e+00 3.707691639634937530e+00
3.605834453182767074e+00 3.541384085407452087e+00 3.695303755473377638e+00
3.146127344918666413e+00 2.481095223816136119e+00 2.748538173130727014e+00
3.285526761962506814e+00 3.290278638048077742e+00 3.404804775276440321e+00
3.992130680543408250e+00 3.402208464954439293e+00 3.212145221709869158e+00
3.138937573213931298e+00 3.560620812374578392e+00 3.119022297438885705e+00
3.241893558163185141e+00 3.644030240440572666e+00 3.704711676339878856e+00
3.736025328962835346e+00 2.403580327480056233e+00 3.170630977327757449e+00
3.420314557472060368e+00 3.840317105684433852e+00 2.744864113754753809e+00
3.202121970475406698e+00 2.580761658163697181e+00 2.967680279983567093e+00
2.802670684223739883e+00 2.418225922759371649e+00 3.226876414649042513e+00
2.950254247121185891e+00 3.910506499388242130e+00 3.706733498607984068e+00
3.664093983022573831e+00 3.786951327559597402e+00 2.882278503193306918e+00
3.687114042800231584e+00 3.086135872824190329e+00 3.626844810278601727e+00
2.576558100840945276e+00 2.561155969281464717e+00 3.224955092499176335e+00
3.055917252994563960e+00 2.841423263601310367e+00 3.715205114240210271e+00
3.929417795015923698e+00 2.271032584012237177e+00 2.941001202664849767e+00
3.176512160975592636e+00 3.294103575948114759e+00 3.930350978558485586e+00
3.085153202184440779e+00 3.841298369621995334e+00 3.126682513357719184e+00
2.569618853324726615e+00 3.112073318818117773e+00 2.387540057112836234e+00
2.959645473960949680e+00 2.732041674652026852e+00 3.954289064891260974e+00
3.146261598632796641e+00 3.222509455319958693e+00 3.518227353690798864e+00
3.983228086405026680e+00 3.544580961937932262e+00 2.881446584488362994e+00
3.296765473318834960e+00 2.714853270154193865e+00 3.219180148872009095e+00
3.174523641712027722e+00 2.652550378855652369e+00 3.699529662699449162e+00
2.581564198278829103e+00 3.477321440794847618e+00 3.681086045604338608e+00
3.656066039338014217e+00 2.288266167755564240e+00 3.704663850342408082e+00
3.037307529077539314e+00 3.506613596522591081e+00 2.959960882046599906e+00
3.601966183150457912e+00 3.242086001587853872e+00 3.465588179204693642e+00
3.099799658084391396e+00 2.592591758956074965e+00 2.848414434064536316e+00
2.874720549505097811e+00 2.850424777792275322e+00 3.550310607241837779e+00
4.141397007214344228e+00 3.299810254673202436e+00 3.842181347925012869e+00
2.636325866031033804e+00 2.660101781575606950e+00 3.312859635335067665e+00
3.278424945073947772e+00 2.889279690768480791e+00 3.670606655117555128e+00
3.091876748600600244e+00 3.807946403171283301e+00 3.460658431399341595e+00
3.448965137661349267e+00 3.586746382846922376e+00 2.645049933895442518e+00
2.646474848151033399e+00 3.597972375244256504e+00 3.081617705116667771e+00
3.604532798324352694e+00 2.878776939796928502e+00 4.013367816120338993e+00
3.330276747659183467e+00 3.449906201922007032e+00 3.313261686274899365e+00
3.471327924990662783e+00 3.162693659932231949e+00 2.883472652473310305e+00
3.413716928285944974e+00 2.634671627257755055e+00 3.313730537005532994e+00
2.758507504802181654e+00 2.519570938576783270e+00 2.741033057047447929e+00
3.391322600732055825e+00 3.135765680880056028e+00 2.471092547678823248e+00
4.222056901977503607e+00 3.229476333817097977e+00 2.988630641190911152e+00
2.908640654540759929e+00 3.514488088465482107e+00 2.177550185168545482e+00
2.461354092767157553e+00 3.466224318877209498e+00 3.936117227421795928e+00
3.354568601396760830e+00 3.212315448358412429e+00 3.087300471514160094e+00
3.230701520755526523e+00 3.196064200832278157e+00 2.500020368939168236e+00
2.850165614689525562e+00 3.598444501707939835e+00 2.695195736216290605e+00
3.235363179637467113e+00 3.747678037768153558e+00 3.004204461160289164e+00
3.113131126372049806e+00 3.314752812868579035e+00 3.560588385303086856e+00
2.778702512902384125e+00 3.432863834268740533e+00 3.716170641394382912e+00
2.952494728681910097e+00 3.346515475050302335e+00 3.783538477376007680e+00
2.997192977176645456e+00 2.884717498300652938e+00 3.454871142530748784e+00
3.620382050170133148e+00 3.807459061312528537e+00 3.199385352961261475e+00
3.202728671956500683e+00 3.449417211118122051e+00 3.210481948628647331e+00
3.040584369145165056e+00 2.863756269701848822e+00 3.351365774530785213e+00
2.939595889718683797e+00 3.761190481993613055e+00 3.607628864313985328e+00
3.314805132327094395e+00 3.225577169308424086e+00 3.874195971310841369e+00
3.734528487765111038e+00 3.441144029487587019e+00 3.472127061898148792e+00
3.078173492166005776e+00 2.839965461764706767e+00 4.075675025174724908e+00
2.600068713642469387e+00 3.732447784962199311e+00 3.583789143152159351e+00
2.096198468520340530e+00 3.204112586206186553e+00 3.379679510809403986e+00
3.139560800694105147e+00 4.080227791187004627e+00 3.927784451227342544e+00
3.152123410329316755e+00 3.385493491020623136e+00 3.034060042244881572e+00
3.110202669635708794e+00 3.182827622307808468e+00 2.607531116471032639e+00
3.093081222346215853e+00 3.120914949145717099e+00 3.052506076170729887e+00
3.518019665450898614e+00 3.563342772502156031e+00 1.934104789995583662e+00
3.519861893635407579e+00 2.790861299710528431e+00 2.257523452436172473e+00
3.434336589402126272e+00 3.350265623672607607e+00 2.877160250178123047e+00
3.596129272239732888e+00 3.410659495614068337e+00 3.834148165306375589e+00
2.795109603194371406e+00 3.626798692654127798e+00 3.699852254957696207e+00
4.114645092435551099e+00 3.182571211713032699e+00 3.443730738384640500e+00
3.103353680386514934e+00 3.808079890428849978e+00 3.126764577396584865e+00
3.767055657663850088e+00 3.051058545274938361e+00 2.488076131624674225e+00
2.899644977368111221e+00 2.773772177050294996e+00 3.589375465907301610e+00
3.598102771860478999e+00 3.170408170285704763e+00 3.707764149064838755e+00
3.437743291436301085e+00 3.164468348355739202e+00 2.719590464524617612e+00
2.728670496570922754e+00 3.282409899194951741e+00 2.954930023402380090e+00
3.224091889990726489e+00 3.951703227490233505e+00 3.345806100545521300e+00
3.667454729234435273e+00 3.564325384264420027e+00 3.660072872237992048e+00
2.759761341437879434e+00 3.112222105094909264e+00 3.732640487442682176e+00
3.250359049575084036e+00 3.541755619288499801e+00 2.906365209419997875e+00
3.527668124397698168e+00 3.072282267227615105e+00 3.389182219934040674e+00
4.077065120379424812e+00 3.469088904807578366e+00 3.628456693277566369e+00
3.096970093557417147e+00 3.058628859022296531e+00 3.263431508631471356e+00
3.702695287204995633e+00 3.699084828097193967e+00 3.106415357214398654e+00
2.725023158658192557e+00 3.422725747524840934e+00 3.808194474830107534e+00
2.866962150638417750e+00 3.611766260939448081e+00 3.278663134765110954e+00
2.384800315385943392e+00 2.971282427959778261e+00 3.163686200379060676e+00
2.763613150144041075e+00 3.067202341236465735e+00 2.928466650103664914e+00
3.771702390226473245e+00 3.272837043199192664e+00 3.512750289823507899e+00
3.079955555476455054e+00 2.983622792567215853e+00 3.964930319846897699e+00
3.307358587577459375e+00 2.750359580618732647e+00 3.793623560544958195e+00
2.783093842140093699e+00 3.544034945995861552e+00 3.358322097304403453e+00
2.760367231726566395e+00 3.228401094169175867e+00 2.897385351982620261e+00
3.060937343283419487e+00 3.347433592674767588e+00 3.884611936615411487e+00
2.861469366238920564e+00 2.807335843884637860e+00 1.684436472398225471e+00
2.810553725828180305e+00 2.908248358719146776e+00 3.196739822227237404e+00
2.597279765626459902e+00 3.008178651610508236e+00 1.654579130329162595e+00
2.847538360536502999e+00 2.920277187048482492e+00 3.018605662212851204e+00
3.747549298064171364e+00 2.801722828436834956e+00 3.007634039264290404e+00
2.907568166363952322e+00 3.532305398952424458e+00 3.381558429532132148e+00
3.708276057377112966e+00 2.782967857883903218e+00 2.971562270739366518e+00
2.995389109605941957e+00 2.158789387187360465e+00 2.566626197498105277e+00
3.736018224108479391e+00 3.345153413194500658e+00 3.076510261986798778e+00
3.317167586238686017e+00 2.529845943330156555e+00 2.772948290964327267e+00
3.191999068946305584e+00 3.735187806642433994e+00 2.767030816275383831e+00
2.729813392189091026e+00 3.610826612361646593e+00 2.884954100730400928e+00
3.522715876620247766e+00 2.903424496292829726e+00 3.504852276685669565e+00
3.756248414513322142e+00 2.846017336569502287e+00 3.215506384900348014e+00
3.789840979361942974e+00 3.962095631102461546e+00 2.439291230901416085e+00
3.411198432569918282e+00 2.873441678426847723e+00 2.656280400745059112e+00
3.650998615748299869e+00 2.791840150865389614e+00 2.736265750879203207e+00
3.393670670258335242e+00 2.585365420615512111e+00 2.728840659088604070e+00
2.310008458361991313e+00 3.454782821579709839e+00 3.677452337956200967e+00
2.711636714824182892e+00 3.802185849949686336e+00 3.586769659243435271e+00
3.789056829192769982e+00 2.819576859271907043e+00 3.447607366065693846e+00
1.799242687164803955e+00 3.513711347945932317e+00 3.357572697864623645e+00
2.867124807990287572e+00 3.459679194311958916e+00 2.789695868023833736e+00
3.098289733744501451e+00 3.154277598453175901e+00 3.048075270613022081e+00
2.932352988524557613e+00 3.474687718097534184e+00 3.513949649311805867e+00
3.123301110932198643e+00 2.852050525390931401e+00 2.777953584014500876e+00
3.974413583656396742e+00 3.701306702562530138e+00 3.510948881154490664e+00
3.555811818832427029e+00 3.236102910543613653e+00 2.306500347931479400e+00
2.981359076785367712e+00 3.272143983317312266e+00 3.683889986492363988e+00
3.061602678611862416e+00 2.522610570308066791e+00 2.994377637715437857e+00
3.395267473829390426e+00 3.992505017494401010e+00 2.735470273221725090e+00
3.745735878798788665e+00 3.318536909534752333e+00 2.931883197059431900e+00
3.262905242618268975e+00 3.706818694993903485e+00 3.295954553775876761e+00
2.303285439308747407e+00 3.627758396067100488e+00 3.916932161136545520e+00
3.383651684529575654e+00 3.705330177791358981e+00 2.276321932264715464e+00
2.848211068419993719e+00 3.720651227149653906e+00 3.982140045525581318e+00
2.232129184801754818e+00 3.508925407122797768e+00 2.687256349553949430e+00
3.732437240122628452e+00 3.229833980613481703e+00 3.400561816968613815e+00
2.985350691674933721e+00 3.450501285580283906e+00 3.760703485266720492e+00
2.951057249018575135e+00 2.757569678581658135e+00 2.987140302504141864e+00
2.592912323045376333e+00 3.069355050136313157e+00 3.678069969226539726e+00
3.939759601537506040e+00 3.595586406367444532e+00 3.367707493185698731e+00
2.906951615460524163e+00 1.770296341187816092e+00 3.003503526610066476e+00
2.377442440141967150e+00 2.894683381136567313e+00 3.069815134616873387e+00
3.776119614728257190e+00 2.836816894023504787e+00 3.019082121362834936e+00
3.388931533458181544e+00 2.583343692974966466e+00 2.669413166606162680e+00
3.769817508965850994e+00 3.771222401386321366e+00 3.382528849268604088e+00
3.521885370788438330e+00 2.648373545863198064e+00 3.843085530675470540e+00
3.023479076844898916e+00 3.007406353128446508e+00 3.221839770442113338e+00
1.891831301509498298e+00 3.644325282426131185e+00 3.617648786920700132e+00
3.548153999421718385e+00 3.535211633466939674e+00 2.578430997041239348e+00
3.367699940234540001e+00 2.972456248540188639e+00 2.930968108259369487e+00
3.022141577857207384e+00 3.320882749865597727e+00 1.972699805249111593e+00
3.027304846552527628e+00 3.086478061250796046e+00 3.525478328469845213e+00
3.617062362641354500e+00 3.573575215886445111e+00 3.457595620099056966e+00
3.913478608538041748e+00 3.277511926243461993e+00 2.964723776931138310e+00
3.452475293263673528e+00 3.332805594950912997e+00 2.554815152304767079e+00
2.740086153119127843e+00 3.283961291402609728e+00 3.619791367976648466e+00
2.639237950609845118e+00 3.515681252550038494e+00 3.084117095754689508e+00
2.555167274362617036e+00 3.441743855279639330e+00 2.976645832020109683e+00
3.299701837137893889e+00 2.614653018696070141e+00 3.276489498058046568e+00
2.583564328388098019e+00 3.412293804570566191e+00 3.390886398290643644e+00
3.460323753802278635e+00 3.607475826067596980e+00 2.901093490100842942e+00
3.024248019376909902e+00 3.120207714801701560e+00 3.321014624124436043e+00
3.023047382811310246e+00 2.921556967081224254e+00 3.460989495855629983e+00
3.407526550652169028e+00 2.377776732432851148e+00 3.037212979349531050e+00
2.811698085481217024e+00 2.637689823278302814e+00 3.001878173073954326e+00
3.574020658163894026e+00 3.470514371044625790e+00 3.370291236593034867e+00
3.502810745335776410e+00 3.434739339591899476e+00 3.327146017125717670e+00
3.083032916339826013e+00 2.830704762776971251e+00 2.761604385775983772e+00
2.588397763600080559e+00 3.385877709436917016e+00 2.941478820666011185e+00
3.916063461715818317e+00 3.118920282660494259e+00 3.578560145091425060e+00
3.225471761420960704e+00 3.482397565101059467e+00 3.190973661560219998e+00
3.909377105265565699e+00 2.259254242993611328e+00 3.394252798830440288e+00
3.086758321478128675e+00 2.645286906531534754e+00 2.508355626314793696e+00
3.193127427471336155e+00 2.792757676290572366e+00 2.753638990489364335e+00
2.596891986046171663e+00 3.961461390055404763e+00 3.234589801680012755e+00
2.686602297758687641e+00 2.865893401064899759e+00 3.089498072728358746e+00
3.143759985155616832e+00 2.783231594583583490e+00 3.080597293179252016e+00
3.167235092983239575e+00 2.930549827838788701e+00 3.857829266120381462e+00
3.434266187482179600e+00 3.527013244391133284e+00 2.733427398698864863e+00
2.548568200816470508e+00 3.711599970735492082e+00 2.812478711734126779e+00
3.460444001466351782e+00 2.817802814313528081e+00 2.846723651015290457e+00
2.569956648538812338e+00 2.733180734373455323e+00 3.253416258131644589e+00
3.361490577886137032e+00 3.259661554516179116e+00 3.329264284877951674e+00
3.687084686597887906e+00 3.611752162935343957e+00 3.121315195811783738e+00
3.134281140503333507e+00 3.027824459382350231e+00 3.146424047356721765e+00
3.625869827104671650e+00 2.679333104449503011e+00 3.585500122946422952e+00
3.124857186129051723e+00 2.792403074086661441e+00 3.645034449971072288e+00
2.396038927993806134e+00 3.252937570124599276e+00 3.141439419748034645e+00
2.406933255954893269e+00 3.245761617005645139e+00 2.834885997986146933e+00
3.351536406754410891e+00 2.884077795367065544e+00 3.289062262070841847e+00
3.414709134532747825e+00 2.967478432642868924e+00 3.282737615117552910e+00
3.513013533180380676e+00 3.352261822935012958e+00 3.359348966470247611e+00
3.908912793452028023e+00 2.723062334608459700e+00 3.360918586506411732e+00
3.953262291498885528e+00 2.975175957573100494e+00 3.398099035393744582e+00
3.009202993221268940e+00 3.191756159146022842e+00 3.864192784023421368e+00
2.913835233538594860e+00 2.100525033656475582e+00 2.696129127636849088e+00
3.263948518543844379e+00 2.936827071987660354e+00 3.808429406851905785e+00
3.160088099285920826e+00 2.971993578099475286e+00 2.627382448506776047e+00
3.510676645330941259e+00 2.630515828089354802e+00 3.556623541758541229e+00
3.410960896549476207e+00 3.410405119761006798e+00 3.138005942202763521e+00
3.554479914003040975e+00 3.227029493700848573e+00 3.970453792053453501e+00
2.569939875966335219e+00 2.325855132135161263e+00 3.033413922211636304e+00
3.442069024047532899e+00 4.151475116959733924e+00 2.754429907652772069e+00
3.191049052283041032e+00 1.756701667750527385e+00 3.113535102107843677e+00
2.476194239793772400e+00 3.447691708257486276e+00 3.193048294231458417e+00
2.620810921888313771e+00 3.366698634325353101e+00 3.780830597492664591e+00
3.185806217349297587e+00 2.404267661167514447e+00 3.568297667764454673e+00
3.751689651652547752e+00 3.132745521931938892e+00 3.958505728542748070e+00
2.415395832138371723e+00 2.645656567782573187e+00 3.457553457163951016e+00
3.204271513904888735e+00 3.187657588029459088e+00 2.641155234303716792e+00
3.316689260201324263e+00 3.390377836953549995e+00 3.660509867926072580e+00
2.926735525276593197e+00 3.407663191857147389e+00 3.895761769327407809e+00
3.192305740774399325e+00 3.450326695588426862e+00 3.058781458133842612e+00
3.324397306670677121e+00 2.839718159938544151e+00 3.561697851695404982e+00
3.246330871383939609e+00 2.769049125611627638e+00 2.704885070264415159e+00
3.093588506169979713e+00 3.119726350548160720e+00 3.425838567061495255e+00
3.052641080556969477e+00 3.494061541071275645e+00 3.579710606733211176e+00
3.579339331297187954e+00 3.474487218764442886e+00 3.665266865295798482e+00
3.490278674067516906e+00 2.375648828506453647e+00 2.572935973127362441e+00
3.857369066778057576e+00 3.593510910892924404e+00 3.568201752142046157e+00
3.192526298483551628e+00 3.400939445379836279e+00 3.608100558997184848e+00
3.661408632536283125e+00 2.720419598263561500e+00 3.750006626469487792e+00
3.118074118612424339e+00 2.813507963569048087e+00 3.647774742643078660e+00
2.961459458784300836e+00 3.387505030817313578e+00 2.108570932596206315e+00
2.566258134819377812e+00 3.514418001333377450e+00 3.816700728783180008e+00
3.088991638107621007e+00 3.296946698380805785e+00 2.551664635102194545e+00
2.983454248915031748e+00 2.926240478310840221e+00 2.972899662585374525e+00
3.331564006071852990e+00 3.601837270138830149e+00 3.513097270917827419e+00
3.696776649963064099e+00 3.694336117153023569e+00 3.636989607817618708e+00
3.216115661219048238e+00 1.866779499026176792e+00 3.460107630974903259e+00
3.607090926674350495e+00 3.691975081716690088e+00 2.914911671020221196e+00
3.888068359605713287e+00 4.182475480516269606e+00 3.260262547220172280e+00
3.675037673526706072e+00 2.620977420175434780e+00 3.614702079222928521e+00
3.160873060400537504e+00 3.162822613892843471e+00 3.342920575043946574e+00
2.622581602080434227e+00 2.671094990986486728e+00 3.040307417384794153e+00
3.726268383554944386e+00 3.120867873447072061e+00 3.283927378562986998e+00
3.250908264544979165e+00 4.019285220283793869e+00 3.352631977086692139e+00
3.302329818491889224e+00 4.167023008938468109e+00 3.608583013625776825e+00
3.018803020271754622e+00 4.017024823938597500e+00 3.429102133581599876e+00
3.659626379317864053e+00 3.441516599973258650e+00 3.867382876469278585e+00
2.858840339680045695e+00 3.194497095950538323e+00 2.846700762205238711e+00
3.228955250013322953e+00 2.619757833181098672e+00 3.363428290902762186e+00
3.611915082672270572e+00 3.129346874043434923e+00 3.205898953046689925e+00
3.834259165612169618e+00 3.236846600627636850e+00 3.080684394336178133e+00
3.163602401248129414e+00 3.603407559904638013e+00 3.069210314500247172e+00
3.304873026878543119e+00 3.694960795784378860e+00 3.805989625198201054e+00
3.250367188184436262e+00 3.102848514516534539e+00 3.193876981090944867e+00
2.844348775184496247e+00 3.058111967502244788e+00 2.977841209039581827e+00
3.335307895969555236e+00 2.844136684090293077e+00 3.053800998798020583e+00
3.638056793452103310e+00 2.914697223319882013e+00 3.122838535546088146e+00
2.518233674763341590e+00 2.704596237410433535e+00 2.740044321030024044e+00
3.367508162664147875e+00 3.331364805944767582e+00 3.362301454542223400e+00
3.354650186787092814e+00 3.141264963175578018e+00 3.307680927770909385e+00
2.582904239192671536e+00 3.889899909823852475e+00 3.493127786489383713e+00
3.127654078268494953e+00 3.742124553512931495e+00 3.409241175957181902e+00
1.965694513981670832e+00 3.595501697060291324e+00 3.496649752259002764e+00
3.345600481747863508e+00 3.699958035439310233e+00 3.207430887266185859e+00
3.296989637764780046e+00 3.437701494707917416e+00 2.380383257948321063e+00
2.712341691309113845e+00 3.322409300350468886e+00 3.043691736560606653e+00
3.543722991202984396e+00 3.882183863051502648e+00 2.782119421491929590e+00
3.649932806969576671e+00 3.626134862096492828e+00 2.847138740709318050e+00
3.659032237899306761e+00 3.231417338104908943e+00 3.313107051071181530e+00
2.885075100405729565e+00 2.932962233869309543e+00 3.223337151117217747e+00
3.873335360618967105e+00 2.517657759144735330e+00 3.277652232845216229e+00
3.560431086296273584e+00 3.614867973160238890e+00 2.370722721974759750e+00
2.918196282850172185e+00 2.829964029739647113e+00 2.518481625704242610e+00
3.059991432166921044e+00 3.236826833522163493e+00 3.359639781342033782e+00
3.371315162658881093e+00 2.990921282347332788e+00 2.952127889178821185e+00
3.507948327718507731e+00 2.576461357908784056e+00 3.999411755601456342e+00
3.010651363441930073e+00 2.760178266366577926e+00 2.661340471975336630e+00
3.958381449672659702e+00 3.035141036031881789e+00 3.157819228096004682e+00
3.615290240483468587e+00 3.101072218297009631e+00 3.618135550965539515e+00
3.534173581793243368e+00 3.477423795951066321e+00 3.795930460567374265e+00
3.717160948915332330e+00 3.825952742298065257e+00 3.314980657962726784e+00
3.417927852320169713e+00 2.905727181411310589e+00 3.638732425796663339e+00
3.746927966797711118e+00 2.711860526890609524e+00 2.173841774428063367e+00
3.550877473992824385e+00 3.944624177811821397e+00 2.445216617381720692e+00
1.973963705244431877e+00 3.380398090275145595e+00 3.351248360464531562e+00
3.857331363877220642e+00 4.015178034652905126e+00 2.852760036206173133e+00
2.838297271195819427e+00 1.634156783761523624e+00 3.030630266307940079e+00
3.131797924312011983e+00 3.034551381143314686e+00 2.128936459811980875e+00
3.015897012423993662e+00 3.194594693594669632e+00 1.610426361736724488e+00
3.850501151476652506e+00 2.736783987464530998e+00 3.782196028839135860e+00
3.443993439857951255e+00 3.495546623393559926e+00 2.522886273052816541e+00
2.935833815844394845e+00 2.986058326812063068e+00 3.814833197160399259e+00
3.273962228452202528e+00 3.304983832514171382e+00 3.531340663912070355e+00
2.849527669741917624e+00 2.508550853325388630e+00 2.794839711490019862e+00
3.544726684161760843e+00 2.812355842415974916e+00 2.773519226618272437e+00
3.558552528833468287e+00 2.351073525919649132e+00 3.557294980049243716e+00
2.783732643532428330e+00 3.434921453435728189e+00 2.980435589270923114e+00
3.538434571634128112e+00 2.809281071608614511e+00 4.094597662293830709e+00
2.579905754256831329e+00 3.003787038505765672e+00 3.215972177835491941e+00
2.811149604163015514e+00 4.072683671914844261e+00 2.885772398920680715e+00
3.094122627543533621e+00 2.180851286026486147e+00 3.649401848216612620e+00
3.043137420748914579e+00 3.042111563352619008e+00 3.335214109734642829e+00
3.614641207521156030e+00 3.094862591140992603e+00 3.380164229102371021e+00
2.430268578794115619e+00 3.241590789113456328e+00 2.698937002117430151e+00
3.466143469178045500e+00 3.368530016838336749e+00 3.340982088049717191e+00
3.530054028116646148e+00 3.012145674761149916e+00 2.348103211008572888e+00
3.340786902584350404e+00 3.319726948174148706e+00 2.945235547742030224e+00
3.496015167548785829e+00 3.733984586947474149e+00 3.602025258693575704e+00
3.299717684249841909e+00 3.456132539317162244e+00 2.636994978824521940e+00
3.332254630169836140e+00 3.331168232687643282e+00 3.541695401925215592e+00
3.373396554224226129e+00 2.881605350761017537e+00 2.062687218977324655e+00
3.576236609133208511e+00 3.078683763118808869e+00 3.835334373440052680e+00
3.052220923326938617e+00 3.859826006932724152e+00 2.143616870454084111e+00
3.960422795611021840e+00 3.321715322830957273e+00 2.933413744278730473e+00
2.400418010795483337e+00 2.948176258489942914e+00 3.405050784609080061e+00
3.043291814540468376e+00 2.547070402740884365e+00 3.813076825258566949e+00
2.911550658490468457e+00 2.378280416462103641e+00 2.542512545140088953e+00
3.439267285715091660e+00 2.745102063779564006e+00 3.992216045199523666e+00
2.194155304093007963e+00 3.477491159362863904e+00 3.554221513450519954e+00
2.578736046684280581e+00 3.724568628743373466e+00 3.686119819056460134e+00
3.703281512567131895e+00 3.585267495600488630e+00 2.563358218054814675e+00
2.783446546963424417e+00 3.538754500721938534e+00 3.096898643664263595e+00
3.453664919305532877e+00 2.833799426819926470e+00 3.609739506677837717e+00
3.247646073261820643e+00 3.392570136409809312e+00 3.561345074488762474e+00
3.728552487226495682e+00 3.275019363598475231e+00 3.772335561349886568e+00
3.612090616366789408e+00 2.969096699945959372e+00 2.768478005909578599e+00
2.871538357846468603e+00 3.642078031653058101e+00 3.843556283929294715e+00
4.134909316720788652e+00 2.683364240309320081e+00 3.539511894708814221e+00
3.620383949868981155e+00 3.482677941370055485e+00 3.537134322032633005e+00
3.608640279853185806e+00 3.284593155579754065e+00 4.175166583197384540e+00
3.688198693832465125e+00 3.091140732696410431e+00 3.432004407367152066e+00
2.724615249706303644e+00 3.066457259107568500e+00 3.631571507245775710e+00
3.756797117505445538e+00 3.633821438183575392e+00 3.131144585223002874e+00
3.261267418648794436e+00 3.843257140752576184e+00 3.517669146449176942e+00
2.833404760461096572e+00 3.183880429171990212e+00 2.997788904401449184e+00
3.209965294473298147e+00 3.280120764782064491e+00 2.865496445347575527e+00
3.998601607531031554e+00 2.661436837115529919e+00 3.367942224739307377e+00
3.798216913752341384e+00 2.566864068659722165e+00 2.914777135315846479e+00
3.210355572950967407e+00 2.954123676632584239e+00 2.629770046174043863e+00
3.896157479509290145e+00 3.692431179521072693e+00 3.286093244300064331e+00
3.623985015863577797e+00 3.362779549809823632e+00 3.179675624238894383e+00
2.688483763239946978e+00 3.551208024042322720e+00 3.686258759886480885e+00
3.081318508062843353e+00 3.207840398758969425e+00 3.422464025278348032e+00
3.042278719738278348e+00 3.338065049538497142e+00 2.956016922793061052e+00
3.129294812545704296e+00 3.298942624140040358e+00 2.874627037263610685e+00
3.560818142929150110e+00 3.380004364732811073e+00 3.836877569073904759e+00
3.197744666413570247e+00 2.743746466586492794e+00 2.890985858167425704e+00
3.265575035451219854e+00 3.044083878597416692e+00 3.573881802251101636e+00
3.370655009671154723e+00 1.513146119040891691e+00 2.826639080620979350e+00
3.555452969354985449e+00 2.922027170769854632e+00 2.959998563533372540e+00
3.608375971693417394e+00 2.956757328598108803e+00 3.557900320748232037e+00
3.123832793359552440e+00 3.607091606987285370e+00 3.311185669413423405e+00
2.694486132476600737e+00 3.333179628457696886e+00 2.964881320065220205e+00
3.463291083674848725e+00 2.737719127888798454e+00 2.818102755802148529e+00
3.797379139268067583e+00 2.620693851152767984e+00 3.552711676344514569e+00
3.723543555517888404e+00 2.951060872045732086e+00 2.671960724035580270e+00
2.688417035277850697e+00 2.787300193247122415e+00 2.740333221104760408e+00
3.122334970224835526e+00 3.421026680335345738e+00 3.688425551756878917e+00
2.395421166934535773e+00 2.906554260747813867e+00 2.975878502492500299e+00
3.158344274252312456e+00 3.877685192751202603e+00 4.022684952057062446e+00
3.219189854578555998e+00 3.887588453190694349e+00 2.357362397502588358e+00
4.082750305564220916e+00 3.617325612030214632e+00 3.489819026310211125e+00
3.248875402971052484e+00 2.979850650071152351e+00 2.805531750781933731e+00
3.212660718082166245e+00 2.793217164592014967e+00 3.421172768027498812e+00
2.970100963626356450e+00 2.774587528569212314e+00 3.039996091931599587e+00
3.831696535643756452e+00 4.115071495702268933e+00 3.422332429938959031e+00
3.562335859966758722e+00 2.442428348382389203e+00 2.394595198906943168e+00
2.709940608246948379e+00 3.423531343476644118e+00 4.054628125123825200e+00
2.994079885415144915e+00 2.872993452761351652e+00 3.518845058539365578e+00
3.715878003191277923e+00 3.627826607946349924e+00 3.268185002610221712e+00
2.972895911799867896e+00 3.562057233701013903e+00 2.929980150596251498e+00
2.650683743932325420e+00 3.679710833339900233e+00 2.505712828029254879e+00
3.504271571263637419e+00 3.280912535497216620e+00 3.142680148269869189e+00
4.228251984208001524e+00 3.095974733870315632e+00 2.688689518634839182e+00
3.555267922408035908e+00 3.681389446302192336e+00 3.214345714757729677e+00
3.736530512113108049e+00 3.463268405458036270e+00 3.690458476850630998e+00
3.472352222036318992e+00 3.180783072869324268e+00 3.417628021698167817e+00
3.223327621840645918e+00 3.031925206101823811e+00 3.431497954036515363e+00
2.586204608894802526e+00 2.874915824110131357e+00 3.348475641701005756e+00
3.542562361919688207e+00 2.501647604968241456e+00 3.843914543555949859e+00
3.293061189033718250e+00 3.080807834889291996e+00 2.596204792405957473e+00
2.413008995097511988e+00 3.084567253632600980e+00 2.972352280686635595e+00
3.580595610532115280e+00 3.772757236116671908e+00 3.086294538849433611e+00
2.683320570595078447e+00 3.581573054734016992e+00 2.592750815899419248e+00
3.895423482926351877e+00 2.284727337890922083e+00 3.743023526708128212e+00
3.408175746632487346e+00 4.237338531680314269e+00 3.203438977030067747e+00
3.351356933399750826e+00 3.074927630551708813e+00 3.895898791410271844e+00
3.090007007669823835e+00 2.851826987314627804e+00 3.373101974607288778e+00
2.442561728980928937e+00 3.112281241499952333e+00 3.588734388317861512e+00
2.695253050666614580e+00 3.461645246710429280e+00 2.810587403516342508e+00
3.417357846566799306e+00 3.987710457423196519e+00 3.468709784500116022e+00
2.492429169024349189e+00 3.268952043676883967e+00 3.244578303922425633e+00
3.825954782490729844e+00 3.417870668061277151e+00 3.808505102669240472e+00
2.936062835817463856e+00 3.099048017058246174e+00 1.088958560564423417e+00
2.718755839570723420e+00 2.861399339695423372e+00 2.972719526595872797e+00
3.600139605410598076e+00 2.754660718365036232e+00 3.548959069905645247e+00
3.365452024894389549e+00 2.593985510944777140e+00 3.880322665506280355e+00
3.164052029596940763e+00 3.269778187778991096e+00 2.299291295752570630e+00
2.866510316843897677e+00 3.399769044425554387e+00 3.226423303281017674e+00
3.581306091289623073e+00 3.678221975970732860e+00 2.595238696617036656e+00
2.970777873458600560e+00 2.435060647549053048e+00 3.902090309743588392e+00
3.127705035846136017e+00 3.522057958737135230e+00 2.923646819267437191e+00
2.616940329555286215e+00 2.984568104523411147e+00 2.453772538919643864e+00
3.107200531936746835e+00 2.857533473579162209e+00 3.472217917541627230e+00
3.804806466453506619e+00 2.524727862186008753e+00 2.915377727869501001e+00
2.939577328622464236e+00 2.363660294740602019e+00 3.625159847070694052e+00
2.827216954512499658e+00 3.131998832028633384e+00 3.343871193593018543e+00
2.816656705832414342e+00 3.062146419299684563e+00 4.101164298384531115e+00
3.486701206017762456e+00 3.836097899527985522e+00 3.207186721958545927e+00
2.340831284412525193e+00 2.620403977850691568e+00 3.371380727803931165e+00
2.150379828055677844e+00 4.012481201822378551e+00 2.927654774445776820e+00
3.748916676652013003e+00 2.761244733996779388e+00 3.857469145988356996e+00
3.561225593084644370e+00 3.414089290787719388e+00 2.308214652825090418e+00
2.967583003195881641e+00 3.595701437831744229e+00 3.662063050704276179e+00
2.900685620047173341e+00 3.125559399286155671e+00 3.915903002386399656e+00
3.644729248811128475e+00 3.905217842864898259e+00 2.902392125422484259e+00
2.081337319216773452e+00 3.598144854147788951e+00 3.479498858261131478e+00
2.629484183234240824e+00 3.131471003835271549e+00 3.310171000697911925e+00
2.771605200639011279e+00 3.038525584578965155e+00 3.527068934351690555e+00
2.385992652492737065e+00 2.632447324472941386e+00 1.868239941514437064e+00
[truncated: 7,100,026 more chars]
