# Supplementary material for: Dipolar pathways in multi-spin and multi-dimensional dipolar EPR spectroscopy
Source: Phys Chem Chem Phys. 2022 Sep 8;24(37):22645–60. doi: 10.1039/d2cp03048a (PMC9516884; doi:10.1039/d2cp03048a)
Supplement: CP-024-D2CP03048A-s057 [file CP-024-D2CP03048A-s057.ipynb]

# %% [markdown]
# Harmonic-segmented chain (HSC) simulator
Luis Fábregas-Ibáñez, 2022 


Based on: 
- A. Godt, M. Schulte, H. Zimmermann, G. Jeschke, How Flexible Are Poly(para-phenyleneethynylene)s?, Angewandte Chemie International Edition 45 (2006) 7560–7564
- G. Jeschke, M. Sajid, M. Schulte, N. Ramezanian, A. Volkov, H. Zimmermann, A. Godt, Flexibility of Shape-Persistent Molecular Building Blocks Composed of p-Phenylene and Ethynylene Units, Journal of the American Chemical Society 132 (2010) 10107–10117

# %% [code]
import numpy as np 
import matplotlib.pyplot as plt 
from scipy.stats import norm
import itertools
import scipy.stats as st
import warnings
from tqdm import tqdm 


# %% [code]
def display(MCstats,lims=[1,6]):

    #--------------------------------------------------------------------------
    def kde2d(x,y,color,lims=[1,6]):
        deltaX = (max(x) - min(x))/10
        deltaY = (max(y) - min(y))/10
        xmin, xmax = lims
        ymin, ymax = lims
        xx, yy = np.mgrid[xmin:xmax:100j, ymin:ymax:100j]
        positions = np.vstack([xx.ravel(), yy.ravel()])
        values = np.vstack([x, y])
        kernel = st.gaussian_kde(values,bw_method=0.3)
        f = np.reshape(kernel(positions).T, xx.shape)
        plt.contour(xx,yy,f,colors=color,alpha=0.6)
        plt.xlim(lims)
        plt.ylim(lims)
        plt.grid(alpha=0.3)
    #--------------------------------------------------------------------------


    Ndims = MCstats.shape[1]
    N = np.shape(MCstats)[1]

    rs_,labels,colors = [],[],[]

    if MCstats is not None: 

        rs_.append([MCstats[:,n] for n in range(Ndims)])
        labels.append('HSC')
        colors.append('tab:red')

    bins = np.linspace(*lims,90)

    with warnings.catch_warnings():
        warnings.simplefilter("ignore")
        plt.figure(figsize=[10,10])
        for rs,color,label in zip(rs_,colors,labels):
            nplot = 0
            # Loop over all subplots
            for dim1 in range(Ndims):
                for dim2 in range(Ndims):
                    nplot += 1
                        
                    if dim2>dim1:
                        continue 
                    ax = plt.subplot(Ndims,Ndims,nplot)

                    # Univariate marginal distribution
                    if dim1==dim2:
                        plt.hist(rs[dim1],bins,alpha=0.5,density=True,label=label,color=color)

                        if dim1==0:
                            plt.legend(frameon=False)

                    if dim2<dim1:
                        kde2d(rs[dim1],rs[dim2],color=color,lims=lims)
                        plt.grid(alpha=0.2)
        
        plt.tight_layout()
        plt.show()

# %% [code]
# Boltzmann constant
kB = 1.38064852e-23 # J/K 

def sample_bending_angle(θmean, F, T):
    """ Sample from a distribution of bending angles for a given bending potential """
    sigma = (kB*T/2/F)**0.5
    θs = sigma*np.random.randn() + θmean
    return θs

def sample_torsion_angle():
    """ Sample from a distribution of torsion angles for a given bending potential """
    φs = np.random.uniform(low=0, high=2*np.pi)
    return φs

def sample_segment_length(mean,σrel):
    """ Sample from a distribution of segment lengths given a mean length """
    σ = σrel*mean 
    ls = norm.rvs(scale=σ, loc=mean)
    return ls

def Rx(φ):
    """ Rotation matrix for a rotation around the x axis """
    return np.array([
        [1,          0,  0        ],
        [0,  np.cos(φ),  np.sin(φ)],
        [0, -np.sin(φ),  np.cos(φ)]])

def Ry(φ):
    """ Rotation matrix for a rotation around the y axis """
    return np.array([
        [np.cos(φ),  0,  np.sin(φ)],
        [0,          1,  0        ],
        [-np.sin(φ), 0,  np.cos(φ)]])

def Rz(φ):
    """ Rotation matrix for a rotation around the z axis """
    return np.array([
        [np.cos(φ),  np.sin(φ), 0],
        [-np.sin(φ), np.cos(φ), 0],
        [0,          0,         1]])

def get_frame_rotation(a,b):
    """ Get the rotation matrix that rotates a to b """
    anorm = np.linalg.norm(a)
    a = a/anorm
    v = np.cross(a, b) 
    s = np.linalg.norm(v) 
    c = np.dot(a, b) 
    vx = np.array([
        [0,    -v[2], v[1]], 
        [v[2],  0,   -v[0]], 
        [-v[1], v[0], 0  ]]) 
    r = np.eye(3) + vx + np.dot(vx,vx)*(1-c)/(s**2) 
    return r


# %% [code]
def HSC_simulation(branches, branch_angles, segments_l, segments_θ, segments_F, samples=1e4, T=298, stdrel=0.018):
    """ 
    Harmonic-segmented chain (HSC) model simulation 
    
    Parameters
    ----------
    branches : list of lists 
        List of branches consituting the polymer. Each branch is a list of segment 
        indices originating from the center segment of the molecule.   
    branch_angles : list of float
        List of angles between branches in degrees. Angles needed to rotate each 
        branch to the next branch in a plane.
    segments_l : list of float
        List of segment lengths in Angstrom. 
    segments_θ : list of float
        List of segment bending angles in degrees. 
    segments_F : list of float
        List of segment bending potentials in Joules. 
    samples : int, optional 
        Number of samples to draw from the HSC model.
    T : float, optional
        Temperature in Kelvin. By default is 298K. 
    stdrel : float, optional
        Relative standard deviation of the segment length distribution. By default is 0.018 (at 298K).
        
    Returns 
    -------
    stats : ndarray
        Matrix containing all the distances between the different termini of the branches. 
        The first dimension corresponds to the sample number. The second dimension corresponds to 
        the different inter-termini distances. 
     """

    # Unit conversion
    segments_l = np.array(segments_l)/10 # A -> nm
    segments_θ = np.deg2rad(segments_θ) # deg -> rad
    segments_F = np.array(segments_F)*kB*T # J -> kJ
    branch_angles = np.deg2rad(branch_angles) # deg -> rad

    MCrs = []
    for _ in tqdm(range(int(samples))):

        nitroxide_position = [[]]*len(branches)
        
        # Biradical (special case)
        if len(branches)==1:
            nitroxide_position = [[],[0,0,0]] # One nitroxide is at origin
        for n,branch in enumerate(branches):
            branch = np.array(branch) - 1 # Adjust for 0-indexing 
            
            # Set origin of coordinate frame at the center of the radical
            branch_position = np.array([0,0,0])
            
            # Orient the growth direction about the center of the radical
            θref = branch_angles[n]
            growth_direction = np.array([ np.cos(θref),np.sin(θref),0])

            # Grow the first (rigid) segment of the branch        
            branch_position = branch_position + segments_l[branch[0]]*growth_direction

            for kth_segment in branch[1:]:
                # Sample current spacial configuration of segment
                φ = sample_torsion_angle() # rotation angle about joint, rad
                θ = sample_bending_angle(segments_θ[kth_segment], segments_F[kth_segment], T) # bending angle, rad
                length = sample_segment_length(segments_l[kth_segment], stdrel) # segment length, nm

                # Align coordinate frame's y-axis with the segment vector
                yaxis = np.array([0,1,0])
                Rframe = get_frame_rotation(growth_direction,yaxis) # Get rotation to the segment's coordinate frame

                # Rotate into frame, bending, torsion, and return to original frame
                growth_direction = Ry(φ)@Rz(θ)@Rframe@growth_direction@Rframe.conj()

                # Grow branch vector
                branch_position = branch_position + length*growth_direction
                
            # Once branch is fully grown, its position in space corresponds to the nitroxide spin
            nitroxide_position[n] = branch_position.copy()

        # Compute all possible interspin distances
        rs = [] 
        if len(branches)>1:
            for pair in itertools.combinations(range(len(branches)), 2):    
                rs.append(np.linalg.norm(nitroxide_position[pair[0]]-nitroxide_position[pair[1]]))
        else:
            rs.append(np.linalg.norm(nitroxide_position[0]-nitroxide_position[1]))
        # Store Monte-Carlo sample
        MCrs.append(rs)

    MCrs = np.atleast_2d(MCrs)

    return MCrs

# %% [markdown]
---------

## T111

----------

# %% [code]
# =================================================
#                     T111
# =================================================

# Branches
branch = [1,2,3,2,4,2,3,2,4,5,6,7,8]
branches = [branch,branch,branch] 
branch_angles = [0,120,240] # deg

# Segments length
segments_l = [1.4, 1.5, 1.2, 2.8, 1.4, 1.3, 1.4, 3.6] # A
# Segments angle 
segments_θ = [120, 0, 0, 0, 0, 57, -59, -24] # deg
# Segments angle 
segments_F = [np.inf, 24.2, 24.2, 24.2, 17.0, 7.33, 7.33, 7.33]

# Simulation
stats = HSC_simulation(branches,branch_angles,segments_l,segments_θ,segments_F,samples=1e5)

# Plot results
display(stats)

# Save HSC simulation
np.savetxt("./HSCsim_T111_100000samples.txt", stats) 


# %% [markdown]
---------

## T011

----------

# %% [code]
# =================================================
#                    T011
# =================================================

branchA = [1,2,3,2,4,5,6,7,8]
branchB = [1,2,3,2,4,2,3,2,4,5,6,7,8]
branchC = [1,2,3,2,4,2,3,2,4,5,6,7,8]
branches = [branchA,branchB,branchC]
branch_angles = [0,120,240] # deg


# Segments length
segments_l = [1.4, 1.5, 1.2, 2.8, 1.4, 1.3, 1.4, 3.6] # A
# Segments angle 
segments_θ = [120, 0, 0, 0, 0, 57, -59, -24] # deg
# Segments angle 
segments_F = [np.inf,24.2, 24.2, 24.2, 17.0, 7.33, 7.33, 7.33]

# Simulation
stats = HSC_simulation(branches,branch_angles,segments_l,segments_θ,segments_F,samples=1e5)

# Plot results
stats = stats[:,[2,1,0]]
display(stats)

# Save HSC simulation
np.savetxt("./HSCsim_T011_100000samples.txt", stats) 


# %% [markdown]
-----------------
## Q5 
------------------

# %% [code]
# =================================================
#                   Q5
# =================================================

# Branches
branch = [1,2,3,2,4,5,4,2,3,2,6]
branches = [branch,branch,branch,branch]
branch_angles = [0,120,180,300] # deg

# Segments length
segments_l = [1.35,1.3,1.2,2.8,1.4,3.6] # A
# Segments angle 
segments_θ = [0, 0, 0, 0, 0, -25] # deg
# Segments angle 
segments_F = [np.inf,24.2, 24.2, 24.2, 24.2, 17.0]

# Simulation
stats = HSC_simulation(branches,branch_angles,segments_l,segments_θ,segments_F,samples=1e5)

# Plot results
display(stats, lims=[0,5])

# Save HSC simulation
np.savetxt("./HSCsim_Q5_100000samples.txt", stats) 

# %% [code]
