# Supplementary material for: Dipolar pathways in multi-spin and multi-dimensional dipolar EPR spectroscopy
Source: Phys Chem Chem Phys. 2022 Sep 8;24(37):22645–60. doi: 10.1039/d2cp03048a (PMC9516884; doi:10.1039/d2cp03048a)
Supplement: CP-024-D2CP03048A-s059 [file CP-024-D2CP03048A-s059.mcx]

% MMMx Control script: Triple labelled Rpo47 complex
%

# log

!ExperimentDesign

   import 1GO3 RBP4_7 % load complex of RPB4 with RPB7
   
   trivariate mtsl RBP4_7 Rpo47_trivariate
       (F)36   (F)63   (E)123 
   .trivariate

.ExperimentDesign
