# Supplementary material for: Dipolar pathways in multi-spin and multi-dimensional dipolar EPR spectroscopy
Source: Phys Chem Chem Phys. 2022 Sep 8;24(37):22645–60. doi: 10.1039/d2cp03048a (PMC9516884; doi:10.1039/d2cp03048a)
Supplement: CP-024-D2CP03048A-s061 [file CP-024-D2CP03048A-s061.ipynb]

# %% [code]
import numpy as np
import sympy as sp 
from itertools import product, permutations, combinations
from joblib import Parallel,delayed
from scipy.linalg import expm
from termcolor import colored
from math import comb 

#========================================================================================================================================================
def pathways(Nspins,T0,symT0,Δ1,Δ2,cores=1):
    """
    Dipolar pathway calculator for dipolar EPR experiment on multi-spin systems 
    ---------------------------------------------------------------------------

    Computes all possible modulated dipolar pathways, including their refocusing times and
    harmonics for arbitrary pulse sequences, experimental dimensions, and number of spins.

    Parameters
    ----------

    Nspins : int scalar
        Number of coupled spins in the a spin cluster (molecule, protein, ...).
    T0 : array_like 
        List of (numeric) static interpulse delays (in arbitrary units). 
    symT0 : array_like 
        List of (symbolic) static interpulse delays (SymPy symbols). 
    Δ1 : array_like
        Incrementation scheme of the single (or first) experimental time-dimension.
    Δ2 : array_like
        Incrementation scheme of the second experimental time-dimension in two-dimensional experiments.
    cores : int scalar
        Number of CPU cores to use to parallelize the simulation. 
    
    Returns
    -------
    Prints a summary of the modulated dipolar pathways pairs (sk and -sk), accounting for all equivalent permutation symmetric pathways. 
    Different unique pair-interaction pathways are colored differently. 

    Copyright (c) Luis Fabregas-Ibanez, 2022 
    MIT License
    """

    # Define empty in Sympy
    empty = sp.symbols('-')
    # Define auxiliary functions
    def rotate(l, n):
        return l[n:] + l[:n]
    def aslist(a):
        l = []
        for b in a: l += b.tolist()
        return l

    # Number of dipolar interactions in N-spins system
    Q = comb(Nspins, 2)
    # Pauli matrix (z-axis)
    Sz = 1/2*np.atleast_2d([[1,0],[0,-1]])
    # Identity operator
    I = np.eye(2)

    # Construct all spin operators in the coupled basis dynamically
    def construct_coupledspins_operators(spin):
        operators = [Sz] + [I]*(Nspins-1)
        operators = rotate(operators,spin)
        Snz = np.kron(operators.pop(0),operators.pop(0))
        for _ in range(Nspins-2):
            Snz = np.kron(Snz,operators.pop(0))
        return Snz
    Szs = [construct_coupledspins_operators(spin) for spin in range(Nspins)]
    # Matrix of ones
    s = np.ones((2**Nspins,2**Nspins))

    # Compute Larmor precession frequencies
    ωprecs_zeeman = [np.round(np.angle(expm(-1j*Sz)@s@expm(1j*Sz))).astype(int) for Sz in Szs]
    # Compute dipolar precession frequencies
    ωprecs_dip = [np.round(np.angle(expm(-1j*2*Sz[0]*Sz[1])@s@expm(1j*2*Sz[0]*Sz[1]))).astype(int) for Sz in combinations(Szs, 2)]
    # Compute coherence orders
    coherence_order = np.round(np.sum(ωprecs_zeeman,axis=0)).astype(int)

    # Format all contents for later use
    ωprecs_zeeman = [aslist(b) for b in ωprecs_zeeman]
    ωprecs_dip = [aslist(b) for b in ωprecs_dip]
    coherence_order = aslist(coherence_order)
    T0 = np.array(T0)
    T0 = 1000*(T0) # To avoid rounding bugs
    Δ1 = np.array(Δ1).astype(int)
    if Δ2 is None: 
        Δ2 = Δ1*0
    Δ2 = np.array(Δ2).astype(int)
    is2D = ~np.all(Δ2==0)

    # Get number of different states of the spin system
    states = np.arange(len(ωprecs_zeeman[0]))
    # Get number of time intervals in the pulse sequence
    N = len(T0)

    # Consider only detectable pathways
    Bdetectable = np.where(np.array(coherence_order)==1)[0].astype(int)

    #-----------------------------------------------------------------------------------------------------------------------------------------------------
    def analyze_pathway(Bstart):

        # Containers
        valid_dip_pathways, mod1, mod2, deltas1, deltas2, amplitudes, reftimes1, reftimes2  = [],[],[],[],[],[],[],[]

        # Loop over the (N-1)-th states
        for Bend in Bdetectable:
            # Construct a matrix with all possible single-element transfer pathways
            Bmatrix = np.array(list(product(*[states]*(N-2))))
            Bmatrix = np.concatenate([ np.repeat(Bstart,Bmatrix.shape[0])[:,np.newaxis] ,Bmatrix, np.repeat(Bend,Bmatrix.shape[0])[:,np.newaxis] ], axis=1)  

            # Dipolar pathways (+-1,0 elements)
            dip_pathways = [np.array(ωprec_dip)[Bmatrix] for ωprec_dip in ωprecs_dip]

            # Pathway precession frequencies (+-1,0 elements)
            pathways_ωprecs_zeeman = [np.array(ωprec_zeeman)[Bmatrix] for ωprec_zeeman in ωprecs_zeeman]

            # Dipolar pathway's time-evolution prefactors
            delta1 = [1/2*dip_pathway@Δ1 for dip_pathway in dip_pathways]
            delta2 = [1/2*dip_pathway@Δ2 for dip_pathway in dip_pathways]

            # Identify pathways that refocus at T0 timings
            refocused = [pathway_ωprecs_zeeman@T0==0 for pathway_ωprecs_zeeman in pathways_ωprecs_zeeman]
            refocused = np.all(refocused,axis=0)

            # Identify pathways where the echo position is independent of increments
            stationary = [ (pathway_ωprecs_zeeman@Δ1==0) & (pathway_ωprecs_zeeman@Δ2==0) for pathway_ωprecs_zeeman in pathways_ωprecs_zeeman]
            stationary = np.all(stationary,axis=0)

            # Identify all pathways where the dipolar phase changes as a function of increments
            modulated1 = [delta1q!=0 for delta1q in delta1]
            modulated2 = [delta2q!=0 for delta2q in delta2]
            modulated = np.any(modulated1,axis=0) | np.any(modulated2,axis=0)

            # Check which multi-spin pathways will contribute to the dipolar signal modulation
            contributing_pathways = refocused & stationary & modulated
            # Filter out non-contributing multi-spin pathways
            dip_pathways = np.array(dip_pathways)[:,contributing_pathways,:]
            # Apply same filter to other related quantities
            delta1,delta2,modulated1,modulated2 = [np.array(var)[:,contributing_pathways] for var in [delta1,delta2,modulated1,modulated2]]            
            # Remove duplicate multi-spin dipolar pathways
            dip_pathways, unique_idx = np.unique(dip_pathways, axis=1, return_index=True)
            delta1,delta2,modulated1,modulated2 = [np.array(var)[:,unique_idx] for var in [delta1,delta2,modulated1,modulated2]]

            # Perform analytical calculations on the unique contributing pathways
            for n in range(len(unique_idx)):
                # Prepare symbolic variables
                sym_dip_pathways = [sp.Matrix([[s for s in pathway]]) for pathway in dip_pathways[:,n,:]]
                sym_Δ1 = sp.Matrix([[δ for δ in Δ1]])
                sym_Δ2 = sp.Matrix([[δ for δ in Δ2]])
                # Compute symbolic refocusing time of dipolar pathway
                reftime1 = [sp.nsimplify(sp.factor(sp.simplify(-sym_pathway.dot(symT0)/sym_pathway.dot(sym_Δ1)))) for sym_pathway in sym_dip_pathways]
                reftime2 = [sp.nsimplify(sp.factor(sp.simplify(-sym_pathway.dot(symT0)/sym_pathway.dot(sym_Δ2)))) for sym_pathway in sym_dip_pathways]
                # Remove divide-by-zero cases with an empty symbol
                reftime1 = [tk if not tk.has(sp.zoo, sp.nan) else empty for tk in reftime1]
                reftime2 = [tk if not tk.has(sp.zoo, sp.nan) else empty for tk in reftime2]

                # Collect results into list
                valid_dip_pathways.append([pathway for pathway in dip_pathways[:,n,:]])
                reftimes1.append(reftime1) 
                reftimes2.append(reftime2) 
                mod1.append(modulated1[:,n])
                mod2.append(modulated2[:,n])
                deltas1.append(np.array(delta1[:,n]))
                deltas2.append(np.array(delta2[:,n]))

        return valid_dip_pathways, mod1, mod2, deltas1, deltas2, amplitudes, reftimes1, reftimes2     

    #-----------------------------------------------------------------------------------------------------------------------------------------------------

    # Loop over the initial states (in parallel)
    out = Parallel(n_jobs=cores)(delayed(analyze_pathway)(B0) for B0 in states)

    # At this point, the simulation is over

    # Collect results
    dip_pathways = [var[0] for var in out if var is not None]
    mod1         = [var[1] for var in out if var is not None]
    mod2         = [var[2] for var in out if var is not None]
    deltas1      = [var[3] for var in out if var is not None]
    deltas2      = [var[4] for var in out if var is not None]
    amplitudes   = [var[5] for var in out if var is not None]
    reftimes1    = [var[6] for var in out if var is not None]
    reftimes2    = [var[7] for var in out if var is not None]
    
    dip_pathways,mod1,mod2,amplitudes,deltas1,deltas2,reftimes1,reftimes2 = [[item for sublist in list for item in sublist] for list in [dip_pathways,mod1,mod2,amplitudes,deltas1,deltas2,reftimes1,reftimes2]]
        
    # Present summary of the results
    colors = ['white', 'grey', 'cyan', 'yellow', 'magenta', 'green', 'blue', 'red']
    path_colors = {} 
    evaluated_dip_pathways = []
    evaluated_reftimes1 = []
    evaluated_reftimes2 = []
    evaluated_deltas1 = [] 
    evaluated_deltas2 = []
    evaluated_mod1 = []
    evaluated_mod2 = []
    strings = []
    print('')
    print('---------------------------------------------------------------------------------')
    print('Summary of all possible modulated dipolar pathways')
    print('- Accounting for the high-temperature limit, and permutation symmetry')
    print('- No ordering')
    print('---------------------------------------------------------------------------------')
    for j,pathway in enumerate(dip_pathways):

        repeated = False
        for eval_pathway,eval_reftime1,eval_reftime2,eval_delta1,eval_delta2,eval_mod1,eval_mod2 in zip(evaluated_dip_pathways,evaluated_reftimes1,evaluated_reftimes2,evaluated_deltas1,evaluated_deltas2,evaluated_mod1,evaluated_mod2):
            
            # Compare previously evaluated pathways with the permutations of the current pathway candidate
            perms = list(permutations(np.arange(Q)))
            for k in range(len(perms)):
                subpathways_equal = [False]*Q
                reftimes_equal = [False]*Q
                for m,n in zip(range(Q),perms[k]): 
                    equal = np.all(eval_pathway[m]==pathway[n]) if (mod1[j][n] & eval_mod1[m]) or (mod2[j][n] | eval_mod2[m]) else True
                    equal_mirror = np.all(eval_pathway[m]==-pathway[n]) if (mod1[j][n] & eval_mod1[m]) or (mod2[j][n] | eval_mod2[m]) else True
                    subpathways_equal[m] = equal | equal_mirror
                    reftimes_equal[m] = str(eval_reftime1[m])==str(reftimes1[j][n]) and str(eval_reftime2[m])==str(reftimes2[j][n])
                delta_equal = np.all(eval_delta1==list(permutations(deltas1[j]))[k]) and  np.all(eval_delta2==list(permutations(deltas2[j]))[k])
                delta_equal_mirror =  np.all(eval_delta1==list(permutations(-deltas1[j]))[k]) and  np.all(eval_delta2==list(permutations(-deltas2[j]))[k])
                deltas_equal = delta_equal | delta_equal_mirror

                # If the permutations of the current pathway candidate match the previously evaluated pathway 
                # (or its negative counterpart), then the pathway is repeated and skipped
                if  np.all(reftimes_equal) and np.all(deltas_equal) and np.all(subpathways_equal):
                    repeated = True
        if repeated:
            continue

        # If the pathway is not repeated, then it is evaluated and added to the list of valid pathways to be printed
        string = ''
        nunmodulated = 0
        for z in range(Q):
            if mod1[j][z] or mod2[j][z]:
                pathway_string = np.array2string(pathway[z])
                if pathway_string not in path_colors.keys():
                    try:
                        color = colors.pop() 
                    except: 
                        color = 'white'
                    path_colors[pathway_string] = color 
                else:
                    color = path_colors[pathway_string]
                string += colored(f'   {pathway_string:10.35s} \n' , color)  
            else: 
                nunmodulated += 1
        for _ in range(nunmodulated):
            string += colored(f'   [-,  -,  -] \n' , 'grey')  

        if is2D:
            string += '\n'
            string += f'   |δ1| = {np.array2string((deltas1[j]))}  \n'
            string += f'   tref1 = {reftimes1[j]}   \n'
            string += '\n'
            string += f'   |δ2| = {np.array2string((deltas2[j]))}  \n'
            string += f'   tref2 = {reftimes2[j]}  '
        else: 
            string += '\n'
            string += f'   |δ| = {np.array2string((deltas1[j]))}  \n'
            string += f'   tref = {reftimes1[j]}   \n'
        strings.append(string)
        evaluated_reftimes1.append(reftimes1[j])
        evaluated_reftimes2.append(reftimes2[j])
        evaluated_deltas1.append(deltas1[j])
        evaluated_deltas2.append(deltas2[j])
        evaluated_dip_pathways.append(pathway)
        evaluated_mod1.append(mod1[j])
        evaluated_mod2.append(mod2[j])
    for string in strings: 
        print(string)
        print('---------------------------------------------------------------------------------')
    print(f'TOTAL: {len(evaluated_dip_pathways)} dipolar pathways')

#========================================================================================================================================================


# %% [markdown]
## 3-pulse DEER

### Two-spin systems

# %% [code]
Nspins = 2

𝜏 = 0.7

T0 = [0,  𝜏, 𝜏]
Δ1  = [1, -1, 0]
Δ2  = None

𝜏 = sp.symbols('𝜏')
symT0 =  [0,  𝜏, 𝜏]

print('3-pulse DEER (Two-spins systems)')
pathways(Nspins,T0,symT0,Δ1,Δ2,cores=1)


# %% [markdown]
### Three-spin systems

# %% [code]
Nspins = 3

𝜏 =  2

T0 = [0,  𝜏, 𝜏]
Δ1  = [1, -1, 0]
Δ2  = None

𝜏 = sp.symbols('𝜏')
symT0 =  [0,  𝜏, 𝜏]

print('3-pulse DEER (Three-spins systems)')
pathways(Nspins,T0,symT0,Δ1,Δ2,cores=1)


# %% [markdown]
## 4-pulse DEER

### Two-spin systems

# %% [code]
Nspins = 2

𝜏1,𝜏2 = 2,8

T0 =  [𝜏1,  0, 𝜏1+𝜏2, 𝜏2]
Δ1  = [ 0, +1,   -1,  0]
Δ2  = None

𝜏1,𝜏2 = sp.symbols('𝜏1 𝜏2')
symT0 = [𝜏1,  0, 𝜏1+𝜏2, 𝜏2]

print('4-pulse DEER (Two-spin systems)')
pathways(Nspins,T0,symT0,Δ1,Δ2,cores=1)

# %% [markdown]
### Three-spin systems

# %% [code]
Nspins = 3

𝜏1,𝜏2 = 2,8

T0 =  [𝜏1,  0, 𝜏1+𝜏2, 𝜏2]
Δ1  = [ 0, +1,   -1,  0]
Δ2  = None

𝜏1,𝜏2 = sp.symbols('𝜏1 𝜏2')
symT0 = [𝜏1,  0, 𝜏1+𝜏2, 𝜏2]

print('4-pulse DEER (Three-spin systems)')
pathways(Nspins,T0,symT0,Δ1,Δ2,cores=1)
