# Supplementary material for: Dipolar pathways in multi-spin and multi-dimensional dipolar EPR spectroscopy
Source: Phys Chem Chem Phys. 2022 Sep 8;24(37):22645–60. doi: 10.1039/d2cp03048a (PMC9516884; doi:10.1039/d2cp03048a)
Supplement: CP-024-D2CP03048A-s062 [file CP-024-D2CP03048A-s062.txt]

==============================================================================

Dipolar pathways in multi-spin and multi-dimensional dipolar EPR spectroscopy

(Supporting Information)

Luis Fábregas-Ibáñez (1), Valerie Mertens (1), Irina Ritsch (1), Tona von Hagens (1), Stefan Stoll (2), and Gunnar Jeschke (1)

1) ETH Zurich, Laboratory of Physical Chemistry, Vladimir-Prelog-Weg 2, Zurich, Switzerland
2) University of Washington, Department of Chemistry, Seattle, WA 98195, Washington, USA
==============================================================================
 

=============
CONTENTS
=============

- data/*
    Folder containing all experimental datasets presented in the publication

- HSC_simulations/*
    Folder containing the Harmonic Segmented Chain (HSC) simulation script, as well as the data corresponding to the simulations presented in the publication. 

- MMMx_simulations/*
    Folder containing the MMMx simulation script, as well as the data corresponding to the simulations presented in the publication. 

- SI.pdf
    Supplmentary information main information. Description of sample preparation and experimental setups for the acquisition of the data shown in the publication. Fit parameter tables. SI figures referenced in main text.

- multispin_dipolar_pathway_calculator.ipynb
    Jupyer notebook containing with the function for calculating all possible theoretical dipolar pathways for arbitrary pulse sequences and multi-spin systems.

- multispin_analysis_module.py
    Python module containing the collection of functions required to run the analysis scripts 

- analysis_multispin_DEER.ipynb 
  analysis_multispin_DEER.py 
  analysis_multispin_DEER.html 
    Jupyter notebook containing the analysis of the DEER data including scripts, figure and fits with confidence intervals. 
    A Python script copy is provided for executing the contents of the Jupyter notebook if Jupyter is not installed.
    An HTML copy is provided for reading the contents of the Jupyter notebook if Python and Jupyter are not installed.

- analysis_multispin_TRIER.ipynb 
  analysis_multispin_TRIER.py 
  analysis_multispin_TRIER.html 
    Jupyter notebook containing the analysis of the TRIER data including scripts, figure and fits with confidence intervals. 
    A Python script copy is provided for executing the contents of the Jupyter notebook if Jupyter is not installed.
    An HTML copy is provided for reading the contents of the Jupyter notebook if Python and Jupyter are not installed.

- analysis_twospin_DEER.ipynb 
  analysis_twospin_DEER.py 
  analysis_twospin_DEER.html 
    Jupyter notebook containing the local and global analysis of the 4-pulse DEER data using two-spin models with non-parametric distance distributions.
    including scripts, figure and fits with confidence intervals. 
    A Python script copy is provided for executing the contents of the Jupyter notebook if Jupyter is not installed.
    An HTML copy is provided for reading the contents of the Jupyter notebook if Python and Jupyter are not installed.

- LICENSE
    License disclaimer pertaining all code provided here.

- README
    This file.


==============
SOFTWARE
==============

The following software were used to run the scripts provided in this SI: 
- Windows10
- Python 3.8 (specific packages are listed in the scripts)
- DeerLab v0.14.3
- Matlab 2019b
- MMMx 1.0
